# Supplementary material for: Identification of Human Global, Tissue and Within-Tissue Cell-Specific Stably Expressed Genes at Single-Cell Resolution
Source: Int J Mol Sci. 2022 Sep 6;23(18):10214. doi: 10.3390/ijms231810214 (PMC9499411; doi:10.3390/ijms231810214)
Supplement: Supplementary file 1 [file ijms-23-10214-s001.zip]

Archive with 15 entries (14 files):
- Dataset_S1.xlsx
- __MACOSX/
- __MACOSX/._Dataset_S1.xlsx
- Dataset_S2.xlsx
- __MACOSX/._Dataset_S2.xlsx
- FigS1.pdf
- __MACOSX/._FigS1.pdf
- FigS2.pdf
- __MACOSX/._FigS2.pdf
- FigS3.pdf
- __MACOSX/._FigS3.pdf
- FigS4.pdf
- __MACOSX/._FigS4.pdf
- Table_S1.xlsx
- __MACOSX/._Table_S1.xlsx
