# Supplementary material for: Identification of Human Global, Tissue and Within-Tissue Cell-Specific Stably Expressed Genes at Single-Cell Resolution
Source: Int J Mol Sci. 2022 Sep 6;23(18):10214. doi: 10.3390/ijms231810214 (PMC9499411; doi:10.3390/ijms231810214)
Supplement: Supplementary file 1 [file ijms-23-10214-s001.zip › Dataset_S1.xlsx]

## Sheet: Adult_SEGs
gene	tissues
RPS11	Adipose|Pancreas|Artery|Bladder|Bone-Marrow|Cervix|Cord-Blood|Esophagus|Gall-Bladder|Heart|Intestine|Kidney|Liver|Lung|PBMC|Placenta|Pleura|Prostate|Spleen|Stomach|Ureter
RPS17	Adipose|Pancreas|Artery|Bladder|Cervix|Esophagus|Gall-Bladder|Intestine|Liver|Lung|PBMC|Pleura|Prostate|Stomach|Thyroid|Ureter
CD44	Adipose
ANXA2	Artery|Bladder|Gall-Bladder|Liver|Ureter
YBX1	Adipose
VAMP2	Brain
PRCP	Liver
BTG2	Adipose
SPINK1	Pancreas|Ureter
RGS2	Adipose|Liver
TBCB	Brain
NDUFB1	Adipose|Bone-Marrow|Brain|PBMC
CNBP	Adipose|Gall-Bladder|Intestine
HSPB1	Adipose|Artery|Bladder|Intestine|Liver|Ureter
ARPC2	Adipose|Gall-Bladder|Intestine|PBMC|Spleen
ENG	Liver
RTN4	Adipose
VAMP8	Cord-Blood
PTMA	Adipose|Pancreas|Artery|Bladder|Brain|Cervix|Cord-Blood|Esophagus|Gall-Bladder|Heart|Intestine|Liver|Lung|PBMC|Pleura|Prostate|Stomach|Ureter
RPL10A	Adipose|Pancreas|Artery|Bladder|Cervix|Cord-Blood|Esophagus|Gall-Bladder|Intestine|Liver|PBMC|Pleura|Ureter
RPL26	Adipose|Pancreas|Artery|Bladder|Cervix|Cord-Blood|Esophagus|Gall-Bladder|Heart|Intestine|Liver|Lung|PBMC|Pleura|Prostate|Stomach|Ureter
IER2	Adipose
SLC25A3	Adipose
RPS18	Pancreas|Artery|Bladder|Cervix|Cord-Blood|Esophagus|Gall-Bladder|Heart|Intestine|Kidney|Liver|Lung|PBMC|Pleura|Prostate|Stomach|Ureter
CYBA	PBMC
RPL10P9	Cord-Blood
POLR2L	Bone-Marrow|Gall-Bladder|Intestine|Liver
TMSB10	Adipose|Artery|Cervix|Cord-Blood|Esophagus|Gall-Bladder|Heart|Intestine|Liver|Lung|PBMC|Prostate|Ureter
KDR	Liver
GAS5	Adipose|Bladder|Cord-Blood|Esophagus|Intestine|Liver|Ureter
RAC1	Adipose
HNRNPH1	Adipose
CCL23	Liver
UQCR11	Adipose|Bone-Marrow|Brain|Cord-Blood|Pleura|Prostate
ANXA1	Adipose|Gall-Bladder|Lung|Ureter
CYCS	Ureter
HMOX1	Gall-Bladder
PPP1R15A	Adipose|Gall-Bladder|Intestine|Placenta|Pleura|Ureter
RPL19	Adipose|Pancreas|Artery|Bladder|Cervix|Cord-Blood|Esophagus|Gall-Bladder|Intestine|Kidney|Liver|Lung|PBMC|Pleura|Prostate|Spleen|Ureter
CCNI	Adipose
EEF2	Adipose|Pancreas|Artery|Cervix|Cord-Blood|Gall-Bladder|Intestine|Lung|PBMC
CD302	Adipose
NID1	Liver
LMAN2	Intestine
PRR13	Adipose
ID3	Bladder
S100P	Ureter
TYROBP	Gall-Bladder
DDX5	Adipose|Artery|Bladder|Brain|Cervix|Esophagus|Fallopian-Tube|Gall-Bladder|Heart|Intestine|Liver|Lung|Omentum|PBMC|Placenta|Pleura|Prostate|Spleen|Thyroid|Ureter
ATP5G2	Adipose|Brain|Cord-Blood|Intestine|Liver|PBMC|Ureter
UBB	Adipose|Pancreas|Artery|Bladder|Bone-Marrow|Brain|Cord-Blood|Esophagus|Gall-Bladder|Intestine|Liver|Lung|Omentum|PBMC|Placenta|Pleura|Prostate|Thyroid|Ureter
HNRNPD	Intestine
RPLP0	Adipose|Pancreas|Artery|Bladder|Cervix|Cord-Blood|Esophagus|Gall-Bladder|Intestine|Kidney|Liver|Lung|PBMC|Pleura|Prostate|Thyroid|Ureter
SELK	Thyroid
SOD2	Adipose|Ureter
NDUFA6	Pleura
SMDT1	Intestine
ATP5J2	PBMC|Pleura|Prostate
OSTC	Intestine
CD4	Liver
IFITM3	Bladder|Gall-Bladder|Heart|Liver|Omentum
EIF5B	Intestine
COX6C	Adipose|Pancreas|Artery|Bladder|Brain|Cord-Blood|Esophagus|Gall-Bladder|Intestine|Liver|PBMC|Pleura|Spleen|Ureter
DAB2	Adipose
RPL36	Adipose|Pancreas|Artery|Bladder|Brain|Cervix|Cord-Blood|Esophagus|Gall-Bladder|Heart|Intestine|Kidney|Liver|Lung|PBMC|Pleura|Prostate|Spleen|Stomach|Ureter
MARCKS	Adipose|Liver
CRABP2	Ureter
ANAPC11	Pleura
RACK1	Adipose|Pancreas|Artery|Cord-Blood|Esophagus|Gall-Bladder|Intestine|Liver|Lung|PBMC|Pleura|Spleen|Thyroid|Ureter
MYL12B	Adipose|Brain|Esophagus|Intestine|Liver|Lung|Omentum|PBMC|Placenta|Prostate|Ureter
DNAJB1	Intestine|Liver|Thyroid
RPL36A	Adipose|Artery|Bladder|Cord-Blood|Esophagus|Liver|Lung|PBMC|Ureter
RPS5	Adipose|Pancreas|Artery|Cervix|Esophagus|Gall-Bladder|Intestine|Lung|PBMC|Pleura|Spleen|Thyroid|Ureter
LSP1	PBMC
C4orf3	Bladder|Intestine|PBMC
SRP14	Adipose|Brain|Cord-Blood|Esophagus|Gall-Bladder|Intestine|Liver|Omentum|PBMC|Pleura|Prostate|Spleen|Ureter
CD59	Adipose|Bladder|Liver|Ureter
NRP1	Liver
ERP29	Intestine
RPL7A	Adipose|Pancreas|Artery|Bladder|Cervix|Cord-Blood|Esophagus|Gall-Bladder|Intestine|Liver|Lung|PBMC|Pleura|Thyroid|Ureter
ARL6IP1	Adipose
RP11-543P15.1	Cord-Blood|Intestine|PBMC
SRSF7	Adipose
PTGDS	Brain
PSAP	Adipose|Brain|Gall-Bladder|Liver
NAMPT	Adipose
BST2	Liver
LAPTM4A	Adipose
ATP5L	Adipose|Bladder|Bone-Marrow|Cord-Blood|Esophagus|Fallopian-Tube|Gall-Bladder|Intestine|Liver|PBMC|Pleura|Prostate|Spleen|Thyroid|Ureter
PCAT19	Liver
GPNMB	Adipose
ESAM	Liver
TPM4	Adipose|Esophagus|Liver|Pleura
SFPQ	Adipose
DAD1	Adipose|Bladder|Intestine|Liver|Pleura
HERPUD1	Adipose
CCNL1	Adipose
RPS6	Adipose|Pancreas|Artery|Bladder|Brain|Cervix|Cord-Blood|Esophagus|Gall-Bladder|Heart|Intestine|Kidney|Liver|Lung|PBMC|Placenta|Pleura|Prostate|Stomach|Thyroid|Ureter
POMP	Adipose|Brain|Intestine|Liver|Pleura|Ureter
PSMA3	Intestine
GHITM	Adipose
FCGR2B	Liver
NDUFB7	Intestine
ITM2B	Adipose|Artery|Bladder|Brain|Gall-Bladder|Intestine|Kidney|Liver|Lung|Omentum|PBMC|Prostate|Ureter
ATP5O	Adipose|Brain|Cord-Blood
ROMO1	Brain|Intestine
CLDN4	Ureter
COX6B1	Adipose|Bone-Marrow|Brain|Cord-Blood|Intestine|PBMC|Prostate|Ureter
S100A4	Adipose|Gall-Bladder|PBMC
A2M	Liver
PRSS2	Pancreas
TIMP3	Liver
LGMN	Liver
RPL29	Adipose|Pancreas|Cord-Blood|Esophagus|Gall-Bladder|Intestine|Liver|PBMC|Placenta|Pleura|Ureter
SEPP1	Liver
RPS20	Adipose|Pancreas|Artery|Bladder|Cervix|Cord-Blood|Esophagus|Gall-Bladder|Heart|Intestine|Kidney|Liver|Lung|PBMC|Placenta|Pleura|Prostate|Stomach|Thyroid|Ureter
SUMO2	Adipose|Brain
RPL35	Adipose|Pancreas|Artery|Bladder|Brain|Cervix|Cord-Blood|Esophagus|Gall-Bladder|Intestine|Liver|Lung|PBMC|Pleura|Prostate|Ureter
SDCBP	Adipose|Liver|Pleura
UQCR10	Adipose|Brain|PBMC|Pleura|Prostate
HNRNPA2B1	Adipose|Brain|Lung|Omentum|Thyroid
RPL21	Adipose|Pancreas|Artery|Bladder|Bone-Marrow|Brain|Cervix|Esophagus|Gall-Bladder|Heart|Intestine|Kidney|Liver|Lung|PBMC|Placenta|Pleura|Prostate|Spleen|Stomach|Thyroid|Ureter
RPS10	Adipose|Bone-Marrow|Cord-Blood|Intestine|Liver|PBMC|Ureter
SQSTM1	Adipose
CD55	Ureter
ALOX5AP	Adipose
HES1	Bladder|Esophagus|Liver
LRP1	Adipose
RPS23	Adipose|Pancreas|Artery|Bladder|Brain|Cervix|Cord-Blood|Esophagus|Gall-Bladder|Heart|Intestine|Kidney|Liver|Lung|PBMC|Pleura|Prostate|Thyroid|Ureter
PDIA3	Adipose
RAP1B	Adipose
PLA2G1B	Pancreas
TACC1	Adipose
SAMHD1	Adipose
PDCD4	Intestine
ATF3	Adipose|Bladder
RHOC	Liver
EIF5	Adipose|Intestine
EID1	Brain
FABP1	Intestine
IGKC	Intestine
ATP5I	Adipose|Bladder|Bone-Marrow|Brain|Cord-Blood|Liver|Prostate|Ureter
COPE	Intestine
GNAS	Adipose|Artery|Intestine|Liver
NDUFA11	Intestine
PEA15	Brain
TAGLN2	Adipose|Cord-Blood|Gall-Bladder|Lung|Ureter
TPP1	Adipose
RPL13P12	Adipose
CLEC1B	Liver
HNRNPF	Adipose
SNHG5	Adipose|Artery|Cord-Blood|PBMC|Thyroid
DAZAP2	Adipose
TRA2B	Adipose
ATP6V0B	Intestine
BTG1	Adipose|PBMC
RPL5	Adipose|Pancreas|Artery|Bladder|Brain|Cervix|Cord-Blood|Esophagus|Gall-Bladder|Intestine|Liver|Lung|PBMC|Pleura|Ureter
SKP1	Adipose|Brain|Cord-Blood|Gall-Bladder|Pleura|Ureter
SNX5	Liver
ZNF706	Intestine
EEF1D	Adipose|Bone-Marrow|Cord-Blood|Intestine|PBMC
MYL12A	Adipose|Esophagus|Gall-Bladder|Liver|Lung|Omentum|PBMC|Pleura
NPC2	Gall-Bladder|Intestine|Liver|Pleura
RPS15A	Adipose|Pancreas|Artery|Bladder|Cervix|Cord-Blood|Esophagus|Gall-Bladder|Heart|Intestine|Liver|Lung|PBMC|Placenta|Prostate|Stomach|Thyroid|Ureter
SOD1	Adipose|Brain
PLTP	Adipose
CD79A	Intestine
GIMAP7	Liver
ZFP36L1	Adipose|Esophagus|Liver|Lung|Pleura
LGALS1	Adipose|Gall-Bladder|Heart
FXYD5	Adipose|PBMC
TPI1	Adipose|Esophagus|Pleura
TSPO	Adipose|Gall-Bladder
PCMT1	Brain
DSTN	Brain|Esophagus|Ureter
NR4A1	Adipose
AQP3	Ureter
HLA-E	Bladder|Intestine|Liver|PBMC|Pleura
GYPC	Adipose
SLC25A5	Cord-Blood|PBMC
YWHAE	Brain|Pleura
ATP5G3	PBMC|Ureter
RPL15	Adipose|Pancreas|Artery|Bladder|Bone-Marrow|Brain|Cervix|Cord-Blood|Esophagus|Gall-Bladder|Heart|Intestine|Kidney|Liver|Lung|PBMC|Pleura|Prostate|Spleen|Stomach|Ureter
LYVE1	Liver
NAA38	Brain
HNRNPDL	Adipose|Brain
HSPD1	Adipose|Thyroid
STAB1	Liver
EIF1	Adipose|Pancreas|Artery|Bladder|Bone-Marrow|Brain|Cervix|Cord-Blood|Esophagus|Fallopian-Tube|Gall-Bladder|Heart|Intestine|Kidney|Liver|Lung|Omentum|PBMC|Placenta|Pleura|Prostate|Stomach|Thyroid|Ureter
MGST3	Adipose|Brain
DDX3Y	Adipose
RPS3A	Adipose|Pancreas|Artery|Bladder|Cervix|Esophagus|Gall-Bladder|Heart|Intestine|Kidney|Liver|Lung|PBMC|Placenta|Pleura|Prostate|Stomach|Thyroid|Ureter
LGALS3	Adipose|Bladder|Ureter
RPL18AP3	Intestine|PBMC
RPS28	Adipose|Pancreas|Artery|Cervix|Cord-Blood|Esophagus|Gall-Bladder|Heart|Intestine|Liver|Lung|PBMC|Prostate|Stomach|Ureter
NDUFS8	Intestine
RPL12	Adipose|Pancreas|Artery|Bladder|Cord-Blood|Esophagus|Gall-Bladder|Intestine|Liver|Lung|PBMC|Stomach|Ureter
FOS	Adipose|Pancreas|Bladder|Gall-Bladder|Intestine|Liver|Lung|Omentum|Placenta|Pleura
SAP18	Intestine|Liver
DBI	Adipose|Gall-Bladder|Prostate
HSPA5	Liver
CLEC2B	Liver
JUNB	Adipose|Bladder|Gall-Bladder|Intestine|Pleura
CFL1	Adipose|Bladder|Brain|Cord-Blood|Esophagus|Gall-Bladder|Liver|Omentum|PBMC|Pleura|Prostate|Thyroid|Ureter
GLTSCR2	Adipose
DNASE1L3	Liver
PLIN2	Adipose|Gall-Bladder
SEPT2	Pleura
CD82	Brain
SERPING1	Liver
RTN3	Brain
RHOB	Adipose
SRSF11	Intestine
RPLP1	Adipose|Pancreas|Artery|Bladder|Bone-Marrow|Brain|Cervix|Cord-Blood|Esophagus|Gall-Bladder|Heart|Intestine|Kidney|Liver|Lung|PBMC|Pleura|Prostate|Spleen|Stomach|Thyroid|Ureter
PSMB6	Intestine|Pleura
FAIM2	Brain
SCP2	Adipose
RPL34	Adipose|Pancreas|Artery|Bladder|Bone-Marrow|Brain|Cervix|Cord-Blood|Esophagus|Gall-Bladder|Heart|Intestine|Kidney|Liver|Lung|PBMC|Placenta|Pleura|Prostate|Stomach|Thyroid|Ureter
GNG5	Cord-Blood|PBMC|Pleura
SON	Adipose|Bone-Marrow|Brain|Intestine|PBMC|Pleura|Spleen
CD36	Adipose|Liver
CLU	Bladder
RPS12	Adipose|Pancreas|Artery|Bladder|Cervix|Cord-Blood|Esophagus|Gall-Bladder|Heart|Intestine|Liver|Lung|PBMC|Pleura|Prostate|Stomach|Thyroid|Ureter
ARF4	Adipose
CSDE1	Adipose|Intestine
FCN1	Gall-Bladder
ARL6IP5	Adipose
RPL28	Adipose|Pancreas|Artery|Bladder|Cervix|Cord-Blood|Esophagus|Gall-Bladder|Intestine|Kidney|Liver|Lung|PBMC|Pleura|Stomach|Thyroid|Ureter
COX8A	Ureter
SEC61G	Intestine|Liver|Pleura
RPL39P3	PBMC
HSD17B11	Adipose
ATP5B	Adipose
HMGN3	Brain
GLUL	Adipose
CD74	Intestine|Liver|Ureter
NPM1	Adipose|Cervix|Esophagus|Pleura|Ureter
RPL18A	Adipose|Pancreas|Artery|Cervix|Esophagus|Gall-Bladder|Intestine|Liver|Lung|PBMC|Placenta|Pleura|Prostate|Ureter
DYNLL1	Adipose|Bone-Marrow|Brain|Liver|Placenta
ELF3	Ureter
CORO1A	PBMC
ANAPC16	Adipose|Cord-Blood|Intestine
HLA-DRA	Ureter
CRHBP	Liver
OS9	Adipose
MGST2	Ureter
FEZ1	Brain
UBL5	Bone-Marrow|Brain|Cord-Blood|Intestine|Liver|Omentum|PBMC|Placenta|Thyroid|Ureter
CD63	Adipose|Pancreas|Artery|Bladder|Brain|Gall-Bladder|Heart|Intestine|Liver|Lung|Pleura|Prostate|Ureter
CD52	Gall-Bladder|PBMC
TMEM59	Adipose|Brain|Intestine
TACSTD2	Ureter
LDB2	Liver
UBA52	Adipose|Pancreas|Artery|Bladder|Bone-Marrow|Cervix|Cord-Blood|Esophagus|Gall-Bladder|Intestine|Liver|Lung|Omentum|PBMC|Placenta|Spleen|Stomach|Ureter
ATP5J	Adipose|Bladder|Brain|Liver|PBMC|Pleura|Prostate
RPS4X	Adipose|Pancreas|Artery|Bladder|Cervix|Cord-Blood|Esophagus|Gall-Bladder|Intestine|Liver|Lung|PBMC|Pleura|Spleen|Stomach|Thyroid|Ureter
SF3B1	Adipose
TSPAN7	Liver
F2R	Liver
RPS3	Adipose|Pancreas|Artery|Bladder|Brain|Cervix|Cord-Blood|Esophagus|Gall-Bladder|Intestine|Kidney|Liver|Lung|PBMC|Pleura|Prostate|Stomach|Thyroid|Ureter
RPS27A	Adipose|Pancreas|Artery|Bladder|Brain|Cervix|Cord-Blood|Esophagus|Gall-Bladder|Heart|Intestine|Kidney|Liver|Lung|PBMC|Pleura|Prostate|Stomach|Thyroid|Ureter
RPL3	Adipose|Pancreas|Artery|Bladder|Brain|Cervix|Cord-Blood|Esophagus|Gall-Bladder|Intestine|Kidney|Liver|Lung|PBMC|Pleura|Prostate|Spleen|Stomach|Thyroid|Ureter
LDHB	Cord-Blood|Ureter
VAMP5	Liver
ACSL1	Adipose
GMFG	Cord-Blood|Liver|PBMC
SCARB2	Brain
CELA3A	Pancreas
IGHA1	Intestine
PSMA7	Adipose|Brain|Cord-Blood|Intestine|Liver|PBMC
TMBIM6	Adipose|Pancreas|Artery|Bone-Marrow|Brain|Gall-Bladder|Intestine|Kidney|Liver|Lung|Pleura|Prostate|Thyroid|Ureter
TSC22D3	Adipose
PTGES3	Adipose|Brain|Intestine
APLP2	Lung
PIGR	Intestine
BTF3	Adipose|Bladder|Brain|Cervix|Cord-Blood|Esophagus|Fallopian-Tube|Gall-Bladder|Intestine|Liver|PBMC|Placenta|Ureter
COX7A2	Adipose|Pancreas|Bone-Marrow|Brain|Cord-Blood|Esophagus|Gall-Bladder|Intestine|Liver|PBMC|Pleura|Prostate|Ureter
IGFBP7	Bladder|Liver
PRDX1	Adipose|Liver|Pleura|Prostate|Ureter
AKR1B1	Adipose
H3F3B	Adipose|Pancreas|Artery|Bladder|Brain|Cervix|Cord-Blood|Esophagus|Fallopian-Tube|Gall-Bladder|Heart|Intestine|Liver|Lung|Omentum|PBMC|Pleura|Prostate|Stomach|Thyroid|Ureter
CTSL	Liver
NCAM1	Brain
PSMB4	Adipose
IL6ST	Liver
MYDGF	Intestine
SLC25A6	Adipose|Bone-Marrow|Cord-Blood|Intestine|Lung|PBMC
HSP90AB1	Adipose|Artery|Bladder|Cervix|Cord-Blood|Esophagus|Intestine|Liver|Lung|Pleura|Prostate|Thyroid|Ureter
ARF1	Intestine|Pleura
NDUFA1	Brain|Esophagus|Intestine|Liver|PBMC|Spleen|Ureter
WBP2	Brain
RPL18	Adipose|Pancreas|Artery|Bladder|Brain|Cord-Blood|Esophagus|Gall-Bladder|Intestine|Liver|Lung|PBMC|Placenta|Pleura|Prostate|Spleen|Ureter
HSPE1	Adipose|Brain|Esophagus|Intestine|Liver|Ureter
RPL32	Adipose|Pancreas|Artery|Bladder|Brain|Cervix|Cord-Blood|Esophagus|Gall-Bladder|Heart|Intestine|Liver|Lung|PBMC|Placenta|Pleura|Prostate|Stomach|Thyroid|Ureter
SCD5	Brain
HSP90B1	Adipose|Artery|Intestine|Kidney|Liver|Pleura
PSMB5	Brain
ARPC1B	PBMC
CST3	Adipose|Gall-Bladder
SSR2	Intestine
SNHG8	Cord-Blood|Esophagus
CNN3	Liver
SNCG	Ureter
CD81	Adipose|Liver
CD99	Adipose
RHOA	Adipose|Artery|Brain|Cord-Blood|Esophagus|Gall-Bladder|Liver|Lung|PBMC|Pleura
NEAT1	Adipose|Pancreas
MTND2P28	Ureter
KRT18	Ureter
HSPA8	Adipose|Bladder|Brain|Gall-Bladder|Intestine|Liver|Pleura
NDUFB4	Brain
OIT3	Liver
SHFM1	Adipose|Intestine|Liver|Pleura
PICALM	Adipose
ATP6V1G1	Ureter
RPS19	Adipose|Pancreas|Artery|Bladder|Cervix|Cord-Blood|Esophagus|Gall-Bladder|Heart|Intestine|Kidney|Liver|Lung|PBMC|Placenta|Pleura|Prostate|Spleen|Stomach|Thyroid|Ureter
RPL27A	Adipose|Pancreas|Artery|Bladder|Brain|Cervix|Cord-Blood|Esophagus|Gall-Bladder|Heart|Intestine|Kidney|Liver|Lung|PBMC|Pleura|Prostate|Stomach|Ureter
SERPINA1	Gall-Bladder
AKR1C2	Ureter
HTRA1	Brain
BHLHE40	Esophagus
RPL9	Adipose|Pancreas|Artery|Bladder|Cervix|Esophagus|Gall-Bladder|Intestine|Liver|Lung|PBMC|Pleura|Prostate|Stomach|Thyroid|Ureter
RPS13	Adipose|Pancreas|Artery|Bladder|Brain|Cervix|Cord-Blood|Esophagus|Gall-Bladder|Heart|Intestine|Liver|Lung|PBMC|Pleura|Prostate|Spleen|Stomach|Ureter
ARPC3	Adipose|Cord-Blood|Gall-Bladder|Liver|PBMC|Pleura|Spleen|Ureter
TMED9	Intestine
MYL6	Adipose|Artery|Bone-Marrow|Brain|Esophagus|Fallopian-Tube|Gall-Bladder|Intestine|Liver|Lung|Omentum|PBMC|Placenta|Pleura|Prostate|Thyroid|Ureter
RPSA	Adipose|Pancreas|Artery|Cord-Blood|Esophagus|Gall-Bladder|Intestine|Pleura|Ureter
GSTP1	Adipose|Brain|Gall-Bladder|Intestine|Ureter
ID2	Liver|Thyroid
SNX3	Adipose
MGST1	Ureter
ASAH1	Adipose
EGR1	Adipose|Bladder
ADIRF	Bladder|Ureter
RAB5C	Adipose
CELF2	Adipose
LITAF	Adipose
ZEB2	Adipose
REG1A	Pancreas
METTL7A	Adipose
RPS8	Adipose|Pancreas|Artery|Bladder|Cervix|Cord-Blood|Esophagus|Gall-Bladder|Intestine|Kidney|Liver|Lung|PBMC|Pleura|Spleen|Ureter
GNG11	Liver
XBP1	Pancreas
TUBA1B	Adipose|Brain
PET100	Intestine
KRT17	Ureter
ZFP36L2	Adipose
RPL4	Adipose|Pancreas|Artery|Cervix|Cord-Blood|Esophagus|Gall-Bladder|Intestine|Lung|PBMC|Pleura|Thyroid|Ureter
TSC22D4	Brain
EIF4A3	Adipose|Ureter
SSR3	Adipose
MPC1	Brain
TMED10	Adipose|Intestine
RPS21	Adipose|Pancreas|Artery|Bladder|Cervix|Esophagus|Gall-Bladder|Intestine|Liver|PBMC|Pleura|Stomach|Ureter
KRT7	Ureter
S100A10	Esophagus|Gall-Bladder|Liver|PBMC
COX5B	Brain|Cord-Blood|Liver|Pleura
NEDD8	Intestine
CYSTM1	Ureter
MS4A6A	Liver
PRDX2	Brain|Intestine
RPL13	Adipose|Pancreas|Artery|Bladder|Brain|Cervix|Cord-Blood|Esophagus|Gall-Bladder|Heart|Intestine|Kidney|Liver|Lung|PBMC|Placenta|Pleura|Prostate|Spleen|Stomach|Ureter
VAPA	Adipose
FTL	Adipose|Bone-Marrow|Brain|Cervix|Cord-Blood|Esophagus|Gall-Bladder|Intestine|Omentum|Ureter
PCDH17	Liver
KLF6	Pleura
GRINA	Adipose
KLF4	Adipose
FCN2	Liver
YWHAZ	Adipose|Cervix|Pleura|Thyroid|Ureter
C4orf48	Brain
IFI27	Liver
IFITM2	Bladder
DDX17	Adipose
EMP1	Adipose
RPL10	Adipose|Pancreas|Artery|Bladder|Cervix|Cord-Blood|Esophagus|Gall-Bladder|Heart|Intestine|Kidney|Liver|Lung|PBMC|Pleura|Prostate|Spleen|Stomach|Thyroid|Ureter
CALM3	Pleura
ACTB	Adipose|Bladder|Brain|Cord-Blood|Esophagus|Gall-Bladder|Liver|Lung|Omentum|PBMC|Pleura|Ureter
SEC62	Brain|Intestine|Liver|Placenta|Pleura|Spleen
CPA2	Pancreas
SRSF2	Adipose
RPL23	Adipose|Pancreas|Artery|Bladder|Cervix|Esophagus|Gall-Bladder|Intestine|Liver|Lung|PBMC|Pleura|Prostate|Ureter
IFI16	Adipose
KRT19	Ureter
CSTA	Gall-Bladder
SH3BGRL	Cord-Blood|PBMC
ENO1	Adipose|Cord-Blood|PBMC|Pleura
ARPC5	Pleura
ATP6AP2	Adipose
RPS2	Adipose|Pancreas|Bladder|Cord-Blood|Esophagus|Gall-Bladder|Intestine|Kidney|Liver|Lung|PBMC|Pleura|Ureter
CCT4	Adipose
COL4A1	Liver
NDUFB11	Intestine
VTRNA1-1	Adipose
VMP1	Adipose
MANF	Intestine
TMEM123	Adipose
TPT1	Adipose|Pancreas|Artery|Bladder|Bone-Marrow|Brain|Cervix|Cord-Blood|Esophagus|Gall-Bladder|Heart|Intestine|Kidney|Liver|Lung|Omentum|PBMC|Prostate|Spleen|Stomach|Thyroid|Ureter
FTH1	Adipose|Pancreas|Bladder|Brain|Cervix|Gall-Bladder|Stomach|Ureter
IER3	Bladder|Gall-Bladder
ZFAND5	Adipose
FAU	Adipose|Pancreas|Artery|Bladder|Bone-Marrow|Brain|Cervix|Esophagus|Fallopian-Tube|Gall-Bladder|Intestine|Liver|Lung|Omentum|PBMC|Placenta|Pleura|Prostate|Thyroid|Ureter
IFNGR1	Adipose
CEBPD	Adipose
LPAR6	Liver
TM4SF1	Liver
CTSB	Liver
CTSS	Gall-Bladder
JUND	Adipose
CSRP1	Brain
MORF4L2	Adipose
RPL35A	Adipose|Pancreas|Artery|Bladder|Bone-Marrow|Brain|Cervix|Cord-Blood|Esophagus|Gall-Bladder|Heart|Intestine|Kidney|Liver|Lung|PBMC|Placenta|Prostate|Spleen|Stomach|Thyroid|Ureter
RPL7	Adipose|Pancreas|Artery|Bladder|Brain|Cervix|Cord-Blood|Esophagus|Gall-Bladder|Heart|Intestine|Kidney|Liver|Lung|PBMC|Placenta|Pleura|Prostate|Spleen|Stomach|Thyroid|Ureter
ZFP36	Adipose|Bladder|Gall-Bladder|Liver
SH3BGRL3	Adipose|Cord-Blood|Gall-Bladder|Liver|PBMC|Ureter
PLPP3	Liver
TGFBR2	Liver
ADGRL4	Liver
IL33	Liver
PLLP	Brain
SUB1	Brain|Liver|Omentum|Prostate
HNRNPA0	Adipose
STOM	Adipose|Liver
PCBP1	Adipose|Brain
CIB1	Intestine
RPS27L	Adipose|Brain|Intestine|Liver
PDIA6	Intestine|Liver
CPVL	Pleura
TNFAIP2	Adipose
RPL13A	Adipose|Pancreas|Artery|Bladder|Cervix|Cord-Blood|Esophagus|Gall-Bladder|Heart|Intestine|Kidney|Liver|Lung|PBMC|Placenta|Pleura|Prostate|Stomach|Ureter
MARCKSL1	Brain|Liver
RPL41	Adipose|Pancreas|Artery|Bladder|Cervix|Cord-Blood|Esophagus|Gall-Bladder|Heart|Intestine|Liver|Lung|PBMC|Prostate|Spleen|Stomach|Ureter
CDKN1A	Adipose|Bladder
TCEB2	Adipose|Brain|Esophagus|Intestine|Pleura
LAMP2	Adipose|Brain
PARK7	Brain|Intestine
CAT	Adipose
HLA-B	Artery|Bone-Marrow|Cord-Blood|Gall-Bladder|Heart|Intestine|Kidney|Liver|Lung|PBMC|Thyroid|Ureter
TUBA1A	Adipose|Brain
NOP10	Adipose|Liver|PBMC|Pleura
PKM	Pleura
RPS7	Adipose|Pancreas|Artery|Bladder|Cervix|Cord-Blood|Esophagus|Intestine|Liver|Lung|PBMC|Placenta|Pleura|Spleen|Thyroid|Ureter
CALR	Liver
VIM	Adipose|Artery|Cervix|Gall-Bladder|Heart
HSPA1B	Intestine|Liver
REG1B	Pancreas
SUMO3	Adipose
UQCRB	Adipose|Pancreas|Artery|Bladder|Bone-Marrow|Cord-Blood|Esophagus|Intestine|Liver|PBMC|Ureter
LYZ	Gall-Bladder
GSTO1	Liver
MAP1LC3B	Adipose
LIMD2	PBMC
LAPTM5	Cord-Blood|PBMC
RPL37A	Adipose|Pancreas|Artery|Bladder|Cervix|Cord-Blood|Esophagus|Gall-Bladder|Intestine|Liver|Lung|PBMC|Pleura|Prostate|Stomach|Thyroid|Ureter
NDUFA3	Brain|Intestine|Liver
PRKAR1A	Adipose|Liver
HLA-A	Cord-Blood|Gall-Bladder|Intestine|Liver|Lung|PBMC|Ureter
FABP4	Adipose
KRT8	Ureter
SERP1	Intestine|Pleura
AURKAIP1	Intestine
CANX	Adipose|Brain|Intestine
RPL22	Adipose|Artery|Bladder|Cord-Blood|Esophagus|Gall-Bladder|Intestine|Liver|PBMC|Ureter
LDHA	Bladder|Esophagus|Pleura
MRPL20	Intestine
NFKBIZ	Adipose
FCN3	Liver
MAF	Liver
GUK1	Brain|Intestine
TMEM258	Adipose|Brain|Intestine|Pleura
PLD3	Adipose
CSTB	Adipose|Intestine|Ureter
CIRBP	Adipose|Brain
EIF4A2	Adipose|Bladder|Brain|Esophagus|Intestine|Liver
ACADVL	Intestine
SLC38A2	Adipose|Artery
CAPG	Ureter
CLEC4G	Liver
PABPC1	Adipose|Pancreas|Artery|Bladder|Cervix|Cord-Blood|Esophagus|Gall-Bladder|Intestine|Liver|Lung|PBMC|Placenta|Pleura|Spleen|Stomach|Thyroid|Ureter
SNHG6	Adipose|Cord-Blood
NDUFS5	Brain|Liver|Thyroid|Ureter
SERF2	Adipose|Pancreas|Artery|Bladder|Bone-Marrow|Brain|Esophagus|Gall-Bladder|Heart|Intestine|Kidney|Liver|Lung|Omentum|PBMC|Placenta|Pleura|Prostate|Stomach|Thyroid|Ureter
SPP1	Brain
RPS26	Pancreas|Artery|Bone-Marrow|Brain|Cord-Blood|Esophagus|Gall-Bladder|Heart|Intestine|Liver|Lung|PBMC|Placenta|Pleura|Prostate|Spleen|Thyroid|Ureter
RP11-234A1.1	PBMC
RPL11	Adipose|Pancreas|Artery|Bladder|Cervix|Cord-Blood|Esophagus|Gall-Bladder|Heart|Intestine|Liver|Lung|PBMC|Placenta|Pleura|Prostate|Stomach|Ureter
GMNN	Ureter
DNAJA1	Adipose|Bladder|Liver|Omentum|Placenta
SEPW1	Brain
SERINC1	Adipose
RPS29	Adipose|Pancreas|Artery|Bladder|Brain|Cervix|Cord-Blood|Esophagus|Gall-Bladder|Heart|Intestine|Kidney|Liver|Lung|Omentum|PBMC|Placenta|Pleura|Prostate|Stomach|Ureter
GNS	Adipose
RPL8	Adipose|Pancreas|Artery|Bone-Marrow|Brain|Cervix|Cord-Blood|Esophagus|Gall-Bladder|Intestine|Liver|Lung|PBMC|Pleura|Ureter
NDUFA4	Adipose|Pancreas|Bone-Marrow|Brain|Cord-Blood|Esophagus|Fallopian-Tube|Gall-Bladder|Intestine|Liver|Lung|PBMC|Prostate|Spleen|Ureter
PER1	Adipose
CSNK2B	Adipose
LAMTOR5	Brain|Pleura
RBM39	Adipose
RAB1A	Adipose
CAP1	Adipose|PBMC
B2M	Adipose|Artery|Bladder|Bone-Marrow|Cervix|Cord-Blood|Esophagus|Gall-Bladder|Heart|Intestine|Kidney|Liver|Lung|Omentum|PBMC|Pleura|Prostate|Stomach|Thyroid|Ureter
DUSP1	Adipose|Artery|Bladder|Gall-Bladder|Heart|Intestine|Liver|Lung
UBE2D3	Adipose|Intestine|Placenta|Pleura|Thyroid
EIF5A	Pleura
EIF3K	Adipose|Bone-Marrow|Cord-Blood
LYPD3	Ureter
MALAT1	Adipose|Pancreas|Artery|Bladder|Brain|Cord-Blood|Gall-Bladder|Heart|Intestine|Kidney|Liver|Lung|Omentum|Thyroid
GPM6B	Brain
EIF2S2	Intestine
RNF130	Adipose
LIPA	Adipose
COX7B	Intestine|Liver|PBMC|Prostate|Ureter
CTRB2	Pancreas
SARAF	Brain
PFN1	Adipose|Brain|Cord-Blood|Gall-Bladder|Liver|PBMC|Pleura
CD164	Adipose|Pleura
HNRNPK	Adipose|Brain|Cord-Blood|Intestine|Pleura|Spleen
FOSB	Adipose|Bladder|Gall-Bladder|Liver|Placenta|Pleura
TIMP2	Liver
C6orf48	Adipose
PCBP2	Adipose|Intestine
SEP15	Adipose
NDUFB2	Adipose|Pleura
SLIRP	Brain
RP11-761N21.2	Cord-Blood|PBMC
CDC42	Adipose
ORMDL1	Adipose
HEXB	Adipose
WDR83OS	Brain
RPL23A	Adipose|Pancreas|Artery|Bladder|Cervix|Cord-Blood|Esophagus|Gall-Bladder|Intestine|Liver|Lung|PBMC|Pleura|Prostate|Stomach|Thyroid|Ureter
WIPF1	Adipose
SNX2	Liver
RNF181	Intestine
CD93	Liver
RBX1	Intestine|PBMC
ST6GAL1	Liver
FCER1G	Gall-Bladder
COX4I1	Adipose|Pancreas|Bone-Marrow|Brain|Cord-Blood|Gall-Bladder|Intestine|PBMC|Pleura|Spleen|Ureter
OAZ1	Adipose|Bone-Marrow|Brain|Cord-Blood|Gall-Bladder|Heart|Intestine|PBMC|Pleura|Prostate|Thyroid
CLEC4M	Liver
S100B	Brain
EIF3E	Adipose|Cord-Blood
EDF1	Brain|Intestine
GPRC5B	Brain
RP11-466H18.1	Intestine
RPL31	Adipose|Pancreas|Artery|Bladder|Brain|Cervix|Cord-Blood|Esophagus|Gall-Bladder|Heart|Intestine|Kidney|Liver|Lung|PBMC|Pleura|Prostate|Stomach|Thyroid|Ureter
PSMB3	Intestine
SURF4	Intestine
NACA	Adipose|Pancreas|Artery|Bladder|Bone-Marrow|Brain|Cervix|Cord-Blood|Esophagus|Fallopian-Tube|Gall-Bladder|Intestine|Liver|Lung|PBMC|Placenta|Pleura|Prostate|Ureter
HSPA1A	Bladder|Esophagus|Gall-Bladder|Intestine|Liver
FKBP5	Adipose
RPS25	Adipose|Pancreas|Artery|Bladder|Cervix|Cord-Blood|Esophagus|Gall-Bladder|Heart|Intestine|Kidney|Liver|Lung|PBMC|Pleura|Prostate|Ureter
GPX4	Brain|Pleura
RPN2	Adipose|Intestine
PSMB1	Adipose|Intestine|Pleura|Spleen
SPARC	Liver
TXN	Adipose|Bone-Marrow|Cervix|Cord-Blood|Gall-Bladder|Liver|Omentum|Pleura|Prostate|Ureter
NFKBIA	Artery
SFT2D1	Intestine|Pleura
PPDPF	Ureter
IRS2	Adipose
ZFAS1	Adipose|Cord-Blood|Gall-Bladder|Placenta|Ureter
RPL39	Adipose|Pancreas|Artery|Bladder|Cervix|Esophagus|Gall-Bladder|Heart|Intestine|Liver|Lung|PBMC|Pleura|Prostate|Ureter
PPIB	Intestine|Liver
RBM3	Adipose
SNRPG	Bone-Marrow|Prostate
EIF4G2	Adipose|Cervix|Lung|Pleura
SFN	Ureter
RND3	Adipose
MIR24-2	Adipose
PNRC1	Adipose
GPX2	Ureter
RP11-475C16.1	PBMC
EPAS1	Liver
TMSB4XP4	Adipose|PBMC
RAMP3	Liver
IGFBP4	Liver
CD9	Brain|Prostate|Ureter
PRDX5	Intestine
SRGN	Gall-Bladder|Liver
PPIA	Adipose|Pancreas|Brain|Cervix|Cord-Blood|Esophagus|Liver|Lung|PBMC|Pleura|Ureter
LMNA	Adipose
RABAC1	Intestine
OST4	Pancreas|Bone-Marrow|Cord-Blood|Gall-Bladder|Intestine|Kidney|Liver|PBMC|Placenta|Prostate|Spleen|Ureter
CD46	Adipose
HLA-C	Bone-Marrow|Cord-Blood|Gall-Bladder|Intestine|Kidney|Liver|Lung|PBMC|Pleura|Thyroid
CYB5A	Ureter
KLF10	Adipose
NORAD	Adipose
UQCRQ	Brain|Cord-Blood|Gall-Bladder|Intestine|Liver|Prostate|Ureter
SRSF5	Adipose|Brain|Intestine|PBMC
MORF4L1	Adipose|Brain|Intestine|Liver|Pleura
PHPT1	Intestine
GAPDH	Adipose|Artery|Bladder|Brain|Cord-Blood|Esophagus|Gall-Bladder|Intestine|Liver|PBMC|Pleura|Prostate|Ureter
COX7C	Adipose|Pancreas|Artery|Bladder|Brain|Cord-Blood|Esophagus|Fallopian-Tube|Gall-Bladder|Intestine|Liver|Lung|PBMC|Prostate|Spleen|Ureter
PMP22	Adipose|Brain
ERH	Intestine
C14orf2	Adipose|Bone-Marrow|Cord-Blood|Liver|PBMC
CTSD	Liver
COMMD6	Adipose|Bladder|Cord-Blood|Esophagus|Intestine|Liver|PBMC|Ureter
SEC61B	Adipose|Intestine|Pleura
EEF1B2	Adipose|Pancreas|Cord-Blood|Esophagus|Fallopian-Tube|Intestine|PBMC|Thyroid|Ureter
GPX1	Liver
BCAT1	Adipose
PSME2	Intestine
AREG	Ureter
DNER	Brain
AP2S1	Liver
TMSB4X	Adipose|Artery|Bladder|Cervix|Cord-Blood|Gall-Bladder|Heart|Liver|Lung|Omentum|PBMC|Ureter
USMG5	Adipose|Pancreas|Cord-Blood|Liver|PBMC|Prostate|Ureter
S100A6	Artery|Esophagus|Gall-Bladder|Intestine|Lung|Omentum|PBMC|Pleura|Ureter
IFITM1	Bladder|Liver
VAT1	Adipose
HIGD2A	PBMC
RPL6	Adipose|Pancreas|Artery|Bladder|Cervix|Cord-Blood|Esophagus|Gall-Bladder|Intestine|Liver|Lung|PBMC|Pleura|Prostate|Spleen|Thyroid|Ureter
ATP5E	Adipose|Artery|Bladder|Bone-Marrow|Brain|Cord-Blood|Esophagus|Gall-Bladder|Heart|Intestine|Kidney|Liver|Lung|Omentum|PBMC|Pleura|Prostate|Thyroid|Ureter
SERPINA3	Pancreas
TFPI2	Liver
PFDN5	Adipose|Pancreas|Artery|Bladder|Bone-Marrow|Cord-Blood|Esophagus|Fallopian-Tube|Gall-Bladder|Heart|Intestine|Liver|Lung|PBMC|Pleura|Spleen|Ureter
JUN	Adipose|Artery|Bladder|Intestine|Liver
RPS4Y1	Adipose|Intestine
H2AFZ	Cervix|Liver|Ureter
RBP1	Liver
UBE2B	Adipose
RPS14	Adipose|Pancreas|Artery|Bladder|Bone-Marrow|Brain|Cervix|Cord-Blood|Esophagus|Gall-Bladder|Heart|Intestine|Kidney|Liver|Lung|PBMC|Placenta|Pleura|Prostate|Stomach|Thyroid|Ureter
MT2A	Liver
S100A16	Liver
TOMM7	Adipose|Bone-Marrow|Esophagus|Intestine|Liver|PBMC
RPL30	Adipose|Pancreas|Artery|Bladder|Brain|Cervix|Cord-Blood|Esophagus|Gall-Bladder|Heart|Intestine|Liver|Lung|PBMC|Placenta|Pleura|Prostate|Thyroid|Ureter
TIMP1	Liver
S100A8	Adipose
C7	Bladder
DYNC1I2	Brain
ACTG1	Adipose|Artery|Bladder|Brain|Cord-Blood|Esophagus|Gall-Bladder|Heart|Liver|Lung|Omentum|PBMC|Pleura|Ureter
TXNDC17	Ureter
SPCS1	Intestine
ATP1B3	Adipose
CALM1	Adipose|Brain|Cord-Blood|Gall-Bladder|Liver|Lung|Pleura|Thyroid
GABARAPL2	Brain
DDX3X	Adipose|Thyroid
RPLP2	Adipose|Pancreas|Artery|Bladder|Bone-Marrow|Cervix|Cord-Blood|Esophagus|Gall-Bladder|Heart|Intestine|Kidney|Liver|Lung|PBMC|Pleura|Prostate|Stomach|Thyroid|Ureter
RPS24	Adipose|Pancreas|Artery|Bladder|Cervix|Cord-Blood|Esophagus|Gall-Bladder|Intestine|Liver|Lung|PBMC|Pleura|Prostate|Spleen|Ureter
HINT1	Adipose|Brain|Cord-Blood|Esophagus|Intestine|Liver|Spleen
GATM	Brain
HNRNPU	Adipose
CHCHD2	Adipose|Brain|Prostate|Ureter
RPL27	Adipose|Pancreas|Artery|Bladder|Bone-Marrow|Brain|Cervix|Cord-Blood|Esophagus|Gall-Bladder|Heart|Intestine|Liver|Lung|PBMC|Pleura|Prostate|Spleen|Stomach|Thyroid|Ureter
OMG	Brain
MRC1	Liver
RPL24	Pancreas|Artery|Bladder|Brain|Cervix|Cord-Blood|Esophagus|Gall-Bladder|Intestine|Liver|Lung|PBMC|Prostate|Spleen|Stomach|Thyroid|Ureter
RPL38	Adipose|Pancreas|Artery|Bladder|Brain|Cervix|Cord-Blood|Esophagus|Gall-Bladder|Intestine|Liver|Lung|PBMC|Prostate|Ureter
AIF1	Cord-Blood|Gall-Bladder
RPS16	Adipose|Pancreas|Artery|Bladder|Cervix|Cord-Blood|Esophagus|Gall-Bladder|Heart|Intestine|Liver|Lung|PBMC|Pleura|Prostate|Spleen|Stomach|Thyroid|Ureter
ALDOA	Adipose|Brain|Cord-Blood|PBMC|Pleura
HSPG2	Liver
RPS9	Adipose|Pancreas|Artery|Bladder|Brain|Cervix|Cord-Blood|Esophagus|Gall-Bladder|Intestine|Kidney|Liver|Lung|Omentum|PBMC|Pleura|Prostate|Spleen|Stomach|Thyroid|Ureter
RDH11	Brain
NDFIP1	Adipose
SRSF3	Adipose|Cord-Blood
ATP6V0E1	Adipose|Gall-Bladder
CALM2	Adipose|Bladder|Brain|Cervix|Esophagus|Gall-Bladder|Intestine|Liver|Lung|Omentum|PBMC|Pleura|Prostate|Ureter
SRRM2	Adipose
EIF3H	Adipose
PEBP1	Adipose|Brain
RPL14	Adipose|Pancreas|Artery|Bladder|Cord-Blood|Esophagus|Gall-Bladder|Intestine|Liver|PBMC|Placenta|Pleura|Ureter
HNRNPA1	Adipose|Bladder|Cord-Blood|Gall-Bladder|Liver|Lung|PBMC|Pleura|Thyroid|Ureter
RPL37	Adipose|Pancreas|Artery|Bladder|Cervix|Cord-Blood|Esophagus|Gall-Bladder|Heart|Intestine|Liver|Lung|PBMC|Pleura|Prostate|Thyroid|Ureter
FKBP1A	Adipose|Liver|Pleura
FXYD3	Ureter
PDK4	Adipose
CLIC1	Adipose|Cord-Blood|Pleura|Prostate
MCL1	Adipose|Cervix
NDUFS7	Brain
CCL2	Bladder
HSBP1	Brain|Pleura
PRNP	Adipose|Brain
TXNIP	Adipose|Gall-Bladder|PBMC
S100A11	Artery|Gall-Bladder|Intestine|Liver|Prostate|Ureter
LRRC75A-AS1	Adipose|Cord-Blood
CLTC	Adipose
RPL36AL	Adipose|Pancreas|Bladder|Bone-Marrow|Cervix|Cord-Blood|Esophagus|Gall-Bladder|Intestine|Liver|Omentum|PBMC|Prostate|Spleen|Stomach|Thyroid|Ureter
CAPZB	Adipose|Pleura
HMGB2	Adipose
C8orf59	Intestine
CRTAP	Adipose
ANXA5	Adipose|Gall-Bladder|Pleura
TMEM176B	Adipose
UQCRH	Adipose|Bone-Marrow|Cord-Blood|Liver
STMN1	Cord-Blood
APP	Bladder|Liver
RAN	Cord-Blood|Esophagus
SAT1	Adipose|Esophagus|Gall-Bladder|Intestine|Liver|Prostate|Ureter
TMA7	Pancreas|Bone-Marrow|Brain|Cord-Blood|Gall-Bladder|Intestine|Liver|Omentum|PBMC|Pleura|Spleen|Ureter
PSME1	Intestine|PBMC
EEF1A1	Adipose|Pancreas|Artery|Bladder|Brain|Cervix|Cord-Blood|Esophagus|Fallopian-Tube|Gall-Bladder|Heart|Intestine|Kidney|Liver|Lung|PBMC|Pleura|Prostate|Stomach|Thyroid|Ureter
RPL9P9	Adipose|Bladder|Cervix|Cord-Blood|Esophagus|Intestine|PBMC|Ureter
SSR4	Gall-Bladder
RBMS1	Adipose
MTATP6P1	Pancreas|Artery|Bone-Marrow|Cord-Blood|Esophagus|Fallopian-Tube|Gall-Bladder|Heart|Intestine|Liver|PBMC|Pleura|Prostate|Spleen|Ureter
HNRNPC	Adipose
BSG	Intestine
GADD45B	Adipose|Bladder|Liver
SF1	Adipose
PFDN2	Esophagus
UBC	Adipose|Pancreas|Artery|Bladder|Bone-Marrow|Brain|Cord-Blood|Esophagus|Gall-Bladder|Heart|Intestine|Liver|Lung|Omentum|Placenta|Pleura|Thyroid|Ureter
UCP2	PBMC
PSMB9	Intestine
HSP90AA1	Pancreas|Bladder|Brain|Cervix|Cord-Blood|Esophagus|Fallopian-Tube|Heart|Intestine|Liver|Lung|Omentum|Thyroid
NDUFB9	Brain
RAB7A	Adipose
ACTR2	Adipose
HMGB1	Adipose|Brain|Liver
NDUFC2	Brain|Pleura
S100A9	Adipose|Gall-Bladder
NAP1L1	Adipose
YWHAB	Adipose|Brain|Gall-Bladder|Liver|PBMC|Pleura
CBR1	Brain
DHRS2	Ureter
PGK1	Adipose|PBMC
COX6A1	Brain|Ureter
CLK1	Adipose
SNRPD2	Esophagus|Ureter
RPS27	Adipose|Pancreas|Artery|Bladder|Bone-Marrow|Brain|Cervix|Cord-Blood|Esophagus|Gall-Bladder|Heart|Intestine|Kidney|Liver|Lung|PBMC|Placenta|Pleura|Prostate|Stomach|Ureter
CD14	Liver
RPS15	Adipose|Pancreas|Artery|Bladder|Bone-Marrow|Brain|Cervix|Cord-Blood|Esophagus|Gall-Bladder|Heart|Intestine|Kidney|Liver|Lung|PBMC|Pleura|Prostate|Spleen|Stomach|Ureter
CTSC	Adipose
ARHGDIB	Cord-Blood|Gall-Bladder|Liver|PBMC

## Sheet: Fetal_SEGs
gene	tissues
DPM2	Fital_Liver
RPS11	Fetal_Adrenal-Gland|Fetal_Brain|Fetal_Calvaria|Fetal_Chorionic-Villus|Fetal_Eyes|Fetal_Gonad|Fetal_Heart|Fetal_Intestine|Fetal_Kidney|Fetal_Lung|Fetal_Muscle|Fetal_Pancreas|Fetal_Rib|Fetal_Skin|Fetal_Stomach|Fetal_Thymus|Fital_Liver
CCDC167	Fetal_Thymus
RPS17	Fetal_Adrenal-Gland|Fetal_Brain|Fetal_Calvaria|Fetal_Chorionic-Villus|Fetal_Eyes|Fetal_Gonad|Fetal_Intestine|Fetal_Kidney|Fetal_Lung|Fetal_Muscle|Fetal_Pancreas|Fetal_Rib|Fetal_Skin|Fetal_Stomach|Fetal_Thymus|Fital_Liver
PSMA2	Fital_Liver
ANXA2	Fetal_Calvaria|Fetal_Intestine|Fetal_Rib|Fetal_Skin
YBX1	Fetal_Brain|Fetal_Calvaria|Fetal_Muscle|Fetal_Thymus|Fital_Liver
ATOX1	Fetal_Calvaria
VPS29	Fetal_Thymus|Fital_Liver
DPY30	Fital_Liver
PSMA4	Fetal_Kidney|Fetal_Thymus|Fital_Liver
CARHSP1	Fital_Liver
BLOC1S1	Fetal_Calvaria|Fital_Liver
LGALS2	Fetal_Intestine
POLR2G	Fetal_Thymus
PTN	Fetal_Calvaria
MCTS1	Fetal_Thymus
NDUFS6	Fetal_Thymus|Fital_Liver
TBCB	Fetal_Brain
CNBP	Fetal_Thymus|Fital_Liver
NDUFB1	Fetal_Adrenal-Gland|Fetal_Brain|Fetal_Calvaria|Fetal_Intestine|Fetal_Kidney|Fetal_Rib|Fetal_Spinal-cord|Fetal_Thymus|Fital_Liver
PDHA1	Fital_Liver
TKT	Fital_Liver
HSPB1	Fetal_Kidney|Fetal_Thymus|Fital_Liver
COX7A2L	Fital_Liver
ACYP1	Fetal_Thymus|Fital_Liver
ARPC2	Fetal_Chorionic-Villus|Fetal_Thymus|Fital_Liver
DDT	Fital_Liver
TK1	Fital_Liver
COL3A1	Fetal_Calvaria
ATP6V1F	Fital_Liver
PTMA	Fetal_Adrenal-Gland|Fetal_Brain|Fetal_Calvaria|Fetal_Chorionic-Villus|Fetal_Eyes|Fetal_Heart|Fetal_Intestine|Fetal_Kidney|Fetal_Lung|Fetal_Muscle|Fetal_Pancreas|Fetal_Rib|Fetal_Stomach|Fetal_Thymus|Fital_Liver
ATP5F1	Fetal_Calvaria|Fetal_Chorionic-Villus|Fetal_Thymus|Fital_Liver
BUB3	Fital_Liver
RPL10A	Fetal_Adrenal-Gland|Fetal_Brain|Fetal_Calvaria|Fetal_Eyes|Fetal_Intestine|Fetal_Kidney|Fetal_Lung|Fetal_Muscle|Fetal_Pancreas|Fetal_Rib|Fetal_Skin|Fetal_Stomach|Fetal_Thymus|Fital_Liver
DECR1	Fetal_Thymus|Fital_Liver
RPL26	Fetal_Adrenal-Gland|Fetal_Brain|Fetal_Calvaria|Fetal_Chorionic-Villus|Fetal_Eyes|Fetal_Intestine|Fetal_Kidney|Fetal_Lung|Fetal_Muscle|Fetal_Pancreas|Fetal_Rib|Fetal_Skin|Fetal_Stomach|Fetal_Thymus|Fital_Liver
NDUFB10	Fital_Liver
COX5A	Fetal_Thymus|Fital_Liver
KLF1	Fital_Liver
C9orf78	Fital_Liver
MYL4	Fital_Liver
SLC25A3	Fetal_Calvaria|Fetal_Muscle|Fital_Liver
LECT1	Fetal_Rib
RPS18	Fetal_Adrenal-Gland|Fetal_Brain|Fetal_Calvaria|Fetal_Chorionic-Villus|Fetal_Eyes|Fetal_Heart|Fetal_Intestine|Fetal_Kidney|Fetal_Lung|Fetal_Muscle|Fetal_Pancreas|Fetal_Rib|Fetal_Skin|Fetal_Stomach|Fetal_Thymus|Fital_Liver
GSTA1	Fetal_Intestine
POLR2L	Fetal_Calvaria|Fetal_Eyes|Fetal_Kidney|Fetal_Rib|Fetal_Thymus|Fital_Liver
RPL10P9	Fetal_Brain|Fetal_Eyes|Fetal_Intestine|Fetal_Kidney|Fetal_Rib|Fetal_Stomach
TMSB10	Fetal_Brain|Fetal_Calvaria|Fetal_Chorionic-Villus|Fetal_Gonad|Fetal_Heart|Fetal_Intestine|Fetal_Kidney|Fetal_Lung|Fetal_Muscle|Fetal_Skin|Fetal_Stomach|Fetal_Thymus
HSD17B10	Fital_Liver
GAS5	Fetal_Adrenal-Gland|Fetal_Brain|Fetal_Calvaria|Fetal_Eyes|Fetal_Intestine|Fetal_Kidney|Fetal_Muscle|Fetal_Pancreas|Fetal_Rib|Fetal_Stomach|Fetal_Thymus|Fital_Liver
TSTA3	Fital_Liver
RAC1	Fital_Liver
NDUFV3	Fital_Liver
NUTF2	Fetal_Thymus|Fital_Liver
SUMO1	Fetal_Kidney|Fetal_Thymus
NFE2	Fital_Liver
HEBP1	Fital_Liver
MRPL18	Fital_Liver
LUM	Fetal_Calvaria
UBAC1	Fital_Liver
UQCR11	Fetal_Calvaria|Fetal_Chorionic-Villus|Fetal_Heart|Fetal_Intestine|Fetal_Kidney|Fetal_Muscle|Fetal_Spinal-cord|Fetal_Thymus|Fital_Liver
CYCS	Fetal_Adrenal-Gland|Fetal_Kidney|Fetal_Thymus|Fital_Liver
PPP1R15A	Fetal_Skin
CD1B	Fetal_Thymus
RPL19	Fetal_Adrenal-Gland|Fetal_Brain|Fetal_Calvaria|Fetal_Chorionic-Villus|Fetal_Eyes|Fetal_Gonad|Fetal_Intestine|Fetal_Kidney|Fetal_Lung|Fetal_Muscle|Fetal_Pancreas|Fetal_Rib|Fetal_Stomach|Fetal_Thymus|Fital_Liver
PDGFRL	Fetal_Calvaria
EEF2	Fetal_Brain|Fetal_Muscle|Fital_Liver
WDR61	Fital_Liver
LINC00493	Fetal_Thymus
PRDX3	Fetal_Chorionic-Villus|Fetal_Intestine|Fetal_Kidney|Fetal_Thymus|Fital_Liver
HMGN5	Fital_Liver
PRR13	Fetal_Intestine
ID3	Fetal_Kidney
H2AFJ	Fital_Liver
AC090498.1	Fetal_Intestine|Fetal_Rib|Fetal_Thymus
DDX5	Fetal_Adrenal-Gland|Fetal_Brain|Fetal_Calvaria|Fetal_Chorionic-Villus|Fetal_Intestine|Fetal_Kidney|Fetal_Rib|Fetal_Stomach|Fetal_Thymus|Fital_Liver
ATP5G2	Fetal_Adrenal-Gland|Fetal_Brain|Fetal_Calvaria|Fetal_Intestine|Fetal_Kidney|Fetal_Lung|Fetal_Muscle|Fetal_Rib|Fetal_Stomach|Fetal_Thymus|Fital_Liver
NUCKS1	Fital_Liver
UBB	Fetal_Adrenal-Gland|Fetal_Brain|Fetal_Calvaria|Fetal_Chorionic-Villus|Fetal_Eyes|Fetal_Gonad|Fetal_Intestine|Fetal_Kidney|Fetal_Lung|Fetal_Muscle|Fetal_Pancreas|Fetal_Rib|Fetal_Skin|Fetal_Spinal-cord|Fetal_Stomach|Fetal_Thymus|Fital_Liver
HNRNPD	Fetal_Brain|Fetal_Calvaria|Fetal_Muscle|Fetal_Thymus|Fital_Liver
RPLP0	Fetal_Adrenal-Gland|Fetal_Brain|Fetal_Calvaria|Fetal_Chorionic-Villus|Fetal_Eyes|Fetal_Heart|Fetal_Intestine|Fetal_Kidney|Fetal_Lung|Fetal_Muscle|Fetal_Rib|Fetal_Skin|Fetal_Stomach|Fetal_Thymus|Fital_Liver
HMGB3	Fetal_Thymus
SLC38A5	Fital_Liver
NDUFA6	Fetal_Calvaria|Fetal_Chorionic-Villus|Fetal_Thymus|Fital_Liver
ATP5A1	Fetal_Muscle|Fetal_Thymus|Fital_Liver
NDUFAF3	Fital_Liver
PAPOLA	Fital_Liver
ATP5J2	Fetal_Brain|Fetal_Calvaria|Fetal_Chorionic-Villus|Fetal_Kidney|Fetal_Thymus|Fital_Liver
OSTC	Fetal_Calvaria
UROD	Fital_Liver
PPIH	Fetal_Thymus
NDUFAB1	Fetal_Thymus|Fital_Liver
IFITM3	Fetal_Calvaria|Fetal_Chorionic-Villus|Fetal_Kidney|Fetal_Skin
EIF5B	Fetal_Thymus|Fital_Liver
COX6C	Fetal_Adrenal-Gland|Fetal_Brain|Fetal_Calvaria|Fetal_Chorionic-Villus|Fetal_Eyes|Fetal_Heart|Fetal_Intestine|Fetal_Kidney|Fetal_Lung|Fetal_Muscle|Fetal_Pancreas|Fetal_Rib|Fetal_Spinal-cord|Fetal_Stomach|Fetal_Thymus|Fital_Liver
FXYD6	Fetal_Brain
RPL36	Fetal_Adrenal-Gland|Fetal_Brain|Fetal_Calvaria|Fetal_Chorionic-Villus|Fetal_Eyes|Fetal_Gonad|Fetal_Heart|Fetal_Intestine|Fetal_Kidney|Fetal_Lung|Fetal_Muscle|Fetal_Pancreas|Fetal_Rib|Fetal_Skin|Fetal_Stomach|Fetal_Thymus|Fital_Liver
MARCKS	Fetal_Calvaria
SERPINH1	Fetal_Calvaria
CRABP2	Fetal_Calvaria
ATP5D	Fital_Liver
ANAPC11	Fetal_Chorionic-Villus|Fetal_Kidney|Fetal_Thymus|Fital_Liver
SOX4	Fetal_Brain|Fetal_Calvaria|Fetal_Kidney|Fetal_Thymus
RACK1	Fetal_Adrenal-Gland|Fetal_Brain|Fetal_Calvaria|Fetal_Chorionic-Villus|Fetal_Eyes|Fetal_Gonad|Fetal_Intestine|Fetal_Kidney|Fetal_Lung|Fetal_Muscle|Fetal_Pancreas|Fetal_Rib|Fetal_Stomach|Fetal_Thymus|Fital_Liver
MYL12B	Fetal_Adrenal-Gland|Fetal_Brain|Fetal_Calvaria|Fetal_Chorionic-Villus|Fetal_Eyes|Fetal_Intestine|Fetal_Kidney|Fetal_Muscle|Fetal_Stomach|Fetal_Thymus|Fital_Liver
TSPAN3	Fetal_Calvaria
DNAJB1	Fetal_Chorionic-Villus|Fetal_Kidney
RPL36A	Fetal_Adrenal-Gland|Fetal_Brain|Fetal_Calvaria|Fetal_Eyes|Fetal_Heart|Fetal_Intestine|Fetal_Kidney|Fetal_Lung|Fetal_Muscle|Fetal_Rib|Fetal_Skin|Fetal_Stomach|Fetal_Thymus|Fital_Liver
RPS5	Fetal_Adrenal-Gland|Fetal_Brain|Fetal_Calvaria|Fetal_Chorionic-Villus|Fetal_Eyes|Fetal_Heart|Fetal_Intestine|Fetal_Kidney|Fetal_Lung|Fetal_Muscle|Fetal_Pancreas|Fetal_Rib|Fetal_Skin|Fetal_Stomach|Fetal_Thymus|Fital_Liver
C4orf3	Fetal_Calvaria|Fetal_Thymus|Fital_Liver
SRP14	Fetal_Adrenal-Gland|Fetal_Brain|Fetal_Calvaria|Fetal_Chorionic-Villus|Fetal_Eyes|Fetal_Gonad|Fetal_Heart|Fetal_Intestine|Fetal_Kidney|Fetal_Lung|Fetal_Muscle|Fetal_Pancreas|Fetal_Rib|Fetal_Spinal-cord|Fetal_Stomach|Fetal_Thymus|Fital_Liver
OCIAD2	Fetal_Thymus
OGN	Fetal_Calvaria
ERP29	Fital_Liver
PCOLCE	Fetal_Calvaria
TMSB15A	Fetal_Brain
RPL7A	Fetal_Adrenal-Gland|Fetal_Brain|Fetal_Calvaria|Fetal_Chorionic-Villus|Fetal_Eyes|Fetal_Gonad|Fetal_Intestine|Fetal_Kidney|Fetal_Lung|Fetal_Muscle|Fetal_Pancreas|Fetal_Rib|Fetal_Stomach|Fetal_Thymus|Fital_Liver
GLRX3	Fital_Liver
HMGN1	Fetal_Calvaria|Fetal_Thymus|Fital_Liver
RP11-543P15.1	Fetal_Brain|Fetal_Eyes|Fetal_Kidney|Fetal_Lung|Fetal_Rib|Fetal_Thymus|Fital_Liver
AC004453.8	Fetal_Rib|Fetal_Thymus
C19orf53	Fetal_Calvaria|Fetal_Thymus|Fital_Liver
TUBB2B	Fetal_Brain
SRSF7	Fetal_Calvaria|Fetal_Kidney|Fetal_Thymus|Fital_Liver
C20orf27	Fital_Liver
LSM6	Fetal_Thymus
PSAP	Fetal_Skin
ECH1	Fetal_Chorionic-Villus
MRPS14	Fetal_Thymus
RPL23AP42	Fetal_Lung|Fetal_Thymus
DARS	Fital_Liver
LAPTM4A	Fetal_Calvaria|Fetal_Intestine|Fetal_Kidney|Fetal_Muscle|Fetal_Rib|Fetal_Skin
ATP5L	Fetal_Adrenal-Gland|Fetal_Brain|Fetal_Calvaria|Fetal_Chorionic-Villus|Fetal_Eyes|Fetal_Heart|Fetal_Intestine|Fetal_Kidney|Fetal_Lung|Fetal_Muscle|Fetal_Pancreas|Fetal_Rib|Fetal_Spinal-cord|Fetal_Stomach|Fetal_Thymus|Fital_Liver
PRDX6	Fital_Liver
TPM4	Fetal_Calvaria
RAD23A	Fital_Liver
CCDC34	Fital_Liver
ILF2	Fital_Liver
HAUS1	Fetal_Thymus|Fital_Liver
DAD1	Fetal_Brain|Fetal_Calvaria|Fetal_Kidney|Fital_Liver
RPS6	Fetal_Adrenal-Gland|Fetal_Brain|Fetal_Calvaria|Fetal_Chorionic-Villus|Fetal_Eyes|Fetal_Gonad|Fetal_Heart|Fetal_Intestine|Fetal_Kidney|Fetal_Lung|Fetal_Muscle|Fetal_Pancreas|Fetal_Rib|Fetal_Skin|Fetal_Stomach|Fetal_Thymus|Fital_Liver
MRPL3	Fital_Liver
POMP	Fetal_Adrenal-Gland|Fetal_Calvaria|Fetal_Chorionic-Villus|Fetal_Heart|Fetal_Intestine|Fetal_Kidney|Fetal_Thymus|Fital_Liver
RNASEH2C	Fital_Liver
PSMA3	Fetal_Thymus
FAM96B	Fetal_Thymus|Fital_Liver
GHITM	Fital_Liver
BASP1	Fetal_Brain|Fetal_Calvaria
NDUFB7	Fital_Liver
HMGN2	Fetal_Thymus|Fital_Liver
ITM2B	Fetal_Calvaria|Fetal_Muscle
PSMA1	Fetal_Calvaria|Fetal_Thymus|Fital_Liver
ATP5O	Fetal_Brain|Fetal_Calvaria|Fetal_Chorionic-Villus|Fetal_Heart|Fetal_Intestine|Fetal_Kidney|Fetal_Lung|Fetal_Muscle|Fetal_Thymus|Fital_Liver
ROMO1	Fetal_Calvaria|Fetal_Kidney|Fetal_Thymus|Fital_Liver
NASP	Fetal_Thymus|Fital_Liver
S100A4	Fetal_Calvaria|Fital_Liver
COX6B1	Fetal_Adrenal-Gland|Fetal_Brain|Fetal_Calvaria|Fetal_Heart|Fetal_Intestine|Fetal_Kidney|Fetal_Muscle|Fetal_Spinal-cord|Fetal_Thymus|Fital_Liver
RNF167	Fital_Liver
GLT8D2	Fetal_Calvaria
RPL29	Fetal_Adrenal-Gland|Fetal_Brain|Fetal_Calvaria|Fetal_Chorionic-Villus|Fetal_Eyes|Fetal_Heart|Fetal_Intestine|Fetal_Kidney|Fetal_Lung|Fetal_Muscle|Fetal_Pancreas|Fetal_Rib|Fetal_Skin|Fetal_Stomach|Fetal_Thymus|Fital_Liver
NOP56	Fital_Liver
RPS20	Fetal_Adrenal-Gland|Fetal_Brain|Fetal_Calvaria|Fetal_Chorionic-Villus|Fetal_Eyes|Fetal_Gonad|Fetal_Heart|Fetal_Intestine|Fetal_Kidney|Fetal_Lung|Fetal_Muscle|Fetal_Pancreas|Fetal_Rib|Fetal_Stomach|Fetal_Thymus|Fital_Liver
SUMO2	Fetal_Brain|Fetal_Calvaria|Fetal_Kidney|Fetal_Muscle|Fetal_Thymus|Fital_Liver
SDCBP	Fetal_Chorionic-Villus
RPL35	Fetal_Adrenal-Gland|Fetal_Brain|Fetal_Calvaria|Fetal_Chorionic-Villus|Fetal_Eyes|Fetal_Gonad|Fetal_Heart|Fetal_Intestine|Fetal_Kidney|Fetal_Lung|Fetal_Muscle|Fetal_Pancreas|Fetal_Rib|Fetal_Skin|Fetal_Stomach|Fetal_Thymus|Fital_Liver
ATPIF1	Fetal_Intestine|Fetal_Kidney|Fetal_Thymus|Fital_Liver
COPS9	Fetal_Calvaria|Fetal_Thymus|Fital_Liver
LARP7	Fital_Liver
ISLR	Fetal_Calvaria
UQCR10	Fetal_Brain|Fetal_Calvaria|Fetal_Chorionic-Villus|Fetal_Intestine|Fetal_Kidney|Fetal_Spinal-cord|Fetal_Thymus|Fital_Liver
NUCB2	Fetal_Thymus
HNRNPA2B1	Fetal_Adrenal-Gland|Fetal_Brain|Fetal_Calvaria|Fetal_Chorionic-Villus|Fetal_Intestine|Fetal_Kidney|Fetal_Lung|Fetal_Muscle|Fetal_Rib|Fetal_Spinal-cord|Fetal_Stomach|Fetal_Thymus|Fital_Liver
RPS10	Fetal_Brain|Fetal_Calvaria|Fetal_Eyes|Fetal_Intestine|Fetal_Kidney|Fetal_Lung|Fetal_Muscle|Fetal_Rib|Fetal_Stomach|Fetal_Thymus|Fital_Liver
RPL21	Fetal_Adrenal-Gland|Fetal_Brain|Fetal_Calvaria|Fetal_Chorionic-Villus|Fetal_Eyes|Fetal_Heart|Fetal_Intestine|Fetal_Kidney|Fetal_Lung|Fetal_Muscle|Fetal_Pancreas|Fetal_Rib|Fetal_Skin|Fetal_Spinal-cord|Fetal_Stomach|Fetal_Thymus|Fital_Liver
PAIP2	Fetal_Thymus
NARF	Fital_Liver
ICAM4	Fital_Liver
CLTA	Fital_Liver
PSMB7	Fetal_Thymus|Fital_Liver
KPNA2	Fital_Liver
COL1A1	Fetal_Calvaria
SNRPA1	Fital_Liver
PDIA3	Fetal_Calvaria|Fetal_Intestine
HES1	Fetal_Calvaria
RPS23	Fetal_Adrenal-Gland|Fetal_Brain|Fetal_Calvaria|Fetal_Chorionic-Villus|Fetal_Eyes|Fetal_Heart|Fetal_Intestine|Fetal_Kidney|Fetal_Lung|Fetal_Muscle|Fetal_Pancreas|Fetal_Rib|Fetal_Skin|Fetal_Stomach|Fetal_Thymus|Fital_Liver
NUDT1	Fital_Liver
GTF2A2	Fetal_Thymus|Fital_Liver
ZCRB1	Fital_Liver
SUPT4H1	Fetal_Thymus|Fital_Liver
EIF5	Fital_Liver
RSL24D1	Fetal_Thymus|Fital_Liver
EID1	Fital_Liver
TIMM10	Fetal_Thymus|Fital_Liver
FABP1	Fetal_Intestine
RPS3AP6	Fetal_Intestine|Fetal_Rib|Fetal_Thymus
ATP5I	Fetal_Adrenal-Gland|Fetal_Brain|Fetal_Calvaria|Fetal_Chorionic-Villus|Fetal_Eyes|Fetal_Heart|Fetal_Intestine|Fetal_Kidney|Fetal_Muscle|Fetal_Spinal-cord|Fetal_Thymus|Fital_Liver
MRPS34	Fital_Liver
COPE	Fital_Liver
GNAS	Fetal_Calvaria|Fetal_Muscle
NDUFA11	Fetal_Calvaria|Fetal_Thymus|Fital_Liver
UQCC2	Fital_Liver
MRPL52	Fetal_Thymus|Fital_Liver
POLR2K	Fetal_Thymus|Fital_Liver
RPL13P12	Fetal_Intestine|Fetal_Lung|Fital_Liver
C19orf70	Fital_Liver
BLVRA	Fital_Liver
HNRNPF	Fital_Liver
CCDC124	Fital_Liver
DANCR	Fital_Liver
TBCA	Fetal_Brain|Fetal_Calvaria|Fetal_Kidney|Fetal_Thymus|Fital_Liver
DNAJC15	Fetal_Thymus|Fital_Liver
SNHG5	Fetal_Calvaria|Fetal_Intestine|Fetal_Muscle|Fetal_Thymus|Fital_Liver
MDH1	Fetal_Thymus
TRA2B	Fital_Liver
ATP6V0B	Fital_Liver
RPL5	Fetal_Adrenal-Gland|Fetal_Brain|Fetal_Calvaria|Fetal_Chorionic-Villus|Fetal_Eyes|Fetal_Gonad|Fetal_Intestine|Fetal_Kidney|Fetal_Lung|Fetal_Muscle|Fetal_Pancreas|Fetal_Rib|Fetal_Stomach|Fetal_Thymus|Fital_Liver
SKP1	Fetal_Adrenal-Gland|Fetal_Brain|Fetal_Calvaria|Fetal_Chorionic-Villus|Fetal_Eyes|Fetal_Intestine|Fetal_Kidney|Fetal_Muscle|Fetal_Rib|Fetal_Thymus|Fital_Liver
UBE2I	Fital_Liver
PSMC2	Fital_Liver
MRPL13	Fetal_Thymus|Fital_Liver
LSM5	Fetal_Calvaria|Fetal_Thymus|Fital_Liver
EEF1D	Fetal_Muscle|Fetal_Thymus|Fital_Liver
MYL12A	Fetal_Calvaria|Fetal_Chorionic-Villus|Fetal_Kidney|Fetal_Thymus
NPC2	Fetal_Intestine
SOD1	Fetal_Brain|Fetal_Kidney|Fetal_Thymus|Fital_Liver
RPS15A	Fetal_Adrenal-Gland|Fetal_Brain|Fetal_Calvaria|Fetal_Eyes|Fetal_Intestine|Fetal_Kidney|Fetal_Lung|Fetal_Muscle|Fetal_Pancreas|Fetal_Rib|Fetal_Skin|Fetal_Stomach|Fetal_Thymus|Fital_Liver
LAMTOR2	Fital_Liver
SRSF10	Fital_Liver
ZFP36L1	Fetal_Chorionic-Villus|Fetal_Skin
LGALS1	Fetal_Calvaria|Fetal_Heart|Fetal_Skin
BUD31	Fital_Liver
TPI1	Fetal_Adrenal-Gland|Fetal_Brain|Fetal_Calvaria|Fetal_Chorionic-Villus|Fetal_Intestine|Fetal_Kidney|Fetal_Muscle|Fetal_Thymus|Fital_Liver
CKLF	Fetal_Thymus
PCMT1	Fital_Liver
CCNB2	Fital_Liver
DSTN	Fetal_Kidney
SRI	Fetal_Thymus|Fital_Liver
GYPC	Fital_Liver
MRPL33	Fetal_Adrenal-Gland|Fetal_Calvaria|Fetal_Thymus
TPGS2	Fital_Liver
SLC25A5	Fetal_Intestine|Fetal_Thymus|Fital_Liver
PCNP	Fital_Liver
MCM7	Fital_Liver
YWHAE	Fetal_Brain|Fetal_Calvaria|Fetal_Kidney|Fital_Liver
ATP5G3	Fetal_Adrenal-Gland|Fetal_Brain|Fetal_Calvaria|Fetal_Intestine|Fetal_Kidney|Fetal_Muscle|Fetal_Thymus|Fital_Liver
RPL15	Fetal_Adrenal-Gland|Fetal_Brain|Fetal_Calvaria|Fetal_Chorionic-Villus|Fetal_Eyes|Fetal_Gonad|Fetal_Heart|Fetal_Intestine|Fetal_Kidney|Fetal_Lung|Fetal_Muscle|Fetal_Pancreas|Fetal_Rib|Fetal_Skin|Fetal_Stomach|Fetal_Thymus|Fital_Liver
NAA38	Fital_Liver
PIN1	Fital_Liver
MRPL55	Fital_Liver
HNRNPDL	Fetal_Brain|Fetal_Calvaria|Fetal_Kidney|Fetal_Muscle|Fetal_Thymus|Fital_Liver
POLE3	Fital_Liver
HSPD1	Fetal_Intestine|Fetal_Kidney|Fetal_Thymus|Fital_Liver
MGST3	Fetal_Calvaria
EIF1	Fetal_Adrenal-Gland|Fetal_Brain|Fetal_Calvaria|Fetal_Chorionic-Villus|Fetal_Eyes|Fetal_Gonad|Fetal_Intestine|Fetal_Kidney|Fetal_Lung|Fetal_Muscle|Fetal_Pancreas|Fetal_Rib|Fetal_Skin|Fetal_Spinal-cord|Fetal_Stomach|Fetal_Thymus|Fital_Liver
RPS3A	Fetal_Adrenal-Gland|Fetal_Brain|Fetal_Calvaria|Fetal_Chorionic-Villus|Fetal_Eyes|Fetal_Heart|Fetal_Intestine|Fetal_Kidney|Fetal_Lung|Fetal_Muscle|Fetal_Pancreas|Fetal_Rib|Fetal_Skin|Fetal_Stomach|Fetal_Thymus|Fital_Liver
HINT2	Fital_Liver
LGALS3	Fetal_Intestine
CDK1	Fetal_Thymus|Fital_Liver
RPL18AP3	Fetal_Lung|Fetal_Rib|Fetal_Thymus
ENY2	Fetal_Calvaria|Fetal_Thymus|Fital_Liver
RPS28	Fetal_Adrenal-Gland|Fetal_Brain|Fetal_Calvaria|Fetal_Chorionic-Villus|Fetal_Eyes|Fetal_Gonad|Fetal_Intestine|Fetal_Kidney|Fetal_Lung|Fetal_Muscle|Fetal_Pancreas|Fetal_Rib|Fetal_Stomach|Fetal_Thymus|Fital_Liver
CALU	Fetal_Calvaria
EMC4	Fital_Liver
NDUFS8	Fital_Liver
MZB1	Fetal_Thymus
RPL12	Fetal_Adrenal-Gland|Fetal_Brain|Fetal_Calvaria|Fetal_Eyes|Fetal_Intestine|Fetal_Kidney|Fetal_Lung|Fetal_Muscle|Fetal_Pancreas|Fetal_Rib|Fetal_Stomach|Fetal_Thymus|Fital_Liver
FOS	Fetal_Adrenal-Gland|Fetal_Calvaria|Fetal_Chorionic-Villus|Fetal_Intestine|Fetal_Kidney|Fetal_Muscle
DBI	Fetal_Calvaria|Fetal_Intestine|Fetal_Thymus
SAP18	Fetal_Adrenal-Gland|Fetal_Calvaria|Fetal_Intestine|Fetal_Kidney|Fetal_Thymus|Fital_Liver
FABP5	Fetal_Brain|Fetal_Thymus
HSPA5	Fetal_Calvaria|Fetal_Chorionic-Villus|Fetal_Kidney|Fetal_Skin
JTB	Fital_Liver
JUNB	Fetal_Adrenal-Gland|Fetal_Skin
TUBB	Fetal_Brain|Fetal_Calvaria|Fetal_Eyes|Fetal_Kidney|Fetal_Lung|Fetal_Thymus|Fital_Liver
CFL1	Fetal_Adrenal-Gland|Fetal_Brain|Fetal_Calvaria|Fetal_Chorionic-Villus|Fetal_Eyes|Fetal_Gonad|Fetal_Heart|Fetal_Intestine|Fetal_Kidney|Fetal_Lung|Fetal_Muscle|Fetal_Pancreas|Fetal_Rib|Fetal_Spinal-cord|Fetal_Stomach|Fetal_Thymus|Fital_Liver
RWDD1	Fital_Liver
YWHAQ	Fital_Liver
TUBB6	Fital_Liver
CENPW	Fetal_Thymus|Fital_Liver
CCDC80	Fetal_Calvaria
CKB	Fetal_Brain
ENSA	Fital_Liver
DYNLT1	Fetal_Brain
PSMG1	Fital_Liver
RPLP1	Fetal_Adrenal-Gland|Fetal_Brain|Fetal_Calvaria|Fetal_Chorionic-Villus|Fetal_Eyes|Fetal_Gonad|Fetal_Heart|Fetal_Intestine|Fetal_Kidney|Fetal_Lung|Fetal_Muscle|Fetal_Rib|Fetal_Skin|Fetal_Stomach|Fetal_Thymus|Fital_Liver
TCEB1	Fetal_Calvaria|Fetal_Chorionic-Villus|Fetal_Rib|Fetal_Thymus|Fital_Liver
PSMB6	Fetal_Chorionic-Villus|Fetal_Thymus|Fital_Liver
MRPS11	Fital_Liver
DTYMK	Fital_Liver
MINPP1	Fital_Liver
TRMT112	Fetal_Calvaria|Fetal_Kidney|Fetal_Muscle|Fetal_Thymus|Fital_Liver
RPL34	Fetal_Adrenal-Gland|Fetal_Brain|Fetal_Calvaria|Fetal_Chorionic-Villus|Fetal_Eyes|Fetal_Heart|Fetal_Intestine|Fetal_Kidney|Fetal_Lung|Fetal_Muscle|Fetal_Pancreas|Fetal_Rib|Fetal_Skin|Fetal_Stomach|Fetal_Thymus|Fital_Liver
GNG5	Fetal_Calvaria|Fetal_Heart|Fetal_Kidney|Fetal_Muscle|Fetal_Thymus|Fital_Liver
CD36	Fital_Liver
SON	Fetal_Adrenal-Gland|Fetal_Brain|Fetal_Calvaria|Fetal_Eyes|Fetal_Intestine|Fetal_Kidney|Fetal_Muscle|Fetal_Pancreas|Fetal_Rib|Fetal_Spinal-cord|Fetal_Thymus|Fital_Liver
RPS12	Fetal_Adrenal-Gland|Fetal_Brain|Fetal_Calvaria|Fetal_Chorionic-Villus|Fetal_Eyes|Fetal_Intestine|Fetal_Kidney|Fetal_Lung|Fetal_Muscle|Fetal_Pancreas|Fetal_Rib|Fetal_Skin|Fetal_Stomach|Fetal_Thymus|Fital_Liver
XIST	Fetal_Brain
CCT2	Fital_Liver
PSMD6	Fital_Liver
ID1	Fetal_Kidney
NDUFS4	Fetal_Calvaria|Fital_Liver
ARF4	Fetal_Calvaria|Fetal_Rib
ACAT2	Fital_Liver
SSB	Fetal_Brain|Fetal_Thymus|Fital_Liver
NUP37	Fital_Liver
FKBP3	Fetal_Thymus|Fital_Liver
TIMM23	Fital_Liver
RPL28	Fetal_Adrenal-Gland|Fetal_Brain|Fetal_Calvaria|Fetal_Chorionic-Villus|Fetal_Eyes|Fetal_Gonad|Fetal_Intestine|Fetal_Kidney|Fetal_Lung|Fetal_Muscle|Fetal_Pancreas|Fetal_Rib|Fetal_Skin|Fetal_Stomach|Fetal_Thymus|Fital_Liver
EPYC	Fetal_Rib
COX8A	Fetal_Adrenal-Gland|Fetal_Kidney|Fetal_Muscle|Fetal_Thymus|Fital_Liver
SEC61G	Fetal_Brain|Fetal_Calvaria|Fetal_Kidney|Fetal_Rib|Fetal_Thymus|Fital_Liver
RPL39P3	Fetal_Thymus
ATP5B	Fetal_Thymus|Fital_Liver
SF3B6	Fetal_Brain|Fetal_Calvaria|Fetal_Kidney|Fetal_Thymus|Fital_Liver
IDH2	Fital_Liver
EEF1E1	Fetal_Thymus|Fital_Liver
HMGN3	Fetal_Brain|Fetal_Calvaria|Fetal_Kidney|Fetal_Thymus
XRCC6	Fetal_Thymus|Fital_Liver
NPM1	Fetal_Adrenal-Gland|Fetal_Brain|Fetal_Calvaria|Fetal_Chorionic-Villus|Fetal_Eyes|Fetal_Intestine|Fetal_Kidney|Fetal_Lung|Fetal_Muscle|Fetal_Pancreas|Fetal_Rib|Fetal_Thymus
DYNLL1	Fetal_Adrenal-Gland|Fetal_Brain|Fetal_Calvaria|Fetal_Eyes|Fetal_Kidney|Fetal_Muscle|Fetal_Pancreas|Fetal_Thymus|Fital_Liver
RPL18A	Fetal_Adrenal-Gland|Fetal_Brain|Fetal_Calvaria|Fetal_Chorionic-Villus|Fetal_Eyes|Fetal_Heart|Fetal_Intestine|Fetal_Kidney|Fetal_Lung|Fetal_Muscle|Fetal_Pancreas|Fetal_Rib|Fetal_Skin|Fetal_Stomach|Fetal_Thymus|Fital_Liver
ANAPC16	Fetal_Thymus|Fital_Liver
RRM2	Fital_Liver
FUS	Fital_Liver
MRPL2	Fital_Liver
POLR2I	Fital_Liver
MDK	Fetal_Calvaria|Fetal_Eyes|Fetal_Intestine
UBL5	Fetal_Adrenal-Gland|Fetal_Brain|Fetal_Calvaria|Fetal_Eyes|Fetal_Intestine|Fetal_Kidney|Fetal_Lung|Fetal_Muscle|Fetal_Pancreas|Fetal_Rib|Fetal_Spinal-cord|Fetal_Thymus|Fital_Liver
NUDC	Fital_Liver
CD63	Fetal_Adrenal-Gland|Fetal_Calvaria|Fetal_Chorionic-Villus|Fetal_Eyes|Fetal_Intestine|Fetal_Kidney|Fetal_Muscle|Fetal_Rib
C19orf48	Fital_Liver
NNAT	Fetal_Brain
CD52	Fetal_Thymus
TMEM59	Fetal_Calvaria|Fetal_Kidney|Fital_Liver
POLR2J	Fetal_Thymus|Fital_Liver
EIF3J	Fital_Liver
EMP3	Fetal_Skin
UQCRC1	Fital_Liver
GADD45GIP1	Fital_Liver
DDX18	Fetal_Thymus|Fital_Liver
DNAJC8	Fetal_Thymus|Fital_Liver
UBA52	Fetal_Adrenal-Gland|Fetal_Brain|Fetal_Calvaria|Fetal_Chorionic-Villus|Fetal_Eyes|Fetal_Gonad|Fetal_Intestine|Fetal_Kidney|Fetal_Lung|Fetal_Muscle|Fetal_Pancreas|Fetal_Rib|Fetal_Spinal-cord|Fetal_Stomach|Fetal_Thymus|Fital_Liver
CCT8	Fetal_Thymus|Fital_Liver
TMEM167A	Fetal_Calvaria
ATP5J	Fetal_Adrenal-Gland|Fetal_Brain|Fetal_Calvaria|Fetal_Chorionic-Villus|Fetal_Intestine|Fetal_Kidney|Fetal_Spinal-cord|Fetal_Thymus|Fital_Liver
RPS4X	Fetal_Adrenal-Gland|Fetal_Brain|Fetal_Calvaria|Fetal_Chorionic-Villus|Fetal_Eyes|Fetal_Gonad|Fetal_Heart|Fetal_Intestine|Fetal_Kidney|Fetal_Lung|Fetal_Muscle|Fetal_Pancreas|Fetal_Rib|Fetal_Skin|Fetal_Stomach|Fetal_Thymus|Fital_Liver
LSM4	Fital_Liver
RP11-144L1.4	Fetal_Thymus
EIF3M	Fetal_Thymus|Fital_Liver
RNASEH2B	Fetal_Thymus|Fital_Liver
RPS3	Fetal_Adrenal-Gland|Fetal_Brain|Fetal_Calvaria|Fetal_Chorionic-Villus|Fetal_Eyes|Fetal_Gonad|Fetal_Heart|Fetal_Intestine|Fetal_Kidney|Fetal_Lung|Fetal_Muscle|Fetal_Pancreas|Fetal_Rib|Fetal_Skin|Fetal_Stomach|Fetal_Thymus|Fital_Liver
RPS27A	Fetal_Adrenal-Gland|Fetal_Brain|Fetal_Calvaria|Fetal_Chorionic-Villus|Fetal_Eyes|Fetal_Gonad|Fetal_Heart|Fetal_Intestine|Fetal_Kidney|Fetal_Lung|Fetal_Muscle|Fetal_Pancreas|Fetal_Rib|Fetal_Skin|Fetal_Stomach|Fetal_Thymus|Fital_Liver
RPS3AP26	Fetal_Brain|Fetal_Rib|Fital_Liver
RPL3	Fetal_Adrenal-Gland|Fetal_Brain|Fetal_Calvaria|Fetal_Chorionic-Villus|Fetal_Eyes|Fetal_Heart|Fetal_Intestine|Fetal_Kidney|Fetal_Lung|Fetal_Muscle|Fetal_Pancreas|Fetal_Rib|Fetal_Skin|Fetal_Stomach|Fetal_Thymus|Fital_Liver
LDHB	Fetal_Adrenal-Gland|Fetal_Brain|Fetal_Calvaria|Fetal_Eyes|Fetal_Intestine|Fetal_Kidney|Fetal_Lung|Fetal_Muscle|Fetal_Thymus
EGFL6	Fetal_Calvaria
BRK1	Fetal_Calvaria|Fetal_Thymus|Fital_Liver
RBBP7	Fital_Liver
GMFG	Fetal_Thymus
NDUFA2	Fetal_Thymus|Fital_Liver
PSMA7	Fetal_Adrenal-Gland|Fetal_Brain|Fetal_Calvaria|Fetal_Chorionic-Villus|Fetal_Kidney|Fetal_Muscle|Fetal_Rib|Fetal_Spinal-cord|Fetal_Thymus|Fital_Liver
TMBIM6	Fetal_Adrenal-Gland|Fetal_Brain|Fetal_Calvaria|Fetal_Chorionic-Villus|Fetal_Kidney|Fetal_Thymus|Fital_Liver
TUBG1	Fital_Liver
PTGES3	Fetal_Thymus|Fital_Liver
SNRNP25	Fital_Liver
SDC2	Fetal_Calvaria
HSPB11	Fetal_Calvaria|Fetal_Thymus
BTF3	Fetal_Adrenal-Gland|Fetal_Brain|Fetal_Calvaria|Fetal_Eyes|Fetal_Intestine|Fetal_Kidney|Fetal_Lung|Fetal_Muscle|Fetal_Pancreas|Fetal_Rib|Fetal_Stomach|Fetal_Thymus|Fital_Liver
COX7A2	Fetal_Adrenal-Gland|Fetal_Brain|Fetal_Calvaria|Fetal_Chorionic-Villus|Fetal_Eyes|Fetal_Heart|Fetal_Intestine|Fetal_Kidney|Fetal_Muscle|Fetal_Rib|Fetal_Spinal-cord|Fetal_Thymus|Fital_Liver
PRDX1	Fetal_Brain|Fetal_Calvaria|Fetal_Chorionic-Villus|Fetal_Kidney|Fetal_Rib|Fetal_Thymus|Fital_Liver
H3F3B	Fetal_Adrenal-Gland|Fetal_Brain|Fetal_Calvaria|Fetal_Chorionic-Villus|Fetal_Eyes|Fetal_Heart|Fetal_Intestine|Fetal_Kidney|Fetal_Lung|Fetal_Muscle|Fetal_Pancreas|Fetal_Rib|Fetal_Skin|Fetal_Spinal-cord|Fetal_Stomach|Fetal_Thymus|Fital_Liver
CTSL	Fetal_Chorionic-Villus
PSMB4	Fital_Liver
TMEM14C	Fital_Liver
COX17	Fetal_Thymus|Fital_Liver
SLC25A6	Fetal_Calvaria|Fetal_Chorionic-Villus|Fetal_Intestine|Fetal_Kidney|Fetal_Lung|Fetal_Muscle|Fetal_Thymus|Fital_Liver
GTF3A	Fital_Liver
HSP90AB1	Fetal_Adrenal-Gland|Fetal_Brain|Fetal_Chorionic-Villus|Fetal_Intestine|Fetal_Kidney|Fetal_Lung|Fetal_Muscle|Fetal_Rib|Fetal_Skin|Fetal_Stomach|Fetal_Thymus|Fital_Liver
PRSS23	Fetal_Calvaria
PRDX4	Fetal_Calvaria
RP11-632C17__A.1	Fetal_Intestine
CCT3	Fital_Liver
NDUFA1	Fetal_Adrenal-Gland|Fetal_Brain|Fetal_Calvaria|Fetal_Heart|Fetal_Intestine|Fetal_Kidney|Fetal_Rib|Fetal_Spinal-cord|Fetal_Thymus|Fital_Liver
RPL18	Fetal_Adrenal-Gland|Fetal_Brain|Fetal_Calvaria|Fetal_Chorionic-Villus|Fetal_Eyes|Fetal_Gonad|Fetal_Heart|Fetal_Intestine|Fetal_Kidney|Fetal_Lung|Fetal_Muscle|Fetal_Pancreas|Fetal_Rib|Fetal_Skin|Fetal_Stomach|Fetal_Thymus|Fital_Liver
SNRPF	Fetal_Brain|Fetal_Calvaria|Fetal_Kidney|Fetal_Thymus|Fital_Liver
HSPE1	Fetal_Brain|Fetal_Calvaria|Fetal_Chorionic-Villus|Fetal_Intestine|Fetal_Kidney|Fetal_Stomach|Fetal_Thymus|Fital_Liver
RPL32	Fetal_Adrenal-Gland|Fetal_Brain|Fetal_Calvaria|Fetal_Chorionic-Villus|Fetal_Eyes|Fetal_Gonad|Fetal_Heart|Fetal_Intestine|Fetal_Kidney|Fetal_Lung|Fetal_Muscle|Fetal_Pancreas|Fetal_Rib|Fetal_Skin|Fetal_Stomach|Fetal_Thymus|Fital_Liver
HSP90B1	Fetal_Calvaria|Fetal_Chorionic-Villus|Fetal_Intestine|Fetal_Kidney|Fetal_Muscle|Fetal_Rib
NCL	Fital_Liver
PSMB5	Fetal_Calvaria|Fital_Liver
SNU13	Fetal_Calvaria|Fetal_Thymus|Fital_Liver
TMEM261	Fetal_Thymus
VPS25	Fital_Liver
TMSB4XP8	Fetal_Thymus
SSR2	Fetal_Calvaria|Fetal_Muscle
SNHG8	Fetal_Calvaria|Fetal_Eyes|Fetal_Intestine|Fetal_Stomach|Fetal_Thymus|Fital_Liver
COPS3	Fital_Liver
RPL6P27	Fetal_Lung|Fital_Liver
NID2	Fetal_Calvaria
CNN3	Fetal_Calvaria
NDUFC1	Fetal_Thymus|Fital_Liver
TIMM8B	Fetal_Calvaria|Fetal_Thymus|Fital_Liver
LSM8	Fetal_Thymus|Fital_Liver
RP11-620J15.3	Fetal_Thymus
CD99	Fetal_Calvaria|Fetal_Thymus
RHOA	Fetal_Adrenal-Gland|Fetal_Calvaria|Fetal_Chorionic-Villus|Fetal_Muscle|Fetal_Thymus|Fital_Liver
MRPS16	Fital_Liver
KRT18	Fetal_Intestine
HSPA8	Fetal_Adrenal-Gland|Fetal_Brain|Fetal_Chorionic-Villus|Fetal_Intestine|Fetal_Kidney|Fetal_Pancreas|Fetal_Rib|Fetal_Skin|Fetal_Thymus|Fital_Liver
NDUFB4	Fetal_Adrenal-Gland|Fetal_Brain|Fetal_Calvaria|Fetal_Thymus|Fital_Liver
SHFM1	Fetal_Adrenal-Gland|Fetal_Brain|Fetal_Calvaria|Fetal_Chorionic-Villus|Fetal_Intestine|Fetal_Kidney|Fetal_Muscle|Fetal_Rib|Fetal_Spinal-cord|Fetal_Thymus|Fital_Liver
RPL27A	Fetal_Adrenal-Gland|Fetal_Brain|Fetal_Calvaria|Fetal_Chorionic-Villus|Fetal_Eyes|Fetal_Gonad|Fetal_Intestine|Fetal_Kidney|Fetal_Lung|Fetal_Muscle|Fetal_Pancreas|Fetal_Rib|Fetal_Skin|Fetal_Stomach|Fetal_Thymus|Fital_Liver
RPS19	Fetal_Adrenal-Gland|Fetal_Brain|Fetal_Calvaria|Fetal_Chorionic-Villus|Fetal_Eyes|Fetal_Gonad|Fetal_Heart|Fetal_Intestine|Fetal_Kidney|Fetal_Lung|Fetal_Muscle|Fetal_Pancreas|Fetal_Rib|Fetal_Skin|Fetal_Stomach|Fetal_Thymus|Fital_Liver
ATP6V1G1	Fetal_Brain|Fetal_Calvaria|Fetal_Kidney|Fetal_Thymus|Fital_Liver
DUT	Fetal_Thymus|Fital_Liver
PCCB	Fital_Liver
C11orf58	Fetal_Calvaria|Fetal_Thymus|Fital_Liver
ARPC3	Fetal_Calvaria|Fetal_Chorionic-Villus|Fetal_Kidney|Fetal_Thymus|Fital_Liver
RPS13	Fetal_Adrenal-Gland|Fetal_Brain|Fetal_Calvaria|Fetal_Chorionic-Villus|Fetal_Eyes|Fetal_Gonad|Fetal_Heart|Fetal_Intestine|Fetal_Kidney|Fetal_Lung|Fetal_Muscle|Fetal_Pancreas|Fetal_Rib|Fetal_Skin|Fetal_Stomach|Fetal_Thymus|Fital_Liver
RPL9	Fetal_Adrenal-Gland|Fetal_Brain|Fetal_Calvaria|Fetal_Chorionic-Villus|Fetal_Eyes|Fetal_Gonad|Fetal_Intestine|Fetal_Kidney|Fetal_Lung|Fetal_Muscle|Fetal_Pancreas|Fetal_Rib|Fetal_Skin|Fetal_Stomach|Fetal_Thymus|Fital_Liver
MYL6	Fetal_Adrenal-Gland|Fetal_Brain|Fetal_Calvaria|Fetal_Chorionic-Villus|Fetal_Eyes|Fetal_Heart|Fetal_Intestine|Fetal_Kidney|Fetal_Lung|Fetal_Muscle|Fetal_Pancreas|Fetal_Rib|Fetal_Skin|Fetal_Spinal-cord|Fetal_Stomach|Fetal_Thymus|Fital_Liver
RPSA	Fetal_Adrenal-Gland|Fetal_Brain|Fetal_Calvaria|Fetal_Intestine|Fetal_Kidney|Fetal_Lung|Fetal_Muscle|Fetal_Pancreas|Fetal_Rib|Fetal_Stomach|Fetal_Thymus|Fital_Liver
GSTP1	Fetal_Adrenal-Gland|Fetal_Brain|Fetal_Calvaria|Fetal_Chorionic-Villus|Fetal_Intestine|Fetal_Kidney|Fetal_Lung|Fetal_Muscle|Fetal_Rib|Fetal_Stomach|Fetal_Thymus|Fital_Liver
FBL	Fital_Liver
FADS2	Fital_Liver
MRPS36	Fetal_Thymus
SMC4	Fetal_Thymus|Fital_Liver
ID2	Fetal_Calvaria|Fetal_Kidney
HBG2	Fetal_Thymus
PRSS35	Fetal_Calvaria
TMEM230	Fital_Liver
NOP58	Fital_Liver
GSTM3	Fetal_Calvaria
RPL22L1	Fetal_Thymus|Fital_Liver
STOML2	Fital_Liver
PSMD4	Fital_Liver
GLRX5	Fital_Liver
METAP2	Fital_Liver
GPX8	Fetal_Calvaria
SLC29A1	Fital_Liver
MRPL27	Fital_Liver
ITM2A	Fetal_Calvaria|Fetal_Rib|Fetal_Thymus
RPS8	Fetal_Adrenal-Gland|Fetal_Brain|Fetal_Calvaria|Fetal_Chorionic-Villus|Fetal_Eyes|Fetal_Gonad|Fetal_Intestine|Fetal_Kidney|Fetal_Lung|Fetal_Muscle|Fetal_Pancreas|Fetal_Rib|Fetal_Skin|Fetal_Stomach|Fetal_Thymus|Fital_Liver
TUBA1B	Fetal_Adrenal-Gland|Fetal_Thymus|Fital_Liver
PET100	Fetal_Thymus|Fital_Liver
MLF2	Fetal_Intestine
GATA1	Fital_Liver
RPS19BP1	Fital_Liver
DHFR	Fital_Liver
RPL4	Fetal_Brain|Fetal_Calvaria|Fetal_Chorionic-Villus|Fetal_Eyes|Fetal_Gonad|Fetal_Intestine|Fetal_Kidney|Fetal_Lung|Fetal_Muscle|Fetal_Pancreas|Fetal_Rib|Fetal_Skin|Fetal_Stomach|Fetal_Thymus|Fital_Liver
SCAND1	Fital_Liver
MAD2L1	Fetal_Thymus|Fital_Liver
EIF4A3	Fital_Liver
PPP2CA	Fital_Liver
TMED10	Fetal_Calvaria
RPS21	Fetal_Adrenal-Gland|Fetal_Brain|Fetal_Calvaria|Fetal_Chorionic-Villus|Fetal_Eyes|Fetal_Gonad|Fetal_Intestine|Fetal_Kidney|Fetal_Lung|Fetal_Muscle|Fetal_Pancreas|Fetal_Rib|Fetal_Stomach|Fetal_Thymus|Fital_Liver
PA2G4	Fital_Liver
COX5B	Fetal_Chorionic-Villus|Fetal_Intestine|Fetal_Kidney|Fetal_Muscle|Fetal_Thymus|Fital_Liver
S100A10	Fetal_Calvaria|Fetal_Intestine|Fetal_Rib
RPA3	Fetal_Thymus|Fital_Liver
NEDD8	Fetal_Calvaria|Fetal_Thymus|Fital_Liver
APOBEC3C	Fital_Liver
PSMF1	Fital_Liver
RPL13	Fetal_Adrenal-Gland|Fetal_Brain|Fetal_Calvaria|Fetal_Chorionic-Villus|Fetal_Eyes|Fetal_Heart|Fetal_Intestine|Fetal_Kidney|Fetal_Lung|Fetal_Muscle|Fetal_Pancreas|Fetal_Rib|Fetal_Skin|Fetal_Stomach|Fetal_Thymus|Fital_Liver
PRDX2	Fetal_Brain|Fetal_Kidney|Fetal_Thymus
FTL	Fetal_Adrenal-Gland|Fetal_Brain|Fetal_Calvaria|Fetal_Eyes|Fetal_Intestine|Fetal_Kidney|Fetal_Lung|Fetal_Rib|Fetal_Skin|Fetal_Stomach|Fetal_Thymus|Fital_Liver
MEA1	Fital_Liver
TMEM14B	Fetal_Thymus|Fital_Liver
YWHAZ	Fetal_Kidney
PRRX1	Fetal_Calvaria
LUC7L3	Fetal_Brain|Fetal_Thymus|Fital_Liver
HAT1	Fital_Liver
H2AFV	Fetal_Thymus|Fital_Liver
RPL10	Fetal_Adrenal-Gland|Fetal_Brain|Fetal_Calvaria|Fetal_Chorionic-Villus|Fetal_Eyes|Fetal_Heart|Fetal_Intestine|Fetal_Kidney|Fetal_Lung|Fetal_Muscle|Fetal_Pancreas|Fetal_Rib|Fetal_Skin|Fetal_Stomach|Fetal_Thymus|Fital_Liver
ACTB	Fetal_Adrenal-Gland|Fetal_Brain|Fetal_Calvaria|Fetal_Chorionic-Villus|Fetal_Eyes|Fetal_Intestine|Fetal_Kidney|Fetal_Lung|Fetal_Muscle|Fetal_Skin|Fetal_Thymus|Fital_Liver
PFN2	Fetal_Calvaria
CALM3	Fetal_Intestine|Fital_Liver
MT1G	Fetal_Intestine
TMPO	Fital_Liver
CHCHD7	Fetal_Thymus
MRPL57	Fetal_Thymus|Fital_Liver
SEC62	Fetal_Brain|Fetal_Calvaria|Fetal_Kidney|Fetal_Thymus|Fital_Liver
SRSF2	Fital_Liver
SLBP	Fital_Liver
IFI16	Fetal_Thymus
RPL23	Fetal_Adrenal-Gland|Fetal_Brain|Fetal_Calvaria|Fetal_Eyes|Fetal_Gonad|Fetal_Intestine|Fetal_Kidney|Fetal_Lung|Fetal_Muscle|Fetal_Pancreas|Fetal_Rib|Fetal_Stomach|Fetal_Thymus|Fital_Liver
SH3BGRL	Fetal_Calvaria|Fetal_Thymus|Fital_Liver
ENO1	Fetal_Chorionic-Villus|Fetal_Intestine|Fetal_Kidney|Fetal_Muscle|Fetal_Thymus|Fital_Liver
SDHC	Fetal_Thymus
SFRP2	Fetal_Calvaria
CKS1B	Fetal_Thymus|Fital_Liver
ARPC5	Fetal_Chorionic-Villus
LSM3	Fetal_Calvaria|Fetal_Chorionic-Villus|Fetal_Kidney|Fetal_Thymus|Fital_Liver
FECH	Fital_Liver
SYNGR2	Fital_Liver
RPS2	Fetal_Adrenal-Gland|Fetal_Brain|Fetal_Calvaria|Fetal_Gonad|Fetal_Intestine|Fetal_Kidney|Fetal_Lung|Fetal_Muscle|Fetal_Pancreas|Fetal_Rib|Fetal_Stomach|Fetal_Thymus|Fital_Liver
RNASEH2A	Fital_Liver
SLC43A3	Fital_Liver
ETFA	Fital_Liver
NDUFB11	Fetal_Thymus|Fital_Liver
VCAN	Fetal_Calvaria
PDAP1	Fital_Liver
SNRPE	Fetal_Adrenal-Gland|Fetal_Brain|Fetal_Calvaria|Fetal_Intestine|Fetal_Kidney|Fetal_Muscle|Fetal_Thymus|Fital_Liver
MAP1B	Fetal_Brain
NOL7	Fital_Liver
SSSCA1	Fital_Liver
SEC11A	Fital_Liver
TPT1	Fetal_Adrenal-Gland|Fetal_Brain|Fetal_Calvaria|Fetal_Chorionic-Villus|Fetal_Eyes|Fetal_Gonad|Fetal_Heart|Fetal_Intestine|Fetal_Kidney|Fetal_Lung|Fetal_Muscle|Fetal_Pancreas|Fetal_Rib|Fetal_Spinal-cord|Fetal_Stomach|Fetal_Thymus|Fital_Liver
CRABP1	Fetal_Calvaria
AP2M1	Fital_Liver
NHP2	Fital_Liver
FTH1	Fetal_Adrenal-Gland|Fetal_Brain|Fetal_Calvaria|Fetal_Chorionic-Villus|Fetal_Heart|Fetal_Intestine|Fetal_Kidney|Fetal_Lung|Fetal_Muscle|Fetal_Rib|Fetal_Skin|Fetal_Thymus
CD1E	Fetal_Thymus
FAU	Fetal_Adrenal-Gland|Fetal_Brain|Fetal_Calvaria|Fetal_Chorionic-Villus|Fetal_Eyes|Fetal_Gonad|Fetal_Intestine|Fetal_Kidney|Fetal_Lung|Fetal_Muscle|Fetal_Pancreas|Fetal_Rib|Fetal_Skin|Fetal_Spinal-cord|Fetal_Stomach|Fetal_Thymus|Fital_Liver
EWSR1	Fital_Liver
VBP1	Fital_Liver
DNAJC9	Fital_Liver
PRELID1	Fital_Liver
RPL35A	Fetal_Adrenal-Gland|Fetal_Brain|Fetal_Calvaria|Fetal_Chorionic-Villus|Fetal_Eyes|Fetal_Gonad|Fetal_Heart|Fetal_Intestine|Fetal_Kidney|Fetal_Lung|Fetal_Muscle|Fetal_Pancreas|Fetal_Rib|Fetal_Skin|Fetal_Spinal-cord|Fetal_Stomach|Fetal_Thymus|Fital_Liver
MORF4L2	Fetal_Calvaria|Fital_Liver
PHB2	Fital_Liver
RPL7	Fetal_Adrenal-Gland|Fetal_Brain|Fetal_Calvaria|Fetal_Chorionic-Villus|Fetal_Eyes|Fetal_Heart|Fetal_Intestine|Fetal_Kidney|Fetal_Lung|Fetal_Muscle|Fetal_Pancreas|Fetal_Rib|Fetal_Skin|Fetal_Stomach|Fetal_Thymus|Fital_Liver
ZFP36	Fetal_Adrenal-Gland
RBMX	Fetal_Brain|Fetal_Thymus|Fital_Liver
SH3BGRL3	Fetal_Calvaria|Fetal_Thymus
PSMC5	Fital_Liver
CBX3	Fetal_Kidney|Fetal_Thymus|Fital_Liver
DDX39A	Fital_Liver
NDUFB8	Fetal_Thymus|Fital_Liver
C7orf73	Fital_Liver
SUB1	Fetal_Adrenal-Gland|Fetal_Brain|Fetal_Calvaria|Fetal_Kidney|Fetal_Muscle|Fetal_Pancreas|Fetal_Rib|Fetal_Thymus|Fital_Liver
TIMM17A	Fital_Liver
RPS27AP16	Fetal_Intestine|Fetal_Thymus
LOX	Fetal_Calvaria
HNRNPA0	Fital_Liver
ELOVL1	Fital_Liver
UQCRFS1	Fital_Liver
PCBP1	Fetal_Adrenal-Gland|Fital_Liver
SEC13	Fital_Liver
RPS27L	Fetal_Calvaria|Fetal_Thymus|Fital_Liver
ACP1	Fital_Liver
PDIA6	Fetal_Calvaria
TCP1	Fital_Liver
BCCIP	Fital_Liver
RPL7P1	Fetal_Calvaria|Fetal_Intestine|Fetal_Lung|Fetal_Rib|Fetal_Thymus
RPL13A	Fetal_Adrenal-Gland|Fetal_Brain|Fetal_Calvaria|Fetal_Chorionic-Villus|Fetal_Eyes|Fetal_Heart|Fetal_Intestine|Fetal_Kidney|Fetal_Lung|Fetal_Muscle|Fetal_Pancreas|Fetal_Rib|Fetal_Skin|Fetal_Stomach|Fetal_Thymus|Fital_Liver
MEST	Fetal_Rib
LXN	Fital_Liver
RPL41	Fetal_Adrenal-Gland|Fetal_Brain|Fetal_Calvaria|Fetal_Eyes|Fetal_Gonad|Fetal_Intestine|Fetal_Kidney|Fetal_Lung|Fetal_Muscle|Fetal_Pancreas|Fetal_Rib|Fetal_Stomach|Fetal_Thymus|Fital_Liver
RP11-425L10.1	Fetal_Thymus
PAICS	Fetal_Thymus|Fital_Liver
TCEB2	Fetal_Adrenal-Gland|Fetal_Brain|Fetal_Calvaria|Fetal_Eyes|Fetal_Intestine|Fetal_Kidney|Fetal_Muscle|Fetal_Thymus|Fital_Liver
PARK7	Fetal_Brain|Fetal_Calvaria|Fetal_Muscle|Fetal_Thymus|Fital_Liver
CAT	Fital_Liver
RER1	Fital_Liver
RPS2P46	Fital_Liver
PSMC4	Fital_Liver
TUBA1A	Fetal_Brain|Fetal_Calvaria
MRPS15	Fital_Liver
EIF3D	Fital_Liver
COL5A2	Fetal_Calvaria
MPC2	Fital_Liver
PSMB2	Fetal_Thymus|Fital_Liver
CD8B	Fetal_Thymus
NOP10	Fetal_Calvaria|Fetal_Kidney|Fetal_Thymus|Fital_Liver
ELN	Fetal_Calvaria
RPS7	Fetal_Adrenal-Gland|Fetal_Brain|Fetal_Calvaria|Fetal_Chorionic-Villus|Fetal_Eyes|Fetal_Gonad|Fetal_Heart|Fetal_Intestine|Fetal_Kidney|Fetal_Lung|Fetal_Muscle|Fetal_Pancreas|Fetal_Rib|Fetal_Stomach|Fetal_Thymus|Fital_Liver
HIGD1A	Fital_Liver
VIM	Fetal_Calvaria|Fetal_Heart|Fetal_Muscle|Fetal_Rib|Fetal_Skin
CALR	Fetal_Calvaria
SNRPC	Fetal_Calvaria|Fetal_Thymus|Fital_Liver
SNRPD1	Fetal_Kidney|Fetal_Thymus|Fital_Liver
SUMO3	Fital_Liver
UQCRB	Fetal_Adrenal-Gland|Fetal_Brain|Fetal_Calvaria|Fetal_Eyes|Fetal_Intestine|Fetal_Kidney|Fetal_Pancreas|Fetal_Rib|Fetal_Spinal-cord|Fetal_Thymus|Fital_Liver
CACYBP	Fetal_Kidney|Fetal_Thymus|Fital_Liver
PSMD8	Fital_Liver
MRPS21	Fetal_Calvaria|Fetal_Muscle|Fetal_Thymus|Fital_Liver
RBM8A	Fetal_Rib|Fetal_Thymus|Fital_Liver
AUP1	Fital_Liver
GSTO1	Fital_Liver
PCNA	Fetal_Thymus|Fital_Liver
RHAG	Fital_Liver
HNRNPA3	Fetal_Thymus|Fital_Liver
MAGOH	Fetal_Thymus|Fital_Liver
NDUFA3	Fetal_Thymus|Fital_Liver
RPL37A	Fetal_Adrenal-Gland|Fetal_Brain|Fetal_Calvaria|Fetal_Chorionic-Villus|Fetal_Eyes|Fetal_Heart|Fetal_Intestine|Fetal_Kidney|Fetal_Lung|Fetal_Muscle|Fetal_Pancreas|Fetal_Rib|Fetal_Skin|Fetal_Stomach|Fetal_Thymus|Fital_Liver
CETN2	Fetal_Calvaria
C17orf89	Fital_Liver
NREP	Fetal_Brain|Fetal_Thymus
OLFML3	Fetal_Calvaria
STRA13	Fital_Liver
SERP1	Fital_Liver
AURKAIP1	Fital_Liver
ATP5H	Fetal_Calvaria|Fetal_Thymus|Fital_Liver
CYC1	Fital_Liver
RPL22	Fetal_Adrenal-Gland|Fetal_Brain|Fetal_Calvaria|Fetal_Eyes|Fetal_Intestine|Fetal_Kidney|Fetal_Lung|Fetal_Muscle|Fetal_Pancreas|Fetal_Rib|Fetal_Stomach|Fetal_Thymus|Fital_Liver
LDHA	Fetal_Calvaria|Fetal_Intestine|Fetal_Rib|Fetal_Thymus
EIF2S1	Fital_Liver
MRPL20	Fetal_Thymus|Fital_Liver
TIMM13	Fital_Liver
GPC3	Fetal_Rib
GUK1	Fital_Liver
EBNA1BP2	Fital_Liver
UGP2	Fetal_Thymus
TMEM258	Fetal_Adrenal-Gland|Fetal_Brain|Fetal_Calvaria|Fetal_Chorionic-Villus|Fetal_Heart|Fetal_Intestine|Fetal_Kidney|Fetal_Muscle|Fetal_Rib|Fetal_Thymus|Fital_Liver
EIF4A2	Fetal_Brain|Fetal_Calvaria|Fetal_Eyes|Fetal_Intestine|Fetal_Kidney|Fetal_Muscle|Fetal_Stomach|Fital_Liver
CSTB	Fetal_Calvaria
LSM2	Fital_Liver
RPL7P9	Fetal_Intestine|Fetal_Lung|Fetal_Rib
NDUFA12	Fetal_Intestine|Fetal_Kidney|Fetal_Thymus|Fital_Liver
MPP1	Fital_Liver
PABPC1	Fetal_Adrenal-Gland|Fetal_Brain|Fetal_Calvaria|Fetal_Chorionic-Villus|Fetal_Intestine|Fetal_Kidney|Fetal_Muscle|Fetal_Pancreas|Fetal_Skin|Fetal_Stomach|Fetal_Thymus|Fital_Liver
GTF2H5	Fetal_Calvaria|Fetal_Thymus
SNHG6	Fetal_Brain|Fetal_Calvaria|Fetal_Muscle|Fetal_Rib|Fetal_Thymus|Fital_Liver
NDUFS5	Fetal_Brain|Fetal_Calvaria|Fetal_Eyes|Fetal_Intestine|Fetal_Kidney|Fetal_Muscle|Fetal_Rib|Fetal_Thymus|Fital_Liver
SERF2	Fetal_Adrenal-Gland|Fetal_Brain|Fetal_Calvaria|Fetal_Chorionic-Villus|Fetal_Eyes|Fetal_Gonad|Fetal_Heart|Fetal_Intestine|Fetal_Kidney|Fetal_Lung|Fetal_Muscle|Fetal_Pancreas|Fetal_Rib|Fetal_Skin|Fetal_Spinal-cord|Fetal_Stomach|Fetal_Thymus|Fital_Liver
RPS26	Fetal_Adrenal-Gland|Fetal_Brain|Fetal_Calvaria|Fetal_Chorionic-Villus|Fetal_Eyes|Fetal_Heart|Fetal_Intestine|Fetal_Kidney|Fetal_Lung|Fetal_Muscle|Fetal_Pancreas|Fetal_Rib|Fetal_Spinal-cord|Fetal_Stomach|Fetal_Thymus|Fital_Liver
SNRPD3	Fetal_Thymus|Fital_Liver
PPIC	Fetal_Calvaria
MRPS6	Fetal_Thymus
RP11-234A1.1	Fetal_Calvaria|Fetal_Intestine|Fetal_Lung|Fetal_Rib|Fetal_Thymus
RPL11	Fetal_Adrenal-Gland|Fetal_Brain|Fetal_Calvaria|Fetal_Chorionic-Villus|Fetal_Eyes|Fetal_Gonad|Fetal_Heart|Fetal_Intestine|Fetal_Kidney|Fetal_Lung|Fetal_Muscle|Fetal_Pancreas|Fetal_Rib|Fetal_Skin|Fetal_Stomach|Fetal_Thymus|Fital_Liver
PLAC9	Fetal_Calvaria
ETFB	Fital_Liver
NDUFA9	Fital_Liver
GMNN	Fital_Liver
DNAJA1	Fetal_Adrenal-Gland|Fetal_Brain|Fetal_Chorionic-Villus|Fetal_Kidney|Fetal_Rib|Fetal_Stomach|Fital_Liver
SEPW1	Fetal_Calvaria
TUBB4B	Fital_Liver
RPS29	Fetal_Adrenal-Gland|Fetal_Brain|Fetal_Calvaria|Fetal_Chorionic-Villus|Fetal_Eyes|Fetal_Heart|Fetal_Intestine|Fetal_Kidney|Fetal_Lung|Fetal_Muscle|Fetal_Pancreas|Fetal_Rib|Fetal_Skin|Fetal_Stomach|Fetal_Thymus|Fital_Liver
CCT5	Fital_Liver
THOC7	Fetal_Thymus|Fital_Liver
SPCS2	Fetal_Thymus
RANBP1	Fetal_Thymus|Fital_Liver
NDUFA4	Fetal_Adrenal-Gland|Fetal_Brain|Fetal_Calvaria|Fetal_Chorionic-Villus|Fetal_Eyes|Fetal_Gonad|Fetal_Heart|Fetal_Intestine|Fetal_Kidney|Fetal_Lung|Fetal_Muscle|Fetal_Pancreas|Fetal_Rib|Fetal_Spinal-cord|Fetal_Stomach|Fetal_Thymus|Fital_Liver
RPL8	Fetal_Adrenal-Gland|Fetal_Brain|Fetal_Calvaria|Fetal_Chorionic-Villus|Fetal_Eyes|Fetal_Gonad|Fetal_Heart|Fetal_Intestine|Fetal_Kidney|Fetal_Lung|Fetal_Muscle|Fetal_Pancreas|Fetal_Rib|Fetal_Stomach|Fetal_Thymus|Fital_Liver
XRCC5	Fital_Liver
SNHG1	Fital_Liver
LAMTOR5	Fetal_Brain|Fetal_Calvaria|Fetal_Chorionic-Villus|Fetal_Kidney|Fetal_Thymus|Fital_Liver
CSNK2B	Fetal_Thymus|Fital_Liver
TALDO1	Fital_Liver
SDHD	Fetal_Thymus
B2M	Fetal_Calvaria|Fetal_Chorionic-Villus|Fetal_Heart|Fetal_Intestine|Fetal_Kidney|Fetal_Lung|Fetal_Skin|Fetal_Thymus|Fital_Liver
CAP1	Fetal_Chorionic-Villus
DUSP1	Fetal_Adrenal-Gland
UBE2D3	Fetal_Thymus|Fital_Liver
PSMD7	Fital_Liver
EIF5A	Fital_Liver
EIF3K	Fetal_Thymus|Fital_Liver
MALAT1	Fetal_Brain|Fetal_Calvaria|Fetal_Chorionic-Villus|Fetal_Eyes|Fetal_Intestine|Fetal_Kidney|Fetal_Lung|Fetal_Rib|Fetal_Skin
RAD51C	Fital_Liver
EIF2S2	Fetal_Thymus|Fital_Liver
MTCO3P12	Fetal_Intestine
SNRPGP10	Fetal_Thymus
SNRPB	Fetal_Thymus|Fital_Liver
MIF	Fetal_Calvaria|Fetal_Intestine|Fetal_Kidney|Fetal_Rib|Fetal_Thymus
COX7B	Fetal_Adrenal-Gland|Fetal_Brain|Fetal_Calvaria|Fetal_Heart|Fetal_Intestine|Fetal_Kidney|Fetal_Muscle|Fetal_Rib|Fetal_Spinal-cord|Fetal_Thymus|Fital_Liver
PFN1	Fetal_Adrenal-Gland|Fetal_Chorionic-Villus|Fetal_Heart|Fetal_Intestine|Fetal_Kidney|Fetal_Muscle|Fetal_Thymus|Fital_Liver
CD164	Fetal_Calvaria
CHCHD1	Fital_Liver
FIS1	Fital_Liver
BOLA3	Fital_Liver
HNRNPK	Fetal_Adrenal-Gland|Fetal_Brain|Fetal_Calvaria|Fetal_Chorionic-Villus|Fetal_Intestine|Fetal_Kidney|Fetal_Muscle|Fetal_Stomach|Fetal_Thymus|Fital_Liver
FOSB	Fetal_Rib|Fetal_Stomach
ST13	Fital_Liver
MRPL51	Fetal_Thymus|Fital_Liver
PCBP2	Fital_Liver
SLIRP	Fetal_Adrenal-Gland|Fetal_Calvaria|Fetal_Intestine|Fetal_Kidney|Fetal_Rib|Fetal_Thymus|Fital_Liver
NDUFB2	Fetal_Calvaria|Fetal_Chorionic-Villus|Fetal_Heart|Fetal_Intestine|Fetal_Kidney|Fetal_Thymus|Fital_Liver
HAX1	Fital_Liver
CDC42	Fetal_Calvaria|Fital_Liver
RPL3P4	Fetal_Intestine|Fetal_Thymus|Fital_Liver
MINOS1	Fetal_Thymus
GTF3C6	Fetal_Thymus|Fital_Liver
RP11-343H5.4	Fetal_Intestine|Fetal_Rib
WDR83OS	Fetal_Calvaria|Fetal_Kidney|Fetal_Thymus|Fital_Liver
NUDT5	Fetal_Thymus
TPRKB	Fetal_Thymus|Fital_Liver
ATP5C1	Fetal_Brain|Fetal_Intestine|Fetal_Kidney|Fetal_Muscle|Fetal_Thymus|Fital_Liver
RPL23A	Fetal_Adrenal-Gland|Fetal_Brain|Fetal_Calvaria|Fetal_Chorionic-Villus|Fetal_Eyes|Fetal_Heart|Fetal_Intestine|Fetal_Kidney|Fetal_Lung|Fetal_Muscle|Fetal_Rib|Fetal_Skin|Fetal_Stomach|Fetal_Thymus|Fital_Liver
PSMC3	Fital_Liver
CTSK	Fetal_Calvaria
P4HB	Fetal_Calvaria|Fital_Liver
RNF181	Fital_Liver
CALD1	Fetal_Calvaria
SNRPB2	Fetal_Kidney|Fetal_Muscle|Fetal_Thymus|Fital_Liver
RBX1	Fetal_Brain|Fetal_Calvaria|Fetal_Kidney|Fetal_Spinal-cord|Fetal_Thymus|Fital_Liver
BEX3	Fetal_Brain|Fetal_Calvaria|Fetal_Eyes|Fetal_Kidney|Fetal_Lung|Fetal_Muscle|Fetal_Thymus
PSMD12	Fital_Liver
COX4I1	Fetal_Adrenal-Gland|Fetal_Brain|Fetal_Calvaria|Fetal_Chorionic-Villus|Fetal_Heart|Fetal_Intestine|Fetal_Kidney|Fetal_Muscle|Fetal_Pancreas|Fetal_Thymus|Fital_Liver
OAZ1	Fetal_Adrenal-Gland|Fetal_Chorionic-Villus|Fetal_Thymus|Fital_Liver
ANP32A	Fetal_Thymus|Fital_Liver
CWC15	Fetal_Thymus|Fital_Liver
EIF3E	Fetal_Calvaria|Fetal_Intestine|Fetal_Muscle|Fetal_Thymus|Fital_Liver
PFDN4	Fetal_Calvaria|Fetal_Thymus
MGP	Fetal_Calvaria
EDF1	Fetal_Calvaria|Fetal_Muscle|Fetal_Thymus|Fital_Liver
RPL31	Fetal_Adrenal-Gland|Fetal_Brain|Fetal_Calvaria|Fetal_Chorionic-Villus|Fetal_Eyes|Fetal_Heart|Fetal_Intestine|Fetal_Kidney|Fetal_Lung|Fetal_Muscle|Fetal_Pancreas|Fetal_Rib|Fetal_Skin|Fetal_Stomach|Fetal_Thymus|Fital_Liver
RP11-466H18.1	Fetal_Lung|Fetal_Thymus|Fital_Liver
PSMB3	Fetal_Thymus|Fital_Liver
KDELR2	Fetal_Calvaria
NACA	Fetal_Adrenal-Gland|Fetal_Brain|Fetal_Calvaria|Fetal_Chorionic-Villus|Fetal_Eyes|Fetal_Intestine|Fetal_Kidney|Fetal_Lung|Fetal_Muscle|Fetal_Pancreas|Fetal_Rib|Fetal_Skin|Fetal_Stomach|Fetal_Thymus|Fital_Liver
HSPA1A	Fetal_Intestine|Fetal_Kidney
ITM2C	Fetal_Calvaria|Fetal_Kidney
TRBC1	Fetal_Thymus
RPS25	Fetal_Adrenal-Gland|Fetal_Brain|Fetal_Calvaria|Fetal_Chorionic-Villus|Fetal_Eyes|Fetal_Heart|Fetal_Intestine|Fetal_Kidney|Fetal_Lung|Fetal_Muscle|Fetal_Pancreas|Fetal_Rib|Fetal_Stomach|Fetal_Thymus|Fital_Liver
GPX4	Fetal_Chorionic-Villus
CDK4	Fital_Liver
PSMB1	Fetal_Calvaria|Fetal_Chorionic-Villus|Fetal_Intestine|Fetal_Kidney|Fetal_Thymus|Fital_Liver
TXN	Fetal_Brain|Fetal_Calvaria|Fetal_Chorionic-Villus|Fetal_Eyes|Fetal_Intestine|Fetal_Kidney|Fetal_Muscle|Fetal_Rib|Fetal_Thymus|Fital_Liver
SPARC	Fetal_Calvaria
TXNL1	Fital_Liver
TXN2	Fital_Liver
UBE2V2	Fetal_Thymus|Fital_Liver
TYMS	Fital_Liver
DEK	Fital_Liver
COL5A1	Fetal_Calvaria
MRPS9	Fital_Liver
PLAC8	Fetal_Thymus
FMOD	Fetal_Calvaria
PPDPF	Fetal_Calvaria
ZFAS1	Fetal_Adrenal-Gland|Fetal_Brain|Fetal_Calvaria|Fetal_Eyes|Fetal_Intestine|Fetal_Kidney|Fetal_Muscle|Fetal_Pancreas|Fetal_Rib|Fetal_Stomach|Fetal_Thymus
C14orf166	Fetal_Thymus|Fital_Liver
CISD2	Fital_Liver
RPL39	Fetal_Adrenal-Gland|Fetal_Brain|Fetal_Calvaria|Fetal_Eyes|Fetal_Gonad|Fetal_Intestine|Fetal_Kidney|Fetal_Lung|Fetal_Muscle|Fetal_Pancreas|Fetal_Rib|Fetal_Stomach|Fetal_Thymus|Fital_Liver
EIF3I	Fital_Liver
DCN	Fetal_Calvaria
PPIB	Fetal_Calvaria|Fetal_Intestine|Fetal_Muscle|Fetal_Rib|Fetal_Thymus
DLK1	Fetal_Rib
SNRPG	Fetal_Adrenal-Gland|Fetal_Brain|Fetal_Calvaria|Fetal_Kidney|Fetal_Thymus|Fital_Liver
RPL13AP5	Fetal_Intestine|Fetal_Lung|Fetal_Rib
RBM3	Fetal_Thymus|Fital_Liver
15-Sep	Fetal_Thymus
EIF4G2	Fetal_Brain|Fetal_Chorionic-Villus
ESD	Fetal_Calvaria|Fetal_Kidney|Fetal_Thymus|Fital_Liver
COL11A1	Fetal_Calvaria|Fetal_Rib
RFESD	Fital_Liver
TMSB4XP4	Fetal_Brain
RP11-475C16.1	Fetal_Calvaria|Fetal_Intestine|Fetal_Lung|Fetal_Rib|Fetal_Thymus
IGFBP4	Fetal_Calvaria
PRDX5	Fital_Liver
VDAC3	Fital_Liver
EIF3F	Fital_Liver
VDAC1	Fetal_Thymus
PPIA	Fetal_Adrenal-Gland|Fetal_Brain|Fetal_Calvaria|Fetal_Chorionic-Villus|Fetal_Eyes|Fetal_Intestine|Fetal_Kidney|Fetal_Lung|Fetal_Muscle|Fetal_Pancreas|Fetal_Skin|Fetal_Stomach|Fetal_Thymus|Fital_Liver
HBQ1	Fital_Liver
OST4	Fetal_Adrenal-Gland|Fetal_Brain|Fetal_Calvaria|Fetal_Chorionic-Villus|Fetal_Eyes|Fetal_Heart|Fetal_Intestine|Fetal_Kidney|Fetal_Lung|Fetal_Muscle|Fetal_Rib|Fetal_Stomach|Fetal_Thymus|Fital_Liver
NDUFA10	Fital_Liver
PHB	Fital_Liver
APOA1	Fetal_Intestine
CYB5A	Fital_Liver
CENPN	Fital_Liver
UQCRQ	Fetal_Adrenal-Gland|Fetal_Brain|Fetal_Calvaria|Fetal_Chorionic-Villus|Fetal_Intestine|Fetal_Kidney|Fetal_Muscle|Fetal_Rib|Fetal_Spinal-cord|Fetal_Thymus|Fital_Liver
SRSF5	Fetal_Thymus|Fital_Liver
NDUFB6	Fetal_Brain|Fetal_Calvaria|Fetal_Intestine|Fetal_Kidney|Fetal_Thymus|Fital_Liver
MORF4L1	Fetal_Adrenal-Gland|Fetal_Brain|Fetal_Calvaria|Fetal_Chorionic-Villus|Fetal_Eyes|Fetal_Intestine|Fetal_Kidney|Fetal_Muscle|Fetal_Thymus|Fital_Liver
GAPDH	Fetal_Adrenal-Gland|Fetal_Brain|Fetal_Calvaria|Fetal_Chorionic-Villus|Fetal_Eyes|Fetal_Gonad|Fetal_Heart|Fetal_Intestine|Fetal_Kidney|Fetal_Lung|Fetal_Muscle|Fetal_Pancreas|Fetal_Rib|Fetal_Stomach|Fetal_Thymus|Fital_Liver
PHPT1	Fetal_Calvaria|Fital_Liver
COX7C	Fetal_Adrenal-Gland|Fetal_Brain|Fetal_Calvaria|Fetal_Eyes|Fetal_Gonad|Fetal_Heart|Fetal_Intestine|Fetal_Kidney|Fetal_Lung|Fetal_Muscle|Fetal_Pancreas|Fetal_Rib|Fetal_Spinal-cord|Fetal_Stomach|Fetal_Thymus|Fital_Liver
PMP22	Fetal_Calvaria
ZC3H15	Fital_Liver
CD3D	Fetal_Thymus
ERH	Fetal_Brain|Fetal_Calvaria|Fetal_Kidney|Fetal_Thymus|Fital_Liver
C14orf2	Fetal_Adrenal-Gland|Fetal_Brain|Fetal_Calvaria|Fetal_Chorionic-Villus|Fetal_Eyes|Fetal_Heart|Fetal_Intestine|Fetal_Kidney|Fetal_Muscle|Fetal_Spinal-cord|Fetal_Thymus|Fital_Liver
HN1	Fital_Liver
COMMD6	Fetal_Adrenal-Gland|Fetal_Brain|Fetal_Calvaria|Fetal_Eyes|Fetal_Intestine|Fetal_Kidney|Fetal_Lung|Fetal_Muscle|Fetal_Rib|Fetal_Stomach|Fetal_Thymus|Fital_Liver
SEC61B	Fetal_Brain|Fetal_Calvaria|Fetal_Kidney|Fetal_Muscle|Fetal_Rib|Fetal_Thymus|Fital_Liver
EEF1B2	Fetal_Adrenal-Gland|Fetal_Brain|Fetal_Calvaria|Fetal_Intestine|Fetal_Lung|Fetal_Muscle|Fetal_Stomach|Fetal_Thymus|Fital_Liver
ZWINT	Fetal_Thymus|Fital_Liver
FAM96A	Fital_Liver
ABRACL	Fetal_Thymus
CDH11	Fetal_Calvaria
PSME2	Fetal_Thymus|Fital_Liver
UXT	Fetal_Thymus|Fital_Liver
AP2S1	Fital_Liver
TMSB4X	Fetal_Brain|Fetal_Calvaria|Fetal_Intestine|Fetal_Kidney|Fetal_Lung|Fetal_Stomach|Fetal_Thymus
USMG5	Fetal_Adrenal-Gland|Fetal_Brain|Fetal_Calvaria|Fetal_Intestine|Fetal_Kidney|Fetal_Muscle|Fetal_Spinal-cord|Fetal_Thymus|Fital_Liver
POLR2E	Fital_Liver
KIAA0101	Fetal_Thymus|Fital_Liver
S100A6	Fetal_Calvaria
APEX1	Fital_Liver
HIGD2A	Fital_Liver
TFRC	Fital_Liver
TUFM	Fital_Liver
RPL6	Fetal_Adrenal-Gland|Fetal_Brain|Fetal_Calvaria|Fetal_Chorionic-Villus|Fetal_Eyes|Fetal_Heart|Fetal_Intestine|Fetal_Kidney|Fetal_Lung|Fetal_Muscle|Fetal_Pancreas|Fetal_Rib|Fetal_Skin|Fetal_Stomach|Fetal_Thymus|Fital_Liver
SF3B5	Fetal_Thymus|Fital_Liver
MAGED2	Fetal_Calvaria
OCIAD1	Fital_Liver
SSBP1	Fetal_Thymus|Fital_Liver
HMGA1	Fetal_Thymus|Fital_Liver
ATP5E	Fetal_Adrenal-Gland|Fetal_Brain|Fetal_Calvaria|Fetal_Chorionic-Villus|Fetal_Eyes|Fetal_Heart|Fetal_Intestine|Fetal_Kidney|Fetal_Lung|Fetal_Muscle|Fetal_Pancreas|Fetal_Rib|Fetal_Skin|Fetal_Spinal-cord|Fetal_Stomach|Fetal_Thymus|Fital_Liver
AK2	Fital_Liver
RP11-92K2.2	Fetal_Rib|Fetal_Thymus
SERBP1	Fital_Liver
NDUFS3	Fital_Liver
UBE2L3	Fetal_Thymus
PFDN5	Fetal_Adrenal-Gland|Fetal_Brain|Fetal_Calvaria|Fetal_Chorionic-Villus|Fetal_Eyes|Fetal_Intestine|Fetal_Kidney|Fetal_Lung|Fetal_Muscle|Fetal_Pancreas|Fetal_Rib|Fetal_Spinal-cord|Fetal_Stomach|Fetal_Thymus|Fital_Liver
RPS4Y1	Fetal_Kidney|Fetal_Muscle
H2AFZ	Fetal_Adrenal-Gland|Fetal_Intestine|Fetal_Thymus|Fital_Liver
TOMM22	Fital_Liver
RPS14	Fetal_Adrenal-Gland|Fetal_Brain|Fetal_Calvaria|Fetal_Chorionic-Villus|Fetal_Eyes|Fetal_Heart|Fetal_Intestine|Fetal_Kidney|Fetal_Lung|Fetal_Muscle|Fetal_Pancreas|Fetal_Rib|Fetal_Skin|Fetal_Stomach|Fetal_Thymus|Fital_Liver
MTCH2	Fital_Liver
RFC4	Fital_Liver
FABP2	Fetal_Intestine
CCNA2	Fital_Liver
CAST	Fital_Liver
TOMM7	Fetal_Adrenal-Gland|Fetal_Brain|Fetal_Calvaria|Fetal_Muscle|Fetal_Thymus|Fital_Liver
PLS3	Fetal_Calvaria
RPL30	Fetal_Adrenal-Gland|Fetal_Brain|Fetal_Calvaria|Fetal_Chorionic-Villus|Fetal_Eyes|Fetal_Gonad|Fetal_Intestine|Fetal_Kidney|Fetal_Lung|Fetal_Muscle|Fetal_Pancreas|Fetal_Rib|Fetal_Skin|Fetal_Stomach|Fetal_Thymus|Fital_Liver
TIMP1	Fetal_Calvaria
RUVBL2	Fital_Liver
DYNC1I2	Fetal_Brain
MIEN1	Fital_Liver
UBE2D2	Fital_Liver
ACTG1	Fetal_Adrenal-Gland|Fetal_Brain|Fetal_Calvaria|Fetal_Chorionic-Villus|Fetal_Eyes|Fetal_Gonad|Fetal_Intestine|Fetal_Kidney|Fetal_Lung|Fetal_Muscle|Fetal_Pancreas|Fetal_Rib|Fetal_Stomach|Fetal_Thymus
DRG1	Fital_Liver
TXNDC17	Fetal_Thymus
GABARAPL2	Fital_Liver
ATP1B3	Fital_Liver
MRPS18C	Fetal_Thymus|Fital_Liver
CALM1	Fetal_Brain|Fetal_Calvaria|Fetal_Chorionic-Villus|Fetal_Intestine|Fetal_Skin|Fetal_Stomach
SPCS1	Fetal_Calvaria|Fital_Liver
RPLP2	Fetal_Adrenal-Gland|Fetal_Brain|Fetal_Calvaria|Fetal_Chorionic-Villus|Fetal_Eyes|Fetal_Gonad|Fetal_Intestine|Fetal_Kidney|Fetal_Lung|Fetal_Muscle|Fetal_Pancreas|Fetal_Rib|Fetal_Spinal-cord|Fetal_Stomach|Fetal_Thymus|Fital_Liver
HINT1	Fetal_Adrenal-Gland|Fetal_Brain|Fetal_Calvaria|Fetal_Chorionic-Villus|Fetal_Eyes|Fetal_Intestine|Fetal_Kidney|Fetal_Muscle|Fetal_Rib|Fetal_Thymus|Fital_Liver
RPS24	Fetal_Adrenal-Gland|Fetal_Brain|Fetal_Calvaria|Fetal_Chorionic-Villus|Fetal_Eyes|Fetal_Gonad|Fetal_Heart|Fetal_Intestine|Fetal_Kidney|Fetal_Lung|Fetal_Muscle|Fetal_Pancreas|Fetal_Rib|Fetal_Stomach|Fetal_Thymus|Fital_Liver
ANP32B	Fetal_Thymus|Fital_Liver
AC016739.2	Fetal_Thymus
ADRM1	Fital_Liver
CHCHD2	Fetal_Adrenal-Gland|Fetal_Muscle|Fetal_Thymus|Fital_Liver
CDKN3	Fital_Liver
TRDC	Fetal_Thymus
NME1	Fetal_Thymus
RPL27	Fetal_Adrenal-Gland|Fetal_Brain|Fetal_Calvaria|Fetal_Chorionic-Villus|Fetal_Eyes|Fetal_Gonad|Fetal_Heart|Fetal_Intestine|Fetal_Kidney|Fetal_Lung|Fetal_Muscle|Fetal_Pancreas|Fetal_Rib|Fetal_Skin|Fetal_Stomach|Fetal_Thymus|Fital_Liver
RPL24	Fetal_Adrenal-Gland|Fetal_Brain|Fetal_Calvaria|Fetal_Chorionic-Villus|Fetal_Eyes|Fetal_Intestine|Fetal_Kidney|Fetal_Lung|Fetal_Muscle|Fetal_Pancreas|Fetal_Rib|Fetal_Spinal-cord|Fetal_Stomach|Fetal_Thymus|Fital_Liver
RPL38	Fetal_Adrenal-Gland|Fetal_Brain|Fetal_Calvaria|Fetal_Chorionic-Villus|Fetal_Eyes|Fetal_Gonad|Fetal_Heart|Fetal_Intestine|Fetal_Kidney|Fetal_Lung|Fetal_Muscle|Fetal_Pancreas|Fetal_Rib|Fetal_Stomach|Fetal_Thymus|Fital_Liver
TRBC2	Fetal_Thymus
DYNLRB1	Fetal_Calvaria|Fital_Liver
AIF1	Fetal_Thymus
RPS16	Fetal_Adrenal-Gland|Fetal_Brain|Fetal_Calvaria|Fetal_Chorionic-Villus|Fetal_Eyes|Fetal_Gonad|Fetal_Intestine|Fetal_Kidney|Fetal_Lung|Fetal_Muscle|Fetal_Pancreas|Fetal_Rib|Fetal_Stomach|Fetal_Thymus|Fital_Liver
ALDOA	Fetal_Chorionic-Villus|Fetal_Thymus|Fital_Liver
RPS9	Fetal_Adrenal-Gland|Fetal_Brain|Fetal_Calvaria|Fetal_Eyes|Fetal_Gonad|Fetal_Heart|Fetal_Intestine|Fetal_Kidney|Fetal_Lung|Fetal_Muscle|Fetal_Pancreas|Fetal_Rib|Fetal_Skin|Fetal_Stomach|Fetal_Thymus|Fital_Liver
SIVA1	Fetal_Thymus|Fital_Liver
CALM2	Fetal_Brain|Fetal_Calvaria|Fetal_Chorionic-Villus|Fetal_Gonad|Fetal_Intestine|Fetal_Kidney|Fetal_Muscle|Fetal_Rib|Fetal_Skin|Fetal_Thymus|Fital_Liver
SRSF3	Fetal_Calvaria|Fetal_Kidney|Fetal_Thymus|Fital_Liver
ATP6V0E1	Fetal_Calvaria|Fetal_Chorionic-Villus|Fital_Liver
CUTA	Fital_Liver
CD3E	Fetal_Thymus
EXOSC8	Fetal_Thymus|Fital_Liver
APRT	Fital_Liver
C2orf40	Fetal_Calvaria|Fetal_Rib
EIF3H	Fital_Liver
HNRNPH3	Fetal_Thymus|Fital_Liver
PEBP1	Fetal_Brain|Fetal_Intestine
RPL14	Fetal_Adrenal-Gland|Fetal_Brain|Fetal_Calvaria|Fetal_Eyes|Fetal_Intestine|Fetal_Kidney|Fetal_Lung|Fetal_Muscle|Fetal_Rib|Fetal_Stomach|Fetal_Thymus|Fital_Liver
COL1A2	Fetal_Calvaria
FDPS	Fital_Liver
ATF4	Fital_Liver
HNRNPA1	Fetal_Adrenal-Gland|Fetal_Brain|Fetal_Calvaria|Fetal_Chorionic-Villus|Fetal_Eyes|Fetal_Intestine|Fetal_Kidney|Fetal_Lung|Fetal_Muscle|Fetal_Pancreas|Fetal_Rib|Fetal_Skin|Fetal_Stomach|Fetal_Thymus|Fital_Liver
RPL37	Fetal_Adrenal-Gland|Fetal_Brain|Fetal_Calvaria|Fetal_Chorionic-Villus|Fetal_Eyes|Fetal_Intestine|Fetal_Kidney|Fetal_Lung|Fetal_Muscle|Fetal_Pancreas|Fetal_Rib|Fetal_Stomach|Fetal_Thymus|Fital_Liver
ATG3	Fital_Liver
MRPL37	Fital_Liver
FKBP1A	Fetal_Thymus|Fital_Liver
RPL15P3	Fetal_Lung|Fetal_Rib
CLIC1	Fetal_Chorionic-Villus|Fetal_Intestine|Fetal_Thymus
NDUFS7	Fital_Liver
KTN1	Fetal_Kidney
SMIM1	Fital_Liver
PSMA5	Fetal_Thymus|Fital_Liver
HSBP1	Fetal_Brain|Fetal_Calvaria|Fetal_Intestine|Fetal_Kidney|Fetal_Thymus
CCT6A	Fital_Liver
FBXO7	Fital_Liver
ADA	Fetal_Thymus
S100A11	Fetal_Calvaria|Fetal_Rib|Fetal_Thymus
VRK1	Fital_Liver
LRRC75A-AS1	Fetal_Brain|Fetal_Calvaria|Fetal_Intestine|Fetal_Muscle|Fetal_Rib|Fetal_Thymus|Fital_Liver
SRP9	Fetal_Brain|Fetal_Calvaria|Fetal_Intestine|Fetal_Kidney|Fetal_Lung|Fetal_Rib|Fetal_Thymus|Fital_Liver
RPL36AL	Fetal_Adrenal-Gland|Fetal_Brain|Fetal_Calvaria|Fetal_Chorionic-Villus|Fetal_Intestine|Fetal_Kidney|Fetal_Muscle|Fetal_Rib|Fetal_Spinal-cord|Fetal_Thymus|Fital_Liver
PTTG1	Fetal_Thymus|Fital_Liver
RPL26P19	Fetal_Thymus
SKA2	Fetal_Thymus
CAPZB	Fetal_Chorionic-Villus
CENPM	Fital_Liver
HMGB2	Fetal_Thymus|Fital_Liver
ECI2	Fital_Liver
ERGIC3	Fital_Liver
MRFAP1	Fital_Liver
ANXA5	Fetal_Calvaria|Fetal_Chorionic-Villus
C8orf59	Fetal_Calvaria|Fetal_Thymus|Fital_Liver
NME4	Fital_Liver
NDUFA5	Fetal_Intestine
UQCRH	Fetal_Adrenal-Gland|Fetal_Brain|Fetal_Calvaria|Fetal_Intestine|Fetal_Kidney|Fetal_Muscle|Fetal_Spinal-cord|Fetal_Thymus|Fital_Liver
S100A13	Fetal_Calvaria
KARS	Fital_Liver
BLVRB	Fital_Liver
STMN1	Fetal_Brain|Fetal_Intestine|Fetal_Kidney|Fetal_Thymus|Fital_Liver
RAN	Fetal_Adrenal-Gland|Fetal_Calvaria|Fetal_Chorionic-Villus|Fetal_Intestine|Fetal_Kidney|Fetal_Muscle|Fetal_Rib|Fetal_Stomach|Fetal_Thymus|Fital_Liver
APP	Fetal_Calvaria
VDAC2	Fital_Liver
COL12A1	Fetal_Calvaria
UBE2T	Fetal_Thymus|Fital_Liver
TMA7	Fetal_Adrenal-Gland|Fetal_Brain|Fetal_Calvaria|Fetal_Chorionic-Villus|Fetal_Eyes|Fetal_Heart|Fetal_Intestine|Fetal_Kidney|Fetal_Lung|Fetal_Muscle|Fetal_Pancreas|Fetal_Rib|Fetal_Spinal-cord|Fetal_Stomach|Fetal_Thymus|Fital_Liver
SAT1	Fetal_Chorionic-Villus
AC104389.1	Fetal_Skin|Fetal_Spinal-cord|Fital_Liver
UFC1	Fital_Liver
PSME1	Fetal_Thymus|Fital_Liver
MKKS	Fital_Liver
PSMD14	Fital_Liver
EEF1A1	Fetal_Adrenal-Gland|Fetal_Brain|Fetal_Calvaria|Fetal_Chorionic-Villus|Fetal_Eyes|Fetal_Heart|Fetal_Intestine|Fetal_Kidney|Fetal_Lung|Fetal_Muscle|Fetal_Pancreas|Fetal_Rib|Fetal_Skin|Fetal_Stomach|Fetal_Thymus|Fital_Liver
RPL9P9	Fetal_Adrenal-Gland|Fetal_Brain|Fetal_Calvaria|Fetal_Eyes|Fetal_Intestine|Fetal_Kidney|Fetal_Lung|Fetal_Muscle|Fetal_Rib|Fetal_Stomach|Fetal_Thymus|Fital_Liver
ATP5G1	Fetal_Thymus|Fital_Liver
SSR4	Fetal_Calvaria|Fital_Liver
CKS2	Fetal_Thymus|Fital_Liver
UQCRC2	Fital_Liver
BANF1	Fetal_Calvaria|Fetal_Thymus|Fital_Liver
MTATP6P1	Fetal_Adrenal-Gland|Fetal_Brain|Fetal_Calvaria|Fetal_Eyes|Fetal_Intestine|Fetal_Kidney|Fetal_Lung|Fetal_Muscle|Fetal_Rib|Fetal_Spinal-cord|Fetal_Thymus|Fital_Liver
HNRNPC	Fetal_Adrenal-Gland|Fetal_Brain|Fetal_Calvaria|Fetal_Intestine|Fetal_Kidney|Fetal_Muscle|Fetal_Rib|Fetal_Thymus|Fital_Liver
TCEAL9	Fetal_Calvaria|Fetal_Kidney
BSG	Fetal_Intestine
MRPL22	Fetal_Thymus|Fital_Liver
UBC	Fetal_Adrenal-Gland|Fetal_Brain|Fetal_Chorionic-Villus|Fetal_Intestine|Fetal_Kidney|Fetal_Muscle|Fetal_Rib|Fital_Liver
LSM7	Fetal_Thymus
HBA2	Fetal_Thymus
HSP90AA1	Fetal_Adrenal-Gland|Fetal_Brain|Fetal_Calvaria|Fetal_Intestine|Fetal_Kidney|Fetal_Pancreas|Fetal_Rib|Fetal_Stomach|Fetal_Thymus|Fital_Liver
CKAP4	Fetal_Calvaria
NDUFB9	Fetal_Kidney|Fetal_Thymus|Fital_Liver
PPP1CA	Fital_Liver
NDUFC2	Fetal_Thymus|Fital_Liver
HMGB1	Fetal_Adrenal-Gland|Fetal_Brain|Fetal_Calvaria|Fetal_Intestine|Fetal_Thymus|Fital_Liver
NAP1L1	Fetal_Calvaria|Fetal_Kidney|Fetal_Muscle|Fetal_Thymus|Fital_Liver
NDUFB3	Fetal_Calvaria|Fetal_Thymus|Fital_Liver
YWHAB	Fetal_Brain|Fetal_Thymus|Fital_Liver
DNAJC19	Fetal_Thymus
RP4-765C7.2	Fetal_Intestine|Fetal_Lung|Fetal_Rib
PGK1	Fetal_Thymus|Fital_Liver
SEPT7	Fetal_Calvaria
SUCLG1	Fital_Liver
ASPN	Fetal_Calvaria
OAT	Fital_Liver
COX6A1	Fetal_Brain|Fetal_Calvaria|Fetal_Intestine|Fetal_Kidney|Fetal_Thymus|Fital_Liver
IL2RG	Fetal_Thymus
CCT7	Fital_Liver
HBA1	Fetal_Thymus
SNRPD2	Fetal_Brain|Fetal_Calvaria|Fetal_Intestine|Fetal_Kidney|Fetal_Muscle|Fetal_Rib|Fetal_Thymus|Fital_Liver
RPS27	Fetal_Adrenal-Gland|Fetal_Brain|Fetal_Calvaria|Fetal_Chorionic-Villus|Fetal_Eyes|Fetal_Heart|Fetal_Intestine|Fetal_Kidney|Fetal_Lung|Fetal_Muscle|Fetal_Pancreas|Fetal_Rib|Fetal_Skin|Fetal_Spinal-cord|Fetal_Stomach|Fetal_Thymus|Fital_Liver
RPS15	Fetal_Adrenal-Gland|Fetal_Brain|Fetal_Calvaria|Fetal_Chorionic-Villus|Fetal_Eyes|Fetal_Gonad|Fetal_Heart|Fetal_Intestine|Fetal_Kidney|Fetal_Lung|Fetal_Muscle|Fetal_Pancreas|Fetal_Rib|Fetal_Skin|Fetal_Stomach|Fetal_Thymus|Fital_Liver
RP11-864N7.2	Fetal_Lung
H2AFY	Fital_Liver
AC007969.5	Fital_Liver
ARHGDIB	Fetal_Thymus

## Sheet: Spatial-temporal_SEGs
gene	adultTissueDist	fetalTissueDist
RPL41	Adipose|Pancreas|Artery|Bladder|Cervix|Cord-Blood|Esophagus|Gall-Bladder|Heart|Intestine|Liver|Lung|PBMC|Prostate|Spleen|Stomach|Ureter	Fetal_Adrenal-Gland|Fetal_Brain|Fetal_Calvaria|Fetal_Eyes|Fetal_Gonad|Fetal_Intestine|Fetal_Kidney|Fetal_Lung|Fetal_Muscle|Fetal_Pancreas|Fetal_Rib|Fetal_Stomach|Fetal_Thymus|Fetal_Liver
RPL8	Adipose|Pancreas|Artery|Bone-Marrow|Brain|Cervix|Cord-Blood|Esophagus|Gall-Bladder|Intestine|Liver|Lung|PBMC|Pleura|Ureter	Fetal_Adrenal-Gland|Fetal_Brain|Fetal_Calvaria|Fetal_Chorionic-Villus|Fetal_Eyes|Fetal_Gonad|Fetal_Heart|Fetal_Intestine|Fetal_Kidney|Fetal_Lung|Fetal_Muscle|Fetal_Pancreas|Fetal_Rib|Fetal_Stomach|Fetal_Thymus|Fetal_Liver
RPL38	Adipose|Pancreas|Artery|Bladder|Brain|Cervix|Cord-Blood|Esophagus|Gall-Bladder|Intestine|Liver|Lung|PBMC|Prostate|Ureter	Fetal_Adrenal-Gland|Fetal_Brain|Fetal_Calvaria|Fetal_Chorionic-Villus|Fetal_Eyes|Fetal_Gonad|Fetal_Heart|Fetal_Intestine|Fetal_Kidney|Fetal_Lung|Fetal_Muscle|Fetal_Pancreas|Fetal_Rib|Fetal_Stomach|Fetal_Thymus|Fetal_Liver
RPL37	Adipose|Pancreas|Artery|Bladder|Cervix|Cord-Blood|Esophagus|Gall-Bladder|Heart|Intestine|Liver|Lung|PBMC|Pleura|Prostate|Thyroid|Ureter	Fetal_Adrenal-Gland|Fetal_Brain|Fetal_Calvaria|Fetal_Chorionic-Villus|Fetal_Eyes|Fetal_Intestine|Fetal_Kidney|Fetal_Lung|Fetal_Muscle|Fetal_Pancreas|Fetal_Rib|Fetal_Stomach|Fetal_Thymus|Fetal_Liver
RPS17	Adipose|Pancreas|Artery|Bladder|Cervix|Esophagus|Gall-Bladder|Intestine|Liver|Lung|PBMC|Pleura|Prostate|Stomach|Thyroid|Ureter	Fetal_Adrenal-Gland|Fetal_Brain|Fetal_Calvaria|Fetal_Chorionic-Villus|Fetal_Eyes|Fetal_Gonad|Fetal_Intestine|Fetal_Kidney|Fetal_Lung|Fetal_Muscle|Fetal_Pancreas|Fetal_Rib|Fetal_Skin|Fetal_Stomach|Fetal_Thymus|Fetal_Liver
RPL26	Adipose|Pancreas|Artery|Bladder|Cervix|Cord-Blood|Esophagus|Gall-Bladder|Heart|Intestine|Liver|Lung|PBMC|Pleura|Prostate|Stomach|Ureter	Fetal_Adrenal-Gland|Fetal_Brain|Fetal_Calvaria|Fetal_Chorionic-Villus|Fetal_Eyes|Fetal_Intestine|Fetal_Kidney|Fetal_Lung|Fetal_Muscle|Fetal_Pancreas|Fetal_Rib|Fetal_Skin|Fetal_Stomach|Fetal_Thymus|Fetal_Liver
RPL19	Adipose|Pancreas|Artery|Bladder|Cervix|Cord-Blood|Esophagus|Gall-Bladder|Intestine|Kidney|Liver|Lung|PBMC|Pleura|Prostate|Spleen|Ureter	Fetal_Adrenal-Gland|Fetal_Brain|Fetal_Calvaria|Fetal_Chorionic-Villus|Fetal_Eyes|Fetal_Gonad|Fetal_Intestine|Fetal_Kidney|Fetal_Lung|Fetal_Muscle|Fetal_Pancreas|Fetal_Rib|Fetal_Stomach|Fetal_Thymus|Fetal_Liver
RPLP0	Adipose|Pancreas|Artery|Bladder|Cervix|Cord-Blood|Esophagus|Gall-Bladder|Intestine|Kidney|Liver|Lung|PBMC|Pleura|Prostate|Thyroid|Ureter	Fetal_Adrenal-Gland|Fetal_Brain|Fetal_Calvaria|Fetal_Chorionic-Villus|Fetal_Eyes|Fetal_Heart|Fetal_Intestine|Fetal_Kidney|Fetal_Lung|Fetal_Muscle|Fetal_Rib|Fetal_Skin|Fetal_Stomach|Fetal_Thymus|Fetal_Liver
RPS15A	Adipose|Pancreas|Artery|Bladder|Cervix|Cord-Blood|Esophagus|Gall-Bladder|Heart|Intestine|Liver|Lung|PBMC|Placenta|Prostate|Stomach|Thyroid|Ureter	Fetal_Adrenal-Gland|Fetal_Brain|Fetal_Calvaria|Fetal_Eyes|Fetal_Intestine|Fetal_Kidney|Fetal_Lung|Fetal_Muscle|Fetal_Pancreas|Fetal_Rib|Fetal_Skin|Fetal_Stomach|Fetal_Thymus|Fetal_Liver
RPL9	Adipose|Pancreas|Artery|Bladder|Cervix|Esophagus|Gall-Bladder|Intestine|Liver|Lung|PBMC|Pleura|Prostate|Stomach|Thyroid|Ureter	Fetal_Adrenal-Gland|Fetal_Brain|Fetal_Calvaria|Fetal_Chorionic-Villus|Fetal_Eyes|Fetal_Gonad|Fetal_Intestine|Fetal_Kidney|Fetal_Lung|Fetal_Muscle|Fetal_Pancreas|Fetal_Rib|Fetal_Skin|Fetal_Stomach|Fetal_Thymus|Fetal_Liver
RPS8	Adipose|Pancreas|Artery|Bladder|Cervix|Cord-Blood|Esophagus|Gall-Bladder|Intestine|Kidney|Liver|Lung|PBMC|Pleura|Spleen|Ureter	Fetal_Adrenal-Gland|Fetal_Brain|Fetal_Calvaria|Fetal_Chorionic-Villus|Fetal_Eyes|Fetal_Gonad|Fetal_Intestine|Fetal_Kidney|Fetal_Lung|Fetal_Muscle|Fetal_Pancreas|Fetal_Rib|Fetal_Skin|Fetal_Stomach|Fetal_Thymus|Fetal_Liver
RPS7	Adipose|Pancreas|Artery|Bladder|Cervix|Cord-Blood|Esophagus|Intestine|Liver|Lung|PBMC|Placenta|Pleura|Spleen|Thyroid|Ureter	Fetal_Adrenal-Gland|Fetal_Brain|Fetal_Calvaria|Fetal_Chorionic-Villus|Fetal_Eyes|Fetal_Gonad|Fetal_Heart|Fetal_Intestine|Fetal_Kidney|Fetal_Lung|Fetal_Muscle|Fetal_Pancreas|Fetal_Rib|Fetal_Stomach|Fetal_Thymus|Fetal_Liver
NDUFA4	Adipose|Pancreas|Bone-Marrow|Brain|Cord-Blood|Esophagus|Fallopian-Tube|Gall-Bladder|Intestine|Liver|Lung|PBMC|Prostate|Spleen|Ureter	Fetal_Adrenal-Gland|Fetal_Brain|Fetal_Calvaria|Fetal_Chorionic-Villus|Fetal_Eyes|Fetal_Gonad|Fetal_Heart|Fetal_Intestine|Fetal_Kidney|Fetal_Lung|Fetal_Muscle|Fetal_Pancreas|Fetal_Rib|Fetal_Spinal-cord|Fetal_Stomach|Fetal_Thymus|Fetal_Liver
RPL23A	Adipose|Pancreas|Artery|Bladder|Cervix|Cord-Blood|Esophagus|Gall-Bladder|Intestine|Liver|Lung|PBMC|Pleura|Prostate|Stomach|Thyroid|Ureter	Fetal_Adrenal-Gland|Fetal_Brain|Fetal_Calvaria|Fetal_Chorionic-Villus|Fetal_Eyes|Fetal_Heart|Fetal_Intestine|Fetal_Kidney|Fetal_Lung|Fetal_Muscle|Fetal_Rib|Fetal_Skin|Fetal_Stomach|Fetal_Thymus|Fetal_Liver
RPS25	Adipose|Pancreas|Artery|Bladder|Cervix|Cord-Blood|Esophagus|Gall-Bladder|Heart|Intestine|Kidney|Liver|Lung|PBMC|Pleura|Prostate|Ureter	Fetal_Adrenal-Gland|Fetal_Brain|Fetal_Calvaria|Fetal_Chorionic-Villus|Fetal_Eyes|Fetal_Heart|Fetal_Intestine|Fetal_Kidney|Fetal_Lung|Fetal_Muscle|Fetal_Pancreas|Fetal_Rib|Fetal_Stomach|Fetal_Thymus|Fetal_Liver
COX7C	Adipose|Pancreas|Artery|Bladder|Brain|Cord-Blood|Esophagus|Fallopian-Tube|Gall-Bladder|Intestine|Liver|Lung|PBMC|Prostate|Spleen|Ureter	Fetal_Adrenal-Gland|Fetal_Brain|Fetal_Calvaria|Fetal_Eyes|Fetal_Gonad|Fetal_Heart|Fetal_Intestine|Fetal_Kidney|Fetal_Lung|Fetal_Muscle|Fetal_Pancreas|Fetal_Rib|Fetal_Spinal-cord|Fetal_Stomach|Fetal_Thymus|Fetal_Liver
PFDN5	Adipose|Pancreas|Artery|Bladder|Bone-Marrow|Cord-Blood|Esophagus|Fallopian-Tube|Gall-Bladder|Heart|Intestine|Liver|Lung|PBMC|Pleura|Spleen|Ureter	Fetal_Adrenal-Gland|Fetal_Brain|Fetal_Calvaria|Fetal_Chorionic-Villus|Fetal_Eyes|Fetal_Intestine|Fetal_Kidney|Fetal_Lung|Fetal_Muscle|Fetal_Pancreas|Fetal_Rib|Fetal_Spinal-cord|Fetal_Stomach|Fetal_Thymus|Fetal_Liver
RPS24	Adipose|Pancreas|Artery|Bladder|Cervix|Cord-Blood|Esophagus|Gall-Bladder|Intestine|Liver|Lung|PBMC|Pleura|Prostate|Spleen|Ureter	Fetal_Adrenal-Gland|Fetal_Brain|Fetal_Calvaria|Fetal_Chorionic-Villus|Fetal_Eyes|Fetal_Gonad|Fetal_Heart|Fetal_Intestine|Fetal_Kidney|Fetal_Lung|Fetal_Muscle|Fetal_Pancreas|Fetal_Rib|Fetal_Stomach|Fetal_Thymus|Fetal_Liver
RPL24	Pancreas|Artery|Bladder|Brain|Cervix|Cord-Blood|Esophagus|Gall-Bladder|Intestine|Liver|Lung|PBMC|Prostate|Spleen|Stomach|Thyroid|Ureter	Fetal_Adrenal-Gland|Fetal_Brain|Fetal_Calvaria|Fetal_Chorionic-Villus|Fetal_Eyes|Fetal_Intestine|Fetal_Kidney|Fetal_Lung|Fetal_Muscle|Fetal_Pancreas|Fetal_Rib|Fetal_Spinal-cord|Fetal_Stomach|Fetal_Thymus|Fetal_Liver
PTMA	Adipose|Pancreas|Artery|Bladder|Brain|Cervix|Cord-Blood|Esophagus|Gall-Bladder|Heart|Intestine|Liver|Lung|PBMC|Pleura|Prostate|Stomach|Ureter	Fetal_Adrenal-Gland|Fetal_Brain|Fetal_Calvaria|Fetal_Chorionic-Villus|Fetal_Eyes|Fetal_Heart|Fetal_Intestine|Fetal_Kidney|Fetal_Lung|Fetal_Muscle|Fetal_Pancreas|Fetal_Rib|Fetal_Stomach|Fetal_Thymus|Fetal_Liver
RPS18	Pancreas|Artery|Bladder|Cervix|Cord-Blood|Esophagus|Gall-Bladder|Heart|Intestine|Kidney|Liver|Lung|PBMC|Pleura|Prostate|Stomach|Ureter	Fetal_Adrenal-Gland|Fetal_Brain|Fetal_Calvaria|Fetal_Chorionic-Villus|Fetal_Eyes|Fetal_Heart|Fetal_Intestine|Fetal_Kidney|Fetal_Lung|Fetal_Muscle|Fetal_Pancreas|Fetal_Rib|Fetal_Skin|Fetal_Stomach|Fetal_Thymus|Fetal_Liver
RPL35	Adipose|Pancreas|Artery|Bladder|Brain|Cervix|Cord-Blood|Esophagus|Gall-Bladder|Intestine|Liver|Lung|PBMC|Pleura|Prostate|Ureter	Fetal_Adrenal-Gland|Fetal_Brain|Fetal_Calvaria|Fetal_Chorionic-Villus|Fetal_Eyes|Fetal_Gonad|Fetal_Heart|Fetal_Intestine|Fetal_Kidney|Fetal_Lung|Fetal_Muscle|Fetal_Pancreas|Fetal_Rib|Fetal_Skin|Fetal_Stomach|Fetal_Thymus|Fetal_Liver
RPS12	Adipose|Pancreas|Artery|Bladder|Cervix|Cord-Blood|Esophagus|Gall-Bladder|Heart|Intestine|Liver|Lung|PBMC|Pleura|Prostate|Stomach|Thyroid|Ureter	Fetal_Adrenal-Gland|Fetal_Brain|Fetal_Calvaria|Fetal_Chorionic-Villus|Fetal_Eyes|Fetal_Intestine|Fetal_Kidney|Fetal_Lung|Fetal_Muscle|Fetal_Pancreas|Fetal_Rib|Fetal_Skin|Fetal_Stomach|Fetal_Thymus|Fetal_Liver
RPL28	Adipose|Pancreas|Artery|Bladder|Cervix|Cord-Blood|Esophagus|Gall-Bladder|Intestine|Kidney|Liver|Lung|PBMC|Pleura|Stomach|Thyroid|Ureter	Fetal_Adrenal-Gland|Fetal_Brain|Fetal_Calvaria|Fetal_Chorionic-Villus|Fetal_Eyes|Fetal_Gonad|Fetal_Intestine|Fetal_Kidney|Fetal_Lung|Fetal_Muscle|Fetal_Pancreas|Fetal_Rib|Fetal_Skin|Fetal_Stomach|Fetal_Thymus|Fetal_Liver
RPL37A	Adipose|Pancreas|Artery|Bladder|Cervix|Cord-Blood|Esophagus|Gall-Bladder|Intestine|Liver|Lung|PBMC|Pleura|Prostate|Stomach|Thyroid|Ureter	Fetal_Adrenal-Gland|Fetal_Brain|Fetal_Calvaria|Fetal_Chorionic-Villus|Fetal_Eyes|Fetal_Heart|Fetal_Intestine|Fetal_Kidney|Fetal_Lung|Fetal_Muscle|Fetal_Pancreas|Fetal_Rib|Fetal_Skin|Fetal_Stomach|Fetal_Thymus|Fetal_Liver
RPL6	Adipose|Pancreas|Artery|Bladder|Cervix|Cord-Blood|Esophagus|Gall-Bladder|Intestine|Liver|Lung|PBMC|Pleura|Prostate|Spleen|Thyroid|Ureter	Fetal_Adrenal-Gland|Fetal_Brain|Fetal_Calvaria|Fetal_Chorionic-Villus|Fetal_Eyes|Fetal_Heart|Fetal_Intestine|Fetal_Kidney|Fetal_Lung|Fetal_Muscle|Fetal_Pancreas|Fetal_Rib|Fetal_Skin|Fetal_Stomach|Fetal_Thymus|Fetal_Liver
UBA52	Adipose|Pancreas|Artery|Bladder|Bone-Marrow|Cervix|Cord-Blood|Esophagus|Gall-Bladder|Intestine|Liver|Lung|Omentum|PBMC|Placenta|Spleen|Stomach|Ureter	Fetal_Adrenal-Gland|Fetal_Brain|Fetal_Calvaria|Fetal_Chorionic-Villus|Fetal_Eyes|Fetal_Gonad|Fetal_Intestine|Fetal_Kidney|Fetal_Lung|Fetal_Muscle|Fetal_Pancreas|Fetal_Rib|Fetal_Spinal-cord|Fetal_Stomach|Fetal_Thymus|Fetal_Liver
RPS4X	Adipose|Pancreas|Artery|Bladder|Cervix|Cord-Blood|Esophagus|Gall-Bladder|Intestine|Liver|Lung|PBMC|Pleura|Spleen|Stomach|Thyroid|Ureter	Fetal_Adrenal-Gland|Fetal_Brain|Fetal_Calvaria|Fetal_Chorionic-Villus|Fetal_Eyes|Fetal_Gonad|Fetal_Heart|Fetal_Intestine|Fetal_Kidney|Fetal_Lung|Fetal_Muscle|Fetal_Pancreas|Fetal_Rib|Fetal_Skin|Fetal_Stomach|Fetal_Thymus|Fetal_Liver
RPL18	Adipose|Pancreas|Artery|Bladder|Brain|Cord-Blood|Esophagus|Gall-Bladder|Intestine|Liver|Lung|PBMC|Placenta|Pleura|Prostate|Spleen|Ureter	Fetal_Adrenal-Gland|Fetal_Brain|Fetal_Calvaria|Fetal_Chorionic-Villus|Fetal_Eyes|Fetal_Gonad|Fetal_Heart|Fetal_Intestine|Fetal_Kidney|Fetal_Lung|Fetal_Muscle|Fetal_Pancreas|Fetal_Rib|Fetal_Skin|Fetal_Stomach|Fetal_Thymus|Fetal_Liver
MYL6	Adipose|Artery|Bone-Marrow|Brain|Esophagus|Fallopian-Tube|Gall-Bladder|Intestine|Liver|Lung|Omentum|PBMC|Placenta|Pleura|Prostate|Thyroid|Ureter	Fetal_Adrenal-Gland|Fetal_Brain|Fetal_Calvaria|Fetal_Chorionic-Villus|Fetal_Eyes|Fetal_Heart|Fetal_Intestine|Fetal_Kidney|Fetal_Lung|Fetal_Muscle|Fetal_Pancreas|Fetal_Rib|Fetal_Skin|Fetal_Spinal-cord|Fetal_Stomach|Fetal_Thymus|Fetal_Liver
RPS26	Pancreas|Artery|Bone-Marrow|Brain|Cord-Blood|Esophagus|Gall-Bladder|Heart|Intestine|Liver|Lung|PBMC|Placenta|Pleura|Prostate|Spleen|Thyroid|Ureter	Fetal_Adrenal-Gland|Fetal_Brain|Fetal_Calvaria|Fetal_Chorionic-Villus|Fetal_Eyes|Fetal_Heart|Fetal_Intestine|Fetal_Kidney|Fetal_Lung|Fetal_Muscle|Fetal_Pancreas|Fetal_Rib|Fetal_Spinal-cord|Fetal_Stomach|Fetal_Thymus|Fetal_Liver
NACA	Adipose|Pancreas|Artery|Bladder|Bone-Marrow|Brain|Cervix|Cord-Blood|Esophagus|Fallopian-Tube|Gall-Bladder|Intestine|Liver|Lung|PBMC|Placenta|Pleura|Prostate|Ureter	Fetal_Adrenal-Gland|Fetal_Brain|Fetal_Calvaria|Fetal_Chorionic-Villus|Fetal_Eyes|Fetal_Intestine|Fetal_Kidney|Fetal_Lung|Fetal_Muscle|Fetal_Pancreas|Fetal_Rib|Fetal_Skin|Fetal_Stomach|Fetal_Thymus|Fetal_Liver
RPS16	Adipose|Pancreas|Artery|Bladder|Cervix|Cord-Blood|Esophagus|Gall-Bladder|Heart|Intestine|Liver|Lung|PBMC|Pleura|Prostate|Spleen|Stomach|Thyroid|Ureter	Fetal_Adrenal-Gland|Fetal_Brain|Fetal_Calvaria|Fetal_Chorionic-Villus|Fetal_Eyes|Fetal_Gonad|Fetal_Intestine|Fetal_Kidney|Fetal_Lung|Fetal_Muscle|Fetal_Pancreas|Fetal_Rib|Fetal_Stomach|Fetal_Thymus|Fetal_Liver
RPS23	Adipose|Pancreas|Artery|Bladder|Brain|Cervix|Cord-Blood|Esophagus|Gall-Bladder|Heart|Intestine|Kidney|Liver|Lung|PBMC|Pleura|Prostate|Thyroid|Ureter	Fetal_Adrenal-Gland|Fetal_Brain|Fetal_Calvaria|Fetal_Chorionic-Villus|Fetal_Eyes|Fetal_Heart|Fetal_Intestine|Fetal_Kidney|Fetal_Lung|Fetal_Muscle|Fetal_Pancreas|Fetal_Rib|Fetal_Skin|Fetal_Stomach|Fetal_Thymus|Fetal_Liver
RPS3A	Adipose|Pancreas|Artery|Bladder|Cervix|Esophagus|Gall-Bladder|Heart|Intestine|Kidney|Liver|Lung|PBMC|Placenta|Pleura|Prostate|Stomach|Thyroid|Ureter	Fetal_Adrenal-Gland|Fetal_Brain|Fetal_Calvaria|Fetal_Chorionic-Villus|Fetal_Eyes|Fetal_Heart|Fetal_Intestine|Fetal_Kidney|Fetal_Lung|Fetal_Muscle|Fetal_Pancreas|Fetal_Rib|Fetal_Skin|Fetal_Stomach|Fetal_Thymus|Fetal_Liver
RPL27A	Adipose|Pancreas|Artery|Bladder|Brain|Cervix|Cord-Blood|Esophagus|Gall-Bladder|Heart|Intestine|Kidney|Liver|Lung|PBMC|Pleura|Prostate|Stomach|Ureter	Fetal_Adrenal-Gland|Fetal_Brain|Fetal_Calvaria|Fetal_Chorionic-Villus|Fetal_Eyes|Fetal_Gonad|Fetal_Intestine|Fetal_Kidney|Fetal_Lung|Fetal_Muscle|Fetal_Pancreas|Fetal_Rib|Fetal_Skin|Fetal_Stomach|Fetal_Thymus|Fetal_Liver
RPL13A	Adipose|Pancreas|Artery|Bladder|Cervix|Cord-Blood|Esophagus|Gall-Bladder|Heart|Intestine|Kidney|Liver|Lung|PBMC|Placenta|Pleura|Prostate|Stomach|Ureter	Fetal_Adrenal-Gland|Fetal_Brain|Fetal_Calvaria|Fetal_Chorionic-Villus|Fetal_Eyes|Fetal_Heart|Fetal_Intestine|Fetal_Kidney|Fetal_Lung|Fetal_Muscle|Fetal_Pancreas|Fetal_Rib|Fetal_Skin|Fetal_Stomach|Fetal_Thymus|Fetal_Liver
RPL11	Adipose|Pancreas|Artery|Bladder|Cervix|Cord-Blood|Esophagus|Gall-Bladder|Heart|Intestine|Liver|Lung|PBMC|Placenta|Pleura|Prostate|Stomach|Ureter	Fetal_Adrenal-Gland|Fetal_Brain|Fetal_Calvaria|Fetal_Chorionic-Villus|Fetal_Eyes|Fetal_Gonad|Fetal_Heart|Fetal_Intestine|Fetal_Kidney|Fetal_Lung|Fetal_Muscle|Fetal_Pancreas|Fetal_Rib|Fetal_Skin|Fetal_Stomach|Fetal_Thymus|Fetal_Liver
RPL30	Adipose|Pancreas|Artery|Bladder|Brain|Cervix|Cord-Blood|Esophagus|Gall-Bladder|Heart|Intestine|Liver|Lung|PBMC|Placenta|Pleura|Prostate|Thyroid|Ureter	Fetal_Adrenal-Gland|Fetal_Brain|Fetal_Calvaria|Fetal_Chorionic-Villus|Fetal_Eyes|Fetal_Gonad|Fetal_Intestine|Fetal_Kidney|Fetal_Lung|Fetal_Muscle|Fetal_Pancreas|Fetal_Rib|Fetal_Skin|Fetal_Stomach|Fetal_Thymus|Fetal_Liver
UBB	Adipose|Pancreas|Artery|Bladder|Bone-Marrow|Brain|Cord-Blood|Esophagus|Gall-Bladder|Intestine|Liver|Lung|Omentum|PBMC|Placenta|Pleura|Prostate|Thyroid|Ureter	Fetal_Adrenal-Gland|Fetal_Brain|Fetal_Calvaria|Fetal_Chorionic-Villus|Fetal_Eyes|Fetal_Gonad|Fetal_Intestine|Fetal_Kidney|Fetal_Lung|Fetal_Muscle|Fetal_Pancreas|Fetal_Rib|Fetal_Skin|Fetal_Spinal-cord|Fetal_Stomach|Fetal_Thymus|Fetal_Liver
RPS20	Adipose|Pancreas|Artery|Bladder|Cervix|Cord-Blood|Esophagus|Gall-Bladder|Heart|Intestine|Kidney|Liver|Lung|PBMC|Placenta|Pleura|Prostate|Stomach|Thyroid|Ureter	Fetal_Adrenal-Gland|Fetal_Brain|Fetal_Calvaria|Fetal_Chorionic-Villus|Fetal_Eyes|Fetal_Gonad|Fetal_Heart|Fetal_Intestine|Fetal_Kidney|Fetal_Lung|Fetal_Muscle|Fetal_Pancreas|Fetal_Rib|Fetal_Stomach|Fetal_Thymus|Fetal_Liver
RPS3	Adipose|Pancreas|Artery|Bladder|Brain|Cervix|Cord-Blood|Esophagus|Gall-Bladder|Intestine|Kidney|Liver|Lung|PBMC|Pleura|Prostate|Stomach|Thyroid|Ureter	Fetal_Adrenal-Gland|Fetal_Brain|Fetal_Calvaria|Fetal_Chorionic-Villus|Fetal_Eyes|Fetal_Gonad|Fetal_Heart|Fetal_Intestine|Fetal_Kidney|Fetal_Lung|Fetal_Muscle|Fetal_Pancreas|Fetal_Rib|Fetal_Skin|Fetal_Stomach|Fetal_Thymus|Fetal_Liver
RPL3	Adipose|Pancreas|Artery|Bladder|Brain|Cervix|Cord-Blood|Esophagus|Gall-Bladder|Intestine|Kidney|Liver|Lung|PBMC|Pleura|Prostate|Spleen|Stomach|Thyroid|Ureter	Fetal_Adrenal-Gland|Fetal_Brain|Fetal_Calvaria|Fetal_Chorionic-Villus|Fetal_Eyes|Fetal_Heart|Fetal_Intestine|Fetal_Kidney|Fetal_Lung|Fetal_Muscle|Fetal_Pancreas|Fetal_Rib|Fetal_Skin|Fetal_Stomach|Fetal_Thymus|Fetal_Liver
RPS13	Adipose|Pancreas|Artery|Bladder|Brain|Cervix|Cord-Blood|Esophagus|Gall-Bladder|Heart|Intestine|Liver|Lung|PBMC|Pleura|Prostate|Spleen|Stomach|Ureter	Fetal_Adrenal-Gland|Fetal_Brain|Fetal_Calvaria|Fetal_Chorionic-Villus|Fetal_Eyes|Fetal_Gonad|Fetal_Heart|Fetal_Intestine|Fetal_Kidney|Fetal_Lung|Fetal_Muscle|Fetal_Pancreas|Fetal_Rib|Fetal_Skin|Fetal_Stomach|Fetal_Thymus|Fetal_Liver
RPL10	Adipose|Pancreas|Artery|Bladder|Cervix|Cord-Blood|Esophagus|Gall-Bladder|Heart|Intestine|Kidney|Liver|Lung|PBMC|Pleura|Prostate|Spleen|Stomach|Thyroid|Ureter	Fetal_Adrenal-Gland|Fetal_Brain|Fetal_Calvaria|Fetal_Chorionic-Villus|Fetal_Eyes|Fetal_Heart|Fetal_Intestine|Fetal_Kidney|Fetal_Lung|Fetal_Muscle|Fetal_Pancreas|Fetal_Rib|Fetal_Skin|Fetal_Stomach|Fetal_Thymus|Fetal_Liver
RPL31	Adipose|Pancreas|Artery|Bladder|Brain|Cervix|Cord-Blood|Esophagus|Gall-Bladder|Heart|Intestine|Kidney|Liver|Lung|PBMC|Pleura|Prostate|Stomach|Thyroid|Ureter	Fetal_Adrenal-Gland|Fetal_Brain|Fetal_Calvaria|Fetal_Chorionic-Villus|Fetal_Eyes|Fetal_Heart|Fetal_Intestine|Fetal_Kidney|Fetal_Lung|Fetal_Muscle|Fetal_Pancreas|Fetal_Rib|Fetal_Skin|Fetal_Stomach|Fetal_Thymus|Fetal_Liver
ATP5E	Adipose|Artery|Bladder|Bone-Marrow|Brain|Cord-Blood|Esophagus|Gall-Bladder|Heart|Intestine|Kidney|Liver|Lung|Omentum|PBMC|Pleura|Prostate|Thyroid|Ureter	Fetal_Adrenal-Gland|Fetal_Brain|Fetal_Calvaria|Fetal_Chorionic-Villus|Fetal_Eyes|Fetal_Heart|Fetal_Intestine|Fetal_Kidney|Fetal_Lung|Fetal_Muscle|Fetal_Pancreas|Fetal_Rib|Fetal_Skin|Fetal_Spinal-cord|Fetal_Stomach|Fetal_Thymus|Fetal_Liver
RPLP2	Adipose|Pancreas|Artery|Bladder|Bone-Marrow|Cervix|Cord-Blood|Esophagus|Gall-Bladder|Heart|Intestine|Kidney|Liver|Lung|PBMC|Pleura|Prostate|Stomach|Thyroid|Ureter	Fetal_Adrenal-Gland|Fetal_Brain|Fetal_Calvaria|Fetal_Chorionic-Villus|Fetal_Eyes|Fetal_Gonad|Fetal_Intestine|Fetal_Kidney|Fetal_Lung|Fetal_Muscle|Fetal_Pancreas|Fetal_Rib|Fetal_Spinal-cord|Fetal_Stomach|Fetal_Thymus|Fetal_Liver
RPL36	Adipose|Pancreas|Artery|Bladder|Brain|Cervix|Cord-Blood|Esophagus|Gall-Bladder|Heart|Intestine|Kidney|Liver|Lung|PBMC|Pleura|Prostate|Spleen|Stomach|Ureter	Fetal_Adrenal-Gland|Fetal_Brain|Fetal_Calvaria|Fetal_Chorionic-Villus|Fetal_Eyes|Fetal_Gonad|Fetal_Heart|Fetal_Intestine|Fetal_Kidney|Fetal_Lung|Fetal_Muscle|Fetal_Pancreas|Fetal_Rib|Fetal_Skin|Fetal_Stomach|Fetal_Thymus|Fetal_Liver
RPS27A	Adipose|Pancreas|Artery|Bladder|Brain|Cervix|Cord-Blood|Esophagus|Gall-Bladder|Heart|Intestine|Kidney|Liver|Lung|PBMC|Pleura|Prostate|Stomach|Thyroid|Ureter	Fetal_Adrenal-Gland|Fetal_Brain|Fetal_Calvaria|Fetal_Chorionic-Villus|Fetal_Eyes|Fetal_Gonad|Fetal_Heart|Fetal_Intestine|Fetal_Kidney|Fetal_Lung|Fetal_Muscle|Fetal_Pancreas|Fetal_Rib|Fetal_Skin|Fetal_Stomach|Fetal_Thymus|Fetal_Liver
RPL32	Adipose|Pancreas|Artery|Bladder|Brain|Cervix|Cord-Blood|Esophagus|Gall-Bladder|Heart|Intestine|Liver|Lung|PBMC|Placenta|Pleura|Prostate|Stomach|Thyroid|Ureter	Fetal_Adrenal-Gland|Fetal_Brain|Fetal_Calvaria|Fetal_Chorionic-Villus|Fetal_Eyes|Fetal_Gonad|Fetal_Heart|Fetal_Intestine|Fetal_Kidney|Fetal_Lung|Fetal_Muscle|Fetal_Pancreas|Fetal_Rib|Fetal_Skin|Fetal_Stomach|Fetal_Thymus|Fetal_Liver
RPL13	Adipose|Pancreas|Artery|Bladder|Brain|Cervix|Cord-Blood|Esophagus|Gall-Bladder|Heart|Intestine|Kidney|Liver|Lung|PBMC|Placenta|Pleura|Prostate|Spleen|Stomach|Ureter	Fetal_Adrenal-Gland|Fetal_Brain|Fetal_Calvaria|Fetal_Chorionic-Villus|Fetal_Eyes|Fetal_Heart|Fetal_Intestine|Fetal_Kidney|Fetal_Lung|Fetal_Muscle|Fetal_Pancreas|Fetal_Rib|Fetal_Skin|Fetal_Stomach|Fetal_Thymus|Fetal_Liver
FAU	Adipose|Pancreas|Artery|Bladder|Bone-Marrow|Brain|Cervix|Esophagus|Fallopian-Tube|Gall-Bladder|Intestine|Liver|Lung|Omentum|PBMC|Placenta|Pleura|Prostate|Thyroid|Ureter	Fetal_Adrenal-Gland|Fetal_Brain|Fetal_Calvaria|Fetal_Chorionic-Villus|Fetal_Eyes|Fetal_Gonad|Fetal_Intestine|Fetal_Kidney|Fetal_Lung|Fetal_Muscle|Fetal_Pancreas|Fetal_Rib|Fetal_Skin|Fetal_Spinal-cord|Fetal_Stomach|Fetal_Thymus|Fetal_Liver
RPS29	Adipose|Pancreas|Artery|Bladder|Brain|Cervix|Cord-Blood|Esophagus|Gall-Bladder|Heart|Intestine|Kidney|Liver|Lung|Omentum|PBMC|Placenta|Pleura|Prostate|Stomach|Ureter	Fetal_Adrenal-Gland|Fetal_Brain|Fetal_Calvaria|Fetal_Chorionic-Villus|Fetal_Eyes|Fetal_Heart|Fetal_Intestine|Fetal_Kidney|Fetal_Lung|Fetal_Muscle|Fetal_Pancreas|Fetal_Rib|Fetal_Skin|Fetal_Stomach|Fetal_Thymus|Fetal_Liver
RPS9	Adipose|Pancreas|Artery|Bladder|Brain|Cervix|Cord-Blood|Esophagus|Gall-Bladder|Intestine|Kidney|Liver|Lung|Omentum|PBMC|Pleura|Prostate|Spleen|Stomach|Thyroid|Ureter	Fetal_Adrenal-Gland|Fetal_Brain|Fetal_Calvaria|Fetal_Eyes|Fetal_Gonad|Fetal_Heart|Fetal_Intestine|Fetal_Kidney|Fetal_Lung|Fetal_Muscle|Fetal_Pancreas|Fetal_Rib|Fetal_Skin|Fetal_Stomach|Fetal_Thymus|Fetal_Liver
EEF1A1	Adipose|Pancreas|Artery|Bladder|Brain|Cervix|Cord-Blood|Esophagus|Fallopian-Tube|Gall-Bladder|Heart|Intestine|Kidney|Liver|Lung|PBMC|Pleura|Prostate|Stomach|Thyroid|Ureter	Fetal_Adrenal-Gland|Fetal_Brain|Fetal_Calvaria|Fetal_Chorionic-Villus|Fetal_Eyes|Fetal_Heart|Fetal_Intestine|Fetal_Kidney|Fetal_Lung|Fetal_Muscle|Fetal_Pancreas|Fetal_Rib|Fetal_Skin|Fetal_Stomach|Fetal_Thymus|Fetal_Liver
RPS11	Adipose|Pancreas|Artery|Bladder|Bone-Marrow|Cervix|Cord-Blood|Esophagus|Gall-Bladder|Heart|Intestine|Kidney|Liver|Lung|PBMC|Placenta|Pleura|Prostate|Spleen|Stomach|Ureter	Fetal_Adrenal-Gland|Fetal_Brain|Fetal_Calvaria|Fetal_Chorionic-Villus|Fetal_Eyes|Fetal_Gonad|Fetal_Heart|Fetal_Intestine|Fetal_Kidney|Fetal_Lung|Fetal_Muscle|Fetal_Pancreas|Fetal_Rib|Fetal_Skin|Fetal_Stomach|Fetal_Thymus|Fetal_Liver
RPS6	Adipose|Pancreas|Artery|Bladder|Brain|Cervix|Cord-Blood|Esophagus|Gall-Bladder|Heart|Intestine|Kidney|Liver|Lung|PBMC|Placenta|Pleura|Prostate|Stomach|Thyroid|Ureter	Fetal_Adrenal-Gland|Fetal_Brain|Fetal_Calvaria|Fetal_Chorionic-Villus|Fetal_Eyes|Fetal_Gonad|Fetal_Heart|Fetal_Intestine|Fetal_Kidney|Fetal_Lung|Fetal_Muscle|Fetal_Pancreas|Fetal_Rib|Fetal_Skin|Fetal_Stomach|Fetal_Thymus|Fetal_Liver
RPL15	Adipose|Pancreas|Artery|Bladder|Bone-Marrow|Brain|Cervix|Cord-Blood|Esophagus|Gall-Bladder|Heart|Intestine|Kidney|Liver|Lung|PBMC|Pleura|Prostate|Spleen|Stomach|Ureter	Fetal_Adrenal-Gland|Fetal_Brain|Fetal_Calvaria|Fetal_Chorionic-Villus|Fetal_Eyes|Fetal_Gonad|Fetal_Heart|Fetal_Intestine|Fetal_Kidney|Fetal_Lung|Fetal_Muscle|Fetal_Pancreas|Fetal_Rib|Fetal_Skin|Fetal_Stomach|Fetal_Thymus|Fetal_Liver
RPLP1	Adipose|Pancreas|Artery|Bladder|Bone-Marrow|Brain|Cervix|Cord-Blood|Esophagus|Gall-Bladder|Heart|Intestine|Kidney|Liver|Lung|PBMC|Pleura|Prostate|Spleen|Stomach|Thyroid|Ureter	Fetal_Adrenal-Gland|Fetal_Brain|Fetal_Calvaria|Fetal_Chorionic-Villus|Fetal_Eyes|Fetal_Gonad|Fetal_Heart|Fetal_Intestine|Fetal_Kidney|Fetal_Lung|Fetal_Muscle|Fetal_Rib|Fetal_Skin|Fetal_Stomach|Fetal_Thymus|Fetal_Liver
RPL34	Adipose|Pancreas|Artery|Bladder|Bone-Marrow|Brain|Cervix|Cord-Blood|Esophagus|Gall-Bladder|Heart|Intestine|Kidney|Liver|Lung|PBMC|Placenta|Pleura|Prostate|Stomach|Thyroid|Ureter	Fetal_Adrenal-Gland|Fetal_Brain|Fetal_Calvaria|Fetal_Chorionic-Villus|Fetal_Eyes|Fetal_Heart|Fetal_Intestine|Fetal_Kidney|Fetal_Lung|Fetal_Muscle|Fetal_Pancreas|Fetal_Rib|Fetal_Skin|Fetal_Stomach|Fetal_Thymus|Fetal_Liver
H3F3B	Adipose|Pancreas|Artery|Bladder|Brain|Cervix|Cord-Blood|Esophagus|Fallopian-Tube|Gall-Bladder|Heart|Intestine|Liver|Lung|Omentum|PBMC|Pleura|Prostate|Stomach|Thyroid|Ureter	Fetal_Adrenal-Gland|Fetal_Brain|Fetal_Calvaria|Fetal_Chorionic-Villus|Fetal_Eyes|Fetal_Heart|Fetal_Intestine|Fetal_Kidney|Fetal_Lung|Fetal_Muscle|Fetal_Pancreas|Fetal_Rib|Fetal_Skin|Fetal_Spinal-cord|Fetal_Stomach|Fetal_Thymus|Fetal_Liver
RPS19	Adipose|Pancreas|Artery|Bladder|Cervix|Cord-Blood|Esophagus|Gall-Bladder|Heart|Intestine|Kidney|Liver|Lung|PBMC|Placenta|Pleura|Prostate|Spleen|Stomach|Thyroid|Ureter	Fetal_Adrenal-Gland|Fetal_Brain|Fetal_Calvaria|Fetal_Chorionic-Villus|Fetal_Eyes|Fetal_Gonad|Fetal_Heart|Fetal_Intestine|Fetal_Kidney|Fetal_Lung|Fetal_Muscle|Fetal_Pancreas|Fetal_Rib|Fetal_Skin|Fetal_Stomach|Fetal_Thymus|Fetal_Liver
RPL7	Adipose|Pancreas|Artery|Bladder|Brain|Cervix|Cord-Blood|Esophagus|Gall-Bladder|Heart|Intestine|Kidney|Liver|Lung|PBMC|Placenta|Pleura|Prostate|Spleen|Stomach|Thyroid|Ureter	Fetal_Adrenal-Gland|Fetal_Brain|Fetal_Calvaria|Fetal_Chorionic-Villus|Fetal_Eyes|Fetal_Heart|Fetal_Intestine|Fetal_Kidney|Fetal_Lung|Fetal_Muscle|Fetal_Pancreas|Fetal_Rib|Fetal_Skin|Fetal_Stomach|Fetal_Thymus|Fetal_Liver
RPS14	Adipose|Pancreas|Artery|Bladder|Bone-Marrow|Brain|Cervix|Cord-Blood|Esophagus|Gall-Bladder|Heart|Intestine|Kidney|Liver|Lung|PBMC|Placenta|Pleura|Prostate|Stomach|Thyroid|Ureter	Fetal_Adrenal-Gland|Fetal_Brain|Fetal_Calvaria|Fetal_Chorionic-Villus|Fetal_Eyes|Fetal_Heart|Fetal_Intestine|Fetal_Kidney|Fetal_Lung|Fetal_Muscle|Fetal_Pancreas|Fetal_Rib|Fetal_Skin|Fetal_Stomach|Fetal_Thymus|Fetal_Liver
RPL27	Adipose|Pancreas|Artery|Bladder|Bone-Marrow|Brain|Cervix|Cord-Blood|Esophagus|Gall-Bladder|Heart|Intestine|Liver|Lung|PBMC|Pleura|Prostate|Spleen|Stomach|Thyroid|Ureter	Fetal_Adrenal-Gland|Fetal_Brain|Fetal_Calvaria|Fetal_Chorionic-Villus|Fetal_Eyes|Fetal_Gonad|Fetal_Heart|Fetal_Intestine|Fetal_Kidney|Fetal_Lung|Fetal_Muscle|Fetal_Pancreas|Fetal_Rib|Fetal_Skin|Fetal_Stomach|Fetal_Thymus|Fetal_Liver
RPS27	Adipose|Pancreas|Artery|Bladder|Bone-Marrow|Brain|Cervix|Cord-Blood|Esophagus|Gall-Bladder|Heart|Intestine|Kidney|Liver|Lung|PBMC|Placenta|Pleura|Prostate|Stomach|Ureter	Fetal_Adrenal-Gland|Fetal_Brain|Fetal_Calvaria|Fetal_Chorionic-Villus|Fetal_Eyes|Fetal_Heart|Fetal_Intestine|Fetal_Kidney|Fetal_Lung|Fetal_Muscle|Fetal_Pancreas|Fetal_Rib|Fetal_Skin|Fetal_Spinal-cord|Fetal_Stomach|Fetal_Thymus|Fetal_Liver
RPS15	Adipose|Pancreas|Artery|Bladder|Bone-Marrow|Brain|Cervix|Cord-Blood|Esophagus|Gall-Bladder|Heart|Intestine|Kidney|Liver|Lung|PBMC|Pleura|Prostate|Spleen|Stomach|Ureter	Fetal_Adrenal-Gland|Fetal_Brain|Fetal_Calvaria|Fetal_Chorionic-Villus|Fetal_Eyes|Fetal_Gonad|Fetal_Heart|Fetal_Intestine|Fetal_Kidney|Fetal_Lung|Fetal_Muscle|Fetal_Pancreas|Fetal_Rib|Fetal_Skin|Fetal_Stomach|Fetal_Thymus|Fetal_Liver
RPL21	Adipose|Pancreas|Artery|Bladder|Bone-Marrow|Brain|Cervix|Esophagus|Gall-Bladder|Heart|Intestine|Kidney|Liver|Lung|PBMC|Placenta|Pleura|Prostate|Spleen|Stomach|Thyroid|Ureter	Fetal_Adrenal-Gland|Fetal_Brain|Fetal_Calvaria|Fetal_Chorionic-Villus|Fetal_Eyes|Fetal_Heart|Fetal_Intestine|Fetal_Kidney|Fetal_Lung|Fetal_Muscle|Fetal_Pancreas|Fetal_Rib|Fetal_Skin|Fetal_Spinal-cord|Fetal_Stomach|Fetal_Thymus|Fetal_Liver
TPT1	Adipose|Pancreas|Artery|Bladder|Bone-Marrow|Brain|Cervix|Cord-Blood|Esophagus|Gall-Bladder|Heart|Intestine|Kidney|Liver|Lung|Omentum|PBMC|Prostate|Spleen|Stomach|Thyroid|Ureter	Fetal_Adrenal-Gland|Fetal_Brain|Fetal_Calvaria|Fetal_Chorionic-Villus|Fetal_Eyes|Fetal_Gonad|Fetal_Heart|Fetal_Intestine|Fetal_Kidney|Fetal_Lung|Fetal_Muscle|Fetal_Pancreas|Fetal_Rib|Fetal_Spinal-cord|Fetal_Stomach|Fetal_Thymus|Fetal_Liver
SERF2	Adipose|Pancreas|Artery|Bladder|Bone-Marrow|Brain|Esophagus|Gall-Bladder|Heart|Intestine|Kidney|Liver|Lung|Omentum|PBMC|Placenta|Pleura|Prostate|Stomach|Thyroid|Ureter	Fetal_Adrenal-Gland|Fetal_Brain|Fetal_Calvaria|Fetal_Chorionic-Villus|Fetal_Eyes|Fetal_Gonad|Fetal_Heart|Fetal_Intestine|Fetal_Kidney|Fetal_Lung|Fetal_Muscle|Fetal_Pancreas|Fetal_Rib|Fetal_Skin|Fetal_Spinal-cord|Fetal_Stomach|Fetal_Thymus|Fetal_Liver
RPL35A	Adipose|Pancreas|Artery|Bladder|Bone-Marrow|Brain|Cervix|Cord-Blood|Esophagus|Gall-Bladder|Heart|Intestine|Kidney|Liver|Lung|PBMC|Placenta|Prostate|Spleen|Stomach|Thyroid|Ureter	Fetal_Adrenal-Gland|Fetal_Brain|Fetal_Calvaria|Fetal_Chorionic-Villus|Fetal_Eyes|Fetal_Gonad|Fetal_Heart|Fetal_Intestine|Fetal_Kidney|Fetal_Lung|Fetal_Muscle|Fetal_Pancreas|Fetal_Rib|Fetal_Skin|Fetal_Spinal-cord|Fetal_Stomach|Fetal_Thymus|Fetal_Liver
EIF1	Adipose|Pancreas|Artery|Bladder|Bone-Marrow|Brain|Cervix|Cord-Blood|Esophagus|Fallopian-Tube|Gall-Bladder|Heart|Intestine|Kidney|Liver|Lung|Omentum|PBMC|Placenta|Pleura|Prostate|Stomach|Thyroid|Ureter	Fetal_Adrenal-Gland|Fetal_Brain|Fetal_Calvaria|Fetal_Chorionic-Villus|Fetal_Eyes|Fetal_Gonad|Fetal_Intestine|Fetal_Kidney|Fetal_Lung|Fetal_Muscle|Fetal_Pancreas|Fetal_Rib|Fetal_Skin|Fetal_Spinal-cord|Fetal_Stomach|Fetal_Thymus|Fetal_Liver
TPI1	Adipose|Esophagus|Pleura	Fetal_Adrenal-Gland|Fetal_Brain|Fetal_Calvaria|Fetal_Chorionic-Villus|Fetal_Intestine|Fetal_Kidney|Fetal_Muscle|Fetal_Thymus|Fetal_Liver
PRDX1	Adipose|Liver|Pleura|Prostate|Ureter	Fetal_Brain|Fetal_Calvaria|Fetal_Chorionic-Villus|Fetal_Kidney|Fetal_Rib|Fetal_Thymus|Fetal_Liver
HSP90B1	Adipose|Artery|Intestine|Kidney|Liver|Pleura	Fetal_Calvaria|Fetal_Chorionic-Villus|Fetal_Intestine|Fetal_Kidney|Fetal_Muscle|Fetal_Rib
DNAJA1	Adipose|Bladder|Liver|Omentum|Placenta	Fetal_Adrenal-Gland|Fetal_Brain|Fetal_Chorionic-Villus|Fetal_Kidney|Fetal_Rib|Fetal_Stomach|Fetal_Liver
TOMM7	Adipose|Bone-Marrow|Esophagus|Intestine|Liver|PBMC	Fetal_Adrenal-Gland|Fetal_Brain|Fetal_Calvaria|Fetal_Muscle|Fetal_Thymus|Fetal_Liver
RAN	Cord-Blood|Esophagus	Fetal_Adrenal-Gland|Fetal_Calvaria|Fetal_Chorionic-Villus|Fetal_Intestine|Fetal_Kidney|Fetal_Muscle|Fetal_Rib|Fetal_Stomach|Fetal_Thymus|Fetal_Liver
NDUFB1	Adipose|Bone-Marrow|Brain|PBMC	Fetal_Adrenal-Gland|Fetal_Brain|Fetal_Calvaria|Fetal_Intestine|Fetal_Kidney|Fetal_Rib|Fetal_Spinal-cord|Fetal_Thymus|Fetal_Liver
ATP5O	Adipose|Brain|Cord-Blood	Fetal_Brain|Fetal_Calvaria|Fetal_Chorionic-Villus|Fetal_Heart|Fetal_Intestine|Fetal_Kidney|Fetal_Lung|Fetal_Muscle|Fetal_Thymus|Fetal_Liver
UQCR10	Adipose|Brain|PBMC|Pleura|Prostate	Fetal_Brain|Fetal_Calvaria|Fetal_Chorionic-Villus|Fetal_Intestine|Fetal_Kidney|Fetal_Spinal-cord|Fetal_Thymus|Fetal_Liver
ARPC3	Adipose|Cord-Blood|Gall-Bladder|Liver|PBMC|Pleura|Spleen|Ureter	Fetal_Calvaria|Fetal_Chorionic-Villus|Fetal_Kidney|Fetal_Thymus|Fetal_Liver
SUB1	Brain|Liver|Omentum|Prostate	Fetal_Adrenal-Gland|Fetal_Brain|Fetal_Calvaria|Fetal_Kidney|Fetal_Muscle|Fetal_Pancreas|Fetal_Rib|Fetal_Thymus|Fetal_Liver
NDUFS5	Brain|Liver|Thyroid|Ureter	Fetal_Brain|Fetal_Calvaria|Fetal_Eyes|Fetal_Intestine|Fetal_Kidney|Fetal_Muscle|Fetal_Rib|Fetal_Thymus|Fetal_Liver
UQCRH	Adipose|Bone-Marrow|Cord-Blood|Liver	Fetal_Adrenal-Gland|Fetal_Brain|Fetal_Calvaria|Fetal_Intestine|Fetal_Kidney|Fetal_Muscle|Fetal_Spinal-cord|Fetal_Thymus|Fetal_Liver
POMP	Adipose|Brain|Intestine|Liver|Pleura|Ureter	Fetal_Adrenal-Gland|Fetal_Calvaria|Fetal_Chorionic-Villus|Fetal_Heart|Fetal_Intestine|Fetal_Kidney|Fetal_Thymus|Fetal_Liver
DYNLL1	Adipose|Bone-Marrow|Brain|Liver|Placenta	Fetal_Adrenal-Gland|Fetal_Brain|Fetal_Calvaria|Fetal_Eyes|Fetal_Kidney|Fetal_Muscle|Fetal_Pancreas|Fetal_Thymus|Fetal_Liver
SLC25A6	Adipose|Bone-Marrow|Cord-Blood|Intestine|Lung|PBMC	Fetal_Calvaria|Fetal_Chorionic-Villus|Fetal_Intestine|Fetal_Kidney|Fetal_Lung|Fetal_Muscle|Fetal_Thymus|Fetal_Liver
HSPE1	Adipose|Brain|Esophagus|Intestine|Liver|Ureter	Fetal_Brain|Fetal_Calvaria|Fetal_Chorionic-Villus|Fetal_Intestine|Fetal_Kidney|Fetal_Stomach|Fetal_Thymus|Fetal_Liver
TCEB2	Adipose|Brain|Esophagus|Intestine|Pleura	Fetal_Adrenal-Gland|Fetal_Brain|Fetal_Calvaria|Fetal_Eyes|Fetal_Intestine|Fetal_Kidney|Fetal_Muscle|Fetal_Thymus|Fetal_Liver
EIF4A2	Adipose|Bladder|Brain|Esophagus|Intestine|Liver	Fetal_Brain|Fetal_Calvaria|Fetal_Eyes|Fetal_Intestine|Fetal_Kidney|Fetal_Muscle|Fetal_Stomach|Fetal_Liver
CALM1	Adipose|Brain|Cord-Blood|Gall-Bladder|Liver|Lung|Pleura|Thyroid	Fetal_Brain|Fetal_Calvaria|Fetal_Chorionic-Villus|Fetal_Intestine|Fetal_Skin|Fetal_Stomach
SLC25A5	Cord-Blood|PBMC	Fetal_Intestine|Fetal_Thymus|Fetal_Liver
RPL18AP3	Intestine|PBMC	Fetal_Lung|Fetal_Rib|Fetal_Thymus
HSPA5	Liver	Fetal_Calvaria|Fetal_Chorionic-Villus|Fetal_Kidney|Fetal_Skin
PSMB6	Intestine|Pleura	Fetal_Chorionic-Villus|Fetal_Thymus|Fetal_Liver
HMGN3	Brain	Fetal_Brain|Fetal_Calvaria|Fetal_Kidney|Fetal_Thymus
ANAPC16	Adipose|Cord-Blood|Intestine	Fetal_Thymus|Fetal_Liver
PTGES3	Adipose|Brain|Intestine	Fetal_Thymus|Fetal_Liver
TUBA1B	Adipose|Brain	Fetal_Adrenal-Gland|Fetal_Thymus|Fetal_Liver
PRDX2	Brain|Intestine	Fetal_Brain|Fetal_Kidney|Fetal_Thymus
SH3BGRL	Cord-Blood|PBMC	Fetal_Calvaria|Fetal_Thymus|Fetal_Liver
ZFP36	Adipose|Bladder|Gall-Bladder|Liver	Fetal_Adrenal-Gland
NDUFA3	Brain|Intestine|Liver	Fetal_Thymus|Fetal_Liver
EIF3K	Adipose|Bone-Marrow|Cord-Blood	Fetal_Thymus|Fetal_Liver
WDR83OS	Brain	Fetal_Calvaria|Fetal_Kidney|Fetal_Thymus|Fetal_Liver
ATP6V0E1	Adipose|Gall-Bladder	Fetal_Calvaria|Fetal_Chorionic-Villus|Fetal_Liver
EIF3H	Adipose	Fetal_Liver
NDUFS7	Brain	Fetal_Liver
BSG	Intestine	Fetal_Intestine
EIF5B	Intestine	Fetal_Thymus|Fetal_Liver
MARCKS	Adipose|Liver	Fetal_Calvaria
PDIA3	Adipose	Fetal_Calvaria|Fetal_Intestine
EIF5	Adipose|Intestine	Fetal_Liver
MGST3	Adipose|Brain	Fetal_Calvaria
CD36	Adipose|Liver	Fetal_Liver
ARF4	Adipose	Fetal_Calvaria|Fetal_Rib
ATP5B	Adipose	Fetal_Thymus|Fetal_Liver
CD52	Gall-Bladder|PBMC	Fetal_Thymus
PSMB5	Brain	Fetal_Calvaria|Fetal_Liver
SSR2	Intestine	Fetal_Calvaria|Fetal_Muscle
CD99	Adipose	Fetal_Calvaria|Fetal_Thymus
PET100	Intestine	Fetal_Thymus|Fetal_Liver
EIF4A3	Adipose|Ureter	Fetal_Liver
TMED10	Adipose|Intestine	Fetal_Calvaria
CALM3	Pleura	Fetal_Intestine|Fetal_Liver
NDUFB11	Intestine	Fetal_Thymus|Fetal_Liver
MORF4L2	Adipose	Fetal_Calvaria|Fetal_Liver
PDIA6	Intestine|Liver	Fetal_Calvaria
SERP1	Intestine|Pleura	Fetal_Liver
MRPL20	Intestine	Fetal_Thymus|Fetal_Liver
GUK1	Brain|Intestine	Fetal_Liver
CSNK2B	Adipose	Fetal_Thymus|Fetal_Liver
CAP1	Adipose|PBMC	Fetal_Chorionic-Villus
EIF2S2	Intestine	Fetal_Thymus|Fetal_Liver
CD164	Adipose|Pleura	Fetal_Calvaria
PCBP2	Adipose|Intestine	Fetal_Liver
CDC42	Adipose	Fetal_Calvaria|Fetal_Liver
PSMB3	Intestine	Fetal_Thymus|Fetal_Liver
GPX4	Brain|Pleura	Fetal_Chorionic-Villus
RBM3	Adipose	Fetal_Thymus|Fetal_Liver
TMSB4XP4	Adipose|PBMC	Fetal_Brain
PHPT1	Intestine	Fetal_Calvaria|Fetal_Liver
PMP22	Adipose|Brain	Fetal_Calvaria
PSME2	Intestine	Fetal_Thymus|Fetal_Liver
SPCS1	Intestine	Fetal_Calvaria|Fetal_Liver
AIF1	Cord-Blood|Gall-Bladder	Fetal_Thymus
CAPZB	Adipose|Pleura	Fetal_Chorionic-Villus
HMGB2	Adipose	Fetal_Thymus|Fetal_Liver
APP	Bladder|Liver	Fetal_Calvaria
SSR4	Gall-Bladder	Fetal_Calvaria|Fetal_Liver
SLC25A3	Adipose	Fetal_Calvaria|Fetal_Muscle|Fetal_Liver
SDCBP	Adipose|Liver|Pleura	Fetal_Chorionic-Villus
HES1	Bladder|Esophagus|Liver	Fetal_Calvaria
NDUFA11	Intestine	Fetal_Calvaria|Fetal_Thymus|Fetal_Liver
RPL13P12	Adipose	Fetal_Intestine|Fetal_Lung|Fetal_Liver
DSTN	Brain|Esophagus|Ureter	Fetal_Kidney
LGALS3	Adipose|Bladder|Ureter	Fetal_Intestine
GMFG	Cord-Blood|Liver|PBMC	Fetal_Thymus
ID2	Liver|Thyroid	Fetal_Calvaria|Fetal_Kidney
NEDD8	Intestine	Fetal_Calvaria|Fetal_Thymus|Fetal_Liver
PCBP1	Adipose|Brain	Fetal_Adrenal-Gland|Fetal_Liver
TUBA1A	Adipose|Brain	Fetal_Brain|Fetal_Calvaria
CSTB	Adipose|Intestine|Ureter	Fetal_Calvaria
RP11-466H18.1	Intestine	Fetal_Lung|Fetal_Thymus|Fetal_Liver
RPS4Y1	Adipose|Intestine	Fetal_Kidney|Fetal_Muscle
PEBP1	Adipose|Brain	Fetal_Brain|Fetal_Intestine
C8orf59	Intestine	Fetal_Calvaria|Fetal_Thymus|Fetal_Liver
PSME1	Intestine|PBMC	Fetal_Thymus|Fetal_Liver
NDUFB9	Brain	Fetal_Kidney|Fetal_Thymus|Fetal_Liver
NDUFC2	Brain|Pleura	Fetal_Thymus|Fetal_Liver
PGK1	Adipose|PBMC	Fetal_Thymus|Fetal_Liver
CNBP	Adipose|Gall-Bladder|Intestine	Fetal_Thymus|Fetal_Liver
CYCS	Ureter	Fetal_Adrenal-Gland|Fetal_Kidney|Fetal_Thymus|Fetal_Liver
NDUFA6	Pleura	Fetal_Calvaria|Fetal_Chorionic-Villus|Fetal_Thymus|Fetal_Liver
ANAPC11	Pleura	Fetal_Chorionic-Villus|Fetal_Kidney|Fetal_Thymus|Fetal_Liver
DNAJB1	Intestine|Liver|Thyroid	Fetal_Chorionic-Villus|Fetal_Kidney
SRSF7	Adipose	Fetal_Calvaria|Fetal_Kidney|Fetal_Thymus|Fetal_Liver
PSAP	Adipose|Brain|Gall-Bladder|Liver	Fetal_Skin
TPM4	Adipose|Esophagus|Liver|Pleura	Fetal_Calvaria
S100A4	Adipose|Gall-Bladder|PBMC	Fetal_Calvaria|Fetal_Liver
NPC2	Gall-Bladder|Intestine|Liver|Pleura	Fetal_Intestine
FKBP1A	Adipose|Liver|Pleura	Fetal_Thymus|Fetal_Liver
ANXA5	Adipose|Gall-Bladder|Pleura	Fetal_Calvaria|Fetal_Chorionic-Villus
ARHGDIB	Cord-Blood|Gall-Bladder|Liver|PBMC	Fetal_Thymus
S100A10	Esophagus|Gall-Bladder|Liver|PBMC	Fetal_Calvaria|Fetal_Intestine|Fetal_Rib
RPS27L	Adipose|Brain|Intestine|Liver	Fetal_Calvaria|Fetal_Thymus|Fetal_Liver
PARK7	Brain|Intestine	Fetal_Brain|Fetal_Calvaria|Fetal_Muscle|Fetal_Thymus|Fetal_Liver
LDHA	Bladder|Esophagus|Pleura	Fetal_Calvaria|Fetal_Intestine|Fetal_Rib|Fetal_Thymus
UBE2D3	Adipose|Intestine|Placenta|Pleura|Thyroid	Fetal_Thymus|Fetal_Liver
EIF3E	Adipose|Cord-Blood	Fetal_Calvaria|Fetal_Intestine|Fetal_Muscle|Fetal_Thymus|Fetal_Liver
HSPA1A	Bladder|Esophagus|Gall-Bladder|Intestine|Liver	Fetal_Intestine|Fetal_Kidney
PPIB	Intestine|Liver	Fetal_Calvaria|Fetal_Intestine|Fetal_Muscle|Fetal_Rib|Fetal_Thymus
H2AFZ	Cervix|Liver|Ureter	Fetal_Adrenal-Gland|Fetal_Intestine|Fetal_Thymus|Fetal_Liver
CLIC1	Adipose|Cord-Blood|Pleura|Prostate	Fetal_Chorionic-Villus|Fetal_Intestine|Fetal_Thymus
HSBP1	Brain|Pleura	Fetal_Brain|Fetal_Calvaria|Fetal_Intestine|Fetal_Kidney|Fetal_Thymus
ARPC2	Adipose|Gall-Bladder|Intestine|PBMC|Spleen	Fetal_Chorionic-Villus|Fetal_Thymus|Fetal_Liver
SUMO2	Adipose|Brain	Fetal_Brain|Fetal_Calvaria|Fetal_Kidney|Fetal_Muscle|Fetal_Thymus|Fetal_Liver
EEF1D	Adipose|Bone-Marrow|Cord-Blood|Intestine|PBMC	Fetal_Muscle|Fetal_Thymus|Fetal_Liver
HNRNPDL	Adipose|Brain	Fetal_Brain|Fetal_Calvaria|Fetal_Kidney|Fetal_Muscle|Fetal_Thymus|Fetal_Liver
SAP18	Intestine|Liver	Fetal_Adrenal-Gland|Fetal_Calvaria|Fetal_Intestine|Fetal_Kidney|Fetal_Thymus|Fetal_Liver
SNHG8	Cord-Blood|Esophagus	Fetal_Calvaria|Fetal_Eyes|Fetal_Intestine|Fetal_Stomach|Fetal_Thymus|Fetal_Liver
SH3BGRL3	Adipose|Cord-Blood|Gall-Bladder|Liver|PBMC|Ureter	Fetal_Calvaria|Fetal_Thymus
NOP10	Adipose|Liver|PBMC|Pleura	Fetal_Calvaria|Fetal_Kidney|Fetal_Thymus|Fetal_Liver
SNHG6	Adipose|Cord-Blood	Fetal_Brain|Fetal_Calvaria|Fetal_Muscle|Fetal_Rib|Fetal_Thymus|Fetal_Liver
LAMTOR5	Brain|Pleura	Fetal_Brain|Fetal_Calvaria|Fetal_Chorionic-Villus|Fetal_Kidney|Fetal_Thymus|Fetal_Liver
FOSB	Adipose|Bladder|Gall-Bladder|Liver|Placenta|Pleura	Fetal_Rib|Fetal_Stomach
SLIRP	Brain	Fetal_Adrenal-Gland|Fetal_Calvaria|Fetal_Intestine|Fetal_Kidney|Fetal_Rib|Fetal_Thymus|Fetal_Liver
RBX1	Intestine|PBMC	Fetal_Brain|Fetal_Calvaria|Fetal_Kidney|Fetal_Spinal-cord|Fetal_Thymus|Fetal_Liver
SNRPG	Bone-Marrow|Prostate	Fetal_Adrenal-Gland|Fetal_Brain|Fetal_Calvaria|Fetal_Kidney|Fetal_Thymus|Fetal_Liver
CHCHD2	Adipose|Brain|Prostate|Ureter	Fetal_Adrenal-Gland|Fetal_Muscle|Fetal_Thymus|Fetal_Liver
ALDOA	Adipose|Brain|Cord-Blood|PBMC|Pleura	Fetal_Chorionic-Villus|Fetal_Thymus|Fetal_Liver
SAT1	Adipose|Esophagus|Gall-Bladder|Intestine|Liver|Prostate|Ureter	Fetal_Chorionic-Villus
COX6A1	Brain|Ureter	Fetal_Brain|Fetal_Calvaria|Fetal_Intestine|Fetal_Kidney|Fetal_Thymus|Fetal_Liver
ANXA2	Artery|Bladder|Gall-Bladder|Liver|Ureter	Fetal_Calvaria|Fetal_Intestine|Fetal_Rib|Fetal_Skin
HSPB1	Adipose|Artery|Bladder|Intestine|Liver|Ureter	Fetal_Kidney|Fetal_Thymus|Fetal_Liver
ATP5J2	PBMC|Pleura|Prostate	Fetal_Brain|Fetal_Calvaria|Fetal_Chorionic-Villus|Fetal_Kidney|Fetal_Thymus|Fetal_Liver
IFITM3	Bladder|Gall-Bladder|Heart|Liver|Omentum	Fetal_Calvaria|Fetal_Chorionic-Villus|Fetal_Kidney|Fetal_Skin
DAD1	Adipose|Bladder|Intestine|Liver|Pleura	Fetal_Brain|Fetal_Calvaria|Fetal_Kidney|Fetal_Liver
GNG5	Cord-Blood|PBMC|Pleura	Fetal_Calvaria|Fetal_Heart|Fetal_Kidney|Fetal_Muscle|Fetal_Thymus|Fetal_Liver
SEC61G	Intestine|Liver|Pleura	Fetal_Brain|Fetal_Calvaria|Fetal_Kidney|Fetal_Rib|Fetal_Thymus|Fetal_Liver
DUSP1	Adipose|Artery|Bladder|Gall-Bladder|Heart|Intestine|Liver|Lung	Fetal_Adrenal-Gland
NDUFB2	Adipose|Pleura	Fetal_Calvaria|Fetal_Chorionic-Villus|Fetal_Heart|Fetal_Intestine|Fetal_Kidney|Fetal_Thymus|Fetal_Liver
S100A11	Artery|Gall-Bladder|Intestine|Liver|Prostate|Ureter	Fetal_Calvaria|Fetal_Rib|Fetal_Thymus
LRRC75A-AS1	Adipose|Cord-Blood	Fetal_Brain|Fetal_Calvaria|Fetal_Intestine|Fetal_Muscle|Fetal_Rib|Fetal_Thymus|Fetal_Liver
HMGB1	Adipose|Brain|Liver	Fetal_Adrenal-Gland|Fetal_Brain|Fetal_Calvaria|Fetal_Intestine|Fetal_Thymus|Fetal_Liver
YWHAB	Adipose|Brain|Gall-Bladder|Liver|PBMC|Pleura	Fetal_Brain|Fetal_Thymus|Fetal_Liver
POLR2L	Bone-Marrow|Gall-Bladder|Intestine|Liver	Fetal_Calvaria|Fetal_Eyes|Fetal_Kidney|Fetal_Rib|Fetal_Thymus|Fetal_Liver
RP11-543P15.1	Cord-Blood|Intestine|PBMC	Fetal_Brain|Fetal_Eyes|Fetal_Kidney|Fetal_Lung|Fetal_Rib|Fetal_Thymus|Fetal_Liver
SNHG5	Adipose|Artery|Cord-Blood|PBMC|Thyroid	Fetal_Calvaria|Fetal_Intestine|Fetal_Muscle|Fetal_Thymus|Fetal_Liver
ATP5G3	PBMC|Ureter	Fetal_Adrenal-Gland|Fetal_Brain|Fetal_Calvaria|Fetal_Intestine|Fetal_Kidney|Fetal_Muscle|Fetal_Thymus|Fetal_Liver
COX5B	Brain|Cord-Blood|Liver|Pleura	Fetal_Chorionic-Villus|Fetal_Intestine|Fetal_Kidney|Fetal_Muscle|Fetal_Thymus|Fetal_Liver
ENO1	Adipose|Cord-Blood|PBMC|Pleura	Fetal_Chorionic-Villus|Fetal_Intestine|Fetal_Kidney|Fetal_Muscle|Fetal_Thymus|Fetal_Liver
VIM	Adipose|Artery|Cervix|Gall-Bladder|Heart	Fetal_Calvaria|Fetal_Heart|Fetal_Muscle|Fetal_Rib|Fetal_Skin
PSMB1	Adipose|Intestine|Pleura|Spleen	Fetal_Calvaria|Fetal_Chorionic-Villus|Fetal_Intestine|Fetal_Kidney|Fetal_Thymus|Fetal_Liver
SEC61B	Adipose|Intestine|Pleura	Fetal_Brain|Fetal_Calvaria|Fetal_Kidney|Fetal_Muscle|Fetal_Rib|Fetal_Thymus|Fetal_Liver
S100A6	Artery|Esophagus|Gall-Bladder|Intestine|Lung|Omentum|PBMC|Pleura|Ureter	Fetal_Calvaria
HNRNPC	Adipose	Fetal_Adrenal-Gland|Fetal_Brain|Fetal_Calvaria|Fetal_Intestine|Fetal_Kidney|Fetal_Muscle|Fetal_Rib|Fetal_Thymus|Fetal_Liver
SNRPD2	Esophagus|Ureter	Fetal_Brain|Fetal_Calvaria|Fetal_Intestine|Fetal_Kidney|Fetal_Muscle|Fetal_Rib|Fetal_Thymus|Fetal_Liver
LDHB	Cord-Blood|Ureter	Fetal_Adrenal-Gland|Fetal_Brain|Fetal_Calvaria|Fetal_Eyes|Fetal_Intestine|Fetal_Kidney|Fetal_Lung|Fetal_Muscle|Fetal_Thymus
SEC62	Brain|Intestine|Liver|Placenta|Pleura|Spleen	Fetal_Brain|Fetal_Calvaria|Fetal_Kidney|Fetal_Thymus|Fetal_Liver
EEF2	Adipose|Pancreas|Artery|Cervix|Cord-Blood|Gall-Bladder|Intestine|Lung|PBMC	Fetal_Brain|Fetal_Muscle|Fetal_Liver
MYL12A	Adipose|Esophagus|Gall-Bladder|Liver|Lung|Omentum|PBMC|Pleura	Fetal_Calvaria|Fetal_Chorionic-Villus|Fetal_Kidney|Fetal_Thymus
UQCR11	Adipose|Bone-Marrow|Brain|Cord-Blood|Pleura|Prostate	Fetal_Calvaria|Fetal_Chorionic-Villus|Fetal_Heart|Fetal_Intestine|Fetal_Kidney|Fetal_Muscle|Fetal_Spinal-cord|Fetal_Thymus|Fetal_Liver
ITM2B	Adipose|Artery|Bladder|Brain|Gall-Bladder|Intestine|Kidney|Liver|Lung|Omentum|PBMC|Prostate|Ureter	Fetal_Calvaria|Fetal_Muscle
SHFM1	Adipose|Intestine|Liver|Pleura	Fetal_Adrenal-Gland|Fetal_Brain|Fetal_Calvaria|Fetal_Chorionic-Villus|Fetal_Intestine|Fetal_Kidney|Fetal_Muscle|Fetal_Rib|Fetal_Spinal-cord|Fetal_Thymus|Fetal_Liver
TMEM258	Adipose|Brain|Intestine|Pleura	Fetal_Adrenal-Gland|Fetal_Brain|Fetal_Calvaria|Fetal_Chorionic-Villus|Fetal_Heart|Fetal_Intestine|Fetal_Kidney|Fetal_Muscle|Fetal_Rib|Fetal_Thymus|Fetal_Liver
PFN1	Adipose|Brain|Cord-Blood|Gall-Bladder|Liver|PBMC|Pleura	Fetal_Adrenal-Gland|Fetal_Chorionic-Villus|Fetal_Heart|Fetal_Intestine|Fetal_Kidney|Fetal_Muscle|Fetal_Thymus|Fetal_Liver
OAZ1	Adipose|Bone-Marrow|Brain|Cord-Blood|Gall-Bladder|Heart|Intestine|PBMC|Pleura|Prostate|Thyroid	Fetal_Adrenal-Gland|Fetal_Chorionic-Villus|Fetal_Thymus|Fetal_Liver
MORF4L1	Adipose|Brain|Intestine|Liver|Pleura	Fetal_Adrenal-Gland|Fetal_Brain|Fetal_Calvaria|Fetal_Chorionic-Villus|Fetal_Eyes|Fetal_Intestine|Fetal_Kidney|Fetal_Muscle|Fetal_Thymus|Fetal_Liver
FOS	Adipose|Pancreas|Bladder|Gall-Bladder|Intestine|Liver|Lung|Omentum|Placenta|Pleura	Fetal_Adrenal-Gland|Fetal_Calvaria|Fetal_Chorionic-Villus|Fetal_Intestine|Fetal_Kidney|Fetal_Muscle
ATP5J	Adipose|Bladder|Brain|Liver|PBMC|Pleura|Prostate	Fetal_Adrenal-Gland|Fetal_Brain|Fetal_Calvaria|Fetal_Chorionic-Villus|Fetal_Intestine|Fetal_Kidney|Fetal_Spinal-cord|Fetal_Thymus|Fetal_Liver
PSMA7	Adipose|Brain|Cord-Blood|Intestine|Liver|PBMC	Fetal_Adrenal-Gland|Fetal_Brain|Fetal_Calvaria|Fetal_Chorionic-Villus|Fetal_Kidney|Fetal_Muscle|Fetal_Rib|Fetal_Spinal-cord|Fetal_Thymus|Fetal_Liver
RHOA	Adipose|Artery|Brain|Cord-Blood|Esophagus|Gall-Bladder|Liver|Lung|PBMC|Pleura	Fetal_Adrenal-Gland|Fetal_Calvaria|Fetal_Chorionic-Villus|Fetal_Muscle|Fetal_Thymus|Fetal_Liver
COX7B	Intestine|Liver|PBMC|Prostate|Ureter	Fetal_Adrenal-Gland|Fetal_Brain|Fetal_Calvaria|Fetal_Heart|Fetal_Intestine|Fetal_Kidney|Fetal_Muscle|Fetal_Rib|Fetal_Spinal-cord|Fetal_Thymus|Fetal_Liver
HNRNPK	Adipose|Brain|Cord-Blood|Intestine|Pleura|Spleen	Fetal_Adrenal-Gland|Fetal_Brain|Fetal_Calvaria|Fetal_Chorionic-Villus|Fetal_Intestine|Fetal_Kidney|Fetal_Muscle|Fetal_Stomach|Fetal_Thymus|Fetal_Liver
ZFAS1	Adipose|Cord-Blood|Gall-Bladder|Placenta|Ureter	Fetal_Adrenal-Gland|Fetal_Brain|Fetal_Calvaria|Fetal_Eyes|Fetal_Intestine|Fetal_Kidney|Fetal_Muscle|Fetal_Pancreas|Fetal_Rib|Fetal_Stomach|Fetal_Thymus
USMG5	Adipose|Pancreas|Cord-Blood|Liver|PBMC|Prostate|Ureter	Fetal_Adrenal-Gland|Fetal_Brain|Fetal_Calvaria|Fetal_Intestine|Fetal_Kidney|Fetal_Muscle|Fetal_Spinal-cord|Fetal_Thymus|Fetal_Liver
SKP1	Adipose|Brain|Cord-Blood|Gall-Bladder|Pleura|Ureter	Fetal_Adrenal-Gland|Fetal_Brain|Fetal_Calvaria|Fetal_Chorionic-Villus|Fetal_Eyes|Fetal_Intestine|Fetal_Kidney|Fetal_Muscle|Fetal_Rib|Fetal_Thymus|Fetal_Liver
NPM1	Adipose|Cervix|Esophagus|Pleura|Ureter	Fetal_Adrenal-Gland|Fetal_Brain|Fetal_Calvaria|Fetal_Chorionic-Villus|Fetal_Eyes|Fetal_Intestine|Fetal_Kidney|Fetal_Lung|Fetal_Muscle|Fetal_Pancreas|Fetal_Rib|Fetal_Thymus
NDUFA1	Brain|Esophagus|Intestine|Liver|PBMC|Spleen|Ureter	Fetal_Adrenal-Gland|Fetal_Brain|Fetal_Calvaria|Fetal_Heart|Fetal_Intestine|Fetal_Kidney|Fetal_Rib|Fetal_Spinal-cord|Fetal_Thymus|Fetal_Liver
HSPA8	Adipose|Bladder|Brain|Gall-Bladder|Intestine|Liver|Pleura	Fetal_Adrenal-Gland|Fetal_Brain|Fetal_Chorionic-Villus|Fetal_Intestine|Fetal_Kidney|Fetal_Pancreas|Fetal_Rib|Fetal_Skin|Fetal_Thymus|Fetal_Liver
GSTP1	Adipose|Brain|Gall-Bladder|Intestine|Ureter	Fetal_Adrenal-Gland|Fetal_Brain|Fetal_Calvaria|Fetal_Chorionic-Villus|Fetal_Intestine|Fetal_Kidney|Fetal_Lung|Fetal_Muscle|Fetal_Rib|Fetal_Stomach|Fetal_Thymus|Fetal_Liver
C14orf2	Adipose|Bone-Marrow|Cord-Blood|Liver|PBMC	Fetal_Adrenal-Gland|Fetal_Brain|Fetal_Calvaria|Fetal_Chorionic-Villus|Fetal_Eyes|Fetal_Heart|Fetal_Intestine|Fetal_Kidney|Fetal_Muscle|Fetal_Spinal-cord|Fetal_Thymus|Fetal_Liver
ATP5G2	Adipose|Brain|Cord-Blood|Intestine|Liver|PBMC|Ureter	Fetal_Adrenal-Gland|Fetal_Brain|Fetal_Calvaria|Fetal_Intestine|Fetal_Kidney|Fetal_Lung|Fetal_Muscle|Fetal_Rib|Fetal_Stomach|Fetal_Thymus|Fetal_Liver
COX6B1	Adipose|Bone-Marrow|Brain|Cord-Blood|Intestine|PBMC|Prostate|Ureter	Fetal_Adrenal-Gland|Fetal_Brain|Fetal_Calvaria|Fetal_Heart|Fetal_Intestine|Fetal_Kidney|Fetal_Muscle|Fetal_Spinal-cord|Fetal_Thymus|Fetal_Liver
HNRNPA2B1	Adipose|Brain|Lung|Omentum|Thyroid	Fetal_Adrenal-Gland|Fetal_Brain|Fetal_Calvaria|Fetal_Chorionic-Villus|Fetal_Intestine|Fetal_Kidney|Fetal_Lung|Fetal_Muscle|Fetal_Rib|Fetal_Spinal-cord|Fetal_Stomach|Fetal_Thymus|Fetal_Liver
RPS10	Adipose|Bone-Marrow|Cord-Blood|Intestine|Liver|PBMC|Ureter	Fetal_Brain|Fetal_Calvaria|Fetal_Eyes|Fetal_Intestine|Fetal_Kidney|Fetal_Lung|Fetal_Muscle|Fetal_Rib|Fetal_Stomach|Fetal_Thymus|Fetal_Liver
UQCRQ	Brain|Cord-Blood|Gall-Bladder|Intestine|Liver|Prostate|Ureter	Fetal_Adrenal-Gland|Fetal_Brain|Fetal_Calvaria|Fetal_Chorionic-Villus|Fetal_Intestine|Fetal_Kidney|Fetal_Muscle|Fetal_Rib|Fetal_Spinal-cord|Fetal_Thymus|Fetal_Liver
EEF1B2	Adipose|Pancreas|Cord-Blood|Esophagus|Fallopian-Tube|Intestine|PBMC|Thyroid|Ureter	Fetal_Adrenal-Gland|Fetal_Brain|Fetal_Calvaria|Fetal_Intestine|Fetal_Lung|Fetal_Muscle|Fetal_Stomach|Fetal_Thymus|Fetal_Liver
HINT1	Adipose|Brain|Cord-Blood|Esophagus|Intestine|Liver|Spleen	Fetal_Adrenal-Gland|Fetal_Brain|Fetal_Calvaria|Fetal_Chorionic-Villus|Fetal_Eyes|Fetal_Intestine|Fetal_Kidney|Fetal_Muscle|Fetal_Rib|Fetal_Thymus|Fetal_Liver
GAS5	Adipose|Bladder|Cord-Blood|Esophagus|Intestine|Liver|Ureter	Fetal_Adrenal-Gland|Fetal_Brain|Fetal_Calvaria|Fetal_Eyes|Fetal_Intestine|Fetal_Kidney|Fetal_Muscle|Fetal_Pancreas|Fetal_Rib|Fetal_Stomach|Fetal_Thymus|Fetal_Liver
SON	Adipose|Bone-Marrow|Brain|Intestine|PBMC|Pleura|Spleen	Fetal_Adrenal-Gland|Fetal_Brain|Fetal_Calvaria|Fetal_Eyes|Fetal_Intestine|Fetal_Kidney|Fetal_Muscle|Fetal_Pancreas|Fetal_Rib|Fetal_Spinal-cord|Fetal_Thymus|Fetal_Liver
TMSB4X	Adipose|Artery|Bladder|Cervix|Cord-Blood|Gall-Bladder|Heart|Liver|Lung|Omentum|PBMC|Ureter	Fetal_Brain|Fetal_Calvaria|Fetal_Intestine|Fetal_Kidney|Fetal_Lung|Fetal_Stomach|Fetal_Thymus
ATP5I	Adipose|Bladder|Bone-Marrow|Brain|Cord-Blood|Liver|Prostate|Ureter	Fetal_Adrenal-Gland|Fetal_Brain|Fetal_Calvaria|Fetal_Chorionic-Villus|Fetal_Eyes|Fetal_Heart|Fetal_Intestine|Fetal_Kidney|Fetal_Muscle|Fetal_Spinal-cord|Fetal_Thymus|Fetal_Liver
FTH1	Adipose|Pancreas|Bladder|Brain|Cervix|Gall-Bladder|Stomach|Ureter	Fetal_Adrenal-Gland|Fetal_Brain|Fetal_Calvaria|Fetal_Chorionic-Villus|Fetal_Heart|Fetal_Intestine|Fetal_Kidney|Fetal_Lung|Fetal_Muscle|Fetal_Rib|Fetal_Skin|Fetal_Thymus
TXN	Adipose|Bone-Marrow|Cervix|Cord-Blood|Gall-Bladder|Liver|Omentum|Pleura|Prostate|Ureter	Fetal_Brain|Fetal_Calvaria|Fetal_Chorionic-Villus|Fetal_Eyes|Fetal_Intestine|Fetal_Kidney|Fetal_Muscle|Fetal_Rib|Fetal_Thymus|Fetal_Liver
COMMD6	Adipose|Bladder|Cord-Blood|Esophagus|Intestine|Liver|PBMC|Ureter	Fetal_Adrenal-Gland|Fetal_Brain|Fetal_Calvaria|Fetal_Eyes|Fetal_Intestine|Fetal_Kidney|Fetal_Lung|Fetal_Muscle|Fetal_Rib|Fetal_Stomach|Fetal_Thymus|Fetal_Liver
RPL9P9	Adipose|Bladder|Cervix|Cord-Blood|Esophagus|Intestine|PBMC|Ureter	Fetal_Adrenal-Gland|Fetal_Brain|Fetal_Calvaria|Fetal_Eyes|Fetal_Intestine|Fetal_Kidney|Fetal_Lung|Fetal_Muscle|Fetal_Rib|Fetal_Stomach|Fetal_Thymus|Fetal_Liver
CD63	Adipose|Pancreas|Artery|Bladder|Brain|Gall-Bladder|Heart|Intestine|Liver|Lung|Pleura|Prostate|Ureter	Fetal_Adrenal-Gland|Fetal_Calvaria|Fetal_Chorionic-Villus|Fetal_Eyes|Fetal_Intestine|Fetal_Kidney|Fetal_Muscle|Fetal_Rib
TMBIM6	Adipose|Pancreas|Artery|Bone-Marrow|Brain|Gall-Bladder|Intestine|Kidney|Liver|Lung|Pleura|Prostate|Thyroid|Ureter	Fetal_Adrenal-Gland|Fetal_Brain|Fetal_Calvaria|Fetal_Chorionic-Villus|Fetal_Kidney|Fetal_Thymus|Fetal_Liver
RPSA	Adipose|Pancreas|Artery|Cord-Blood|Esophagus|Gall-Bladder|Intestine|Pleura|Ureter	Fetal_Adrenal-Gland|Fetal_Brain|Fetal_Calvaria|Fetal_Intestine|Fetal_Kidney|Fetal_Lung|Fetal_Muscle|Fetal_Pancreas|Fetal_Rib|Fetal_Stomach|Fetal_Thymus|Fetal_Liver
MYL12B	Adipose|Brain|Esophagus|Intestine|Liver|Lung|Omentum|PBMC|Placenta|Prostate|Ureter	Fetal_Adrenal-Gland|Fetal_Brain|Fetal_Calvaria|Fetal_Chorionic-Villus|Fetal_Eyes|Fetal_Intestine|Fetal_Kidney|Fetal_Muscle|Fetal_Stomach|Fetal_Thymus|Fetal_Liver
FTL	Adipose|Bone-Marrow|Brain|Cervix|Cord-Blood|Esophagus|Gall-Bladder|Intestine|Omentum|Ureter	Fetal_Adrenal-Gland|Fetal_Brain|Fetal_Calvaria|Fetal_Eyes|Fetal_Intestine|Fetal_Kidney|Fetal_Lung|Fetal_Rib|Fetal_Skin|Fetal_Stomach|Fetal_Thymus|Fetal_Liver
UQCRB	Adipose|Pancreas|Artery|Bladder|Bone-Marrow|Cord-Blood|Esophagus|Intestine|Liver|PBMC|Ureter	Fetal_Adrenal-Gland|Fetal_Brain|Fetal_Calvaria|Fetal_Eyes|Fetal_Intestine|Fetal_Kidney|Fetal_Pancreas|Fetal_Rib|Fetal_Spinal-cord|Fetal_Thymus|Fetal_Liver
COX4I1	Adipose|Pancreas|Bone-Marrow|Brain|Cord-Blood|Gall-Bladder|Intestine|PBMC|Pleura|Spleen|Ureter	Fetal_Adrenal-Gland|Fetal_Brain|Fetal_Calvaria|Fetal_Chorionic-Villus|Fetal_Heart|Fetal_Intestine|Fetal_Kidney|Fetal_Muscle|Fetal_Pancreas|Fetal_Thymus|Fetal_Liver
RPL36A	Adipose|Artery|Bladder|Cord-Blood|Esophagus|Liver|Lung|PBMC|Ureter	Fetal_Adrenal-Gland|Fetal_Brain|Fetal_Calvaria|Fetal_Eyes|Fetal_Heart|Fetal_Intestine|Fetal_Kidney|Fetal_Lung|Fetal_Muscle|Fetal_Rib|Fetal_Skin|Fetal_Stomach|Fetal_Thymus|Fetal_Liver
UBL5	Bone-Marrow|Brain|Cord-Blood|Intestine|Liver|Omentum|PBMC|Placenta|Thyroid|Ureter	Fetal_Adrenal-Gland|Fetal_Brain|Fetal_Calvaria|Fetal_Eyes|Fetal_Intestine|Fetal_Kidney|Fetal_Lung|Fetal_Muscle|Fetal_Pancreas|Fetal_Rib|Fetal_Spinal-cord|Fetal_Thymus|Fetal_Liver
RPL22	Adipose|Artery|Bladder|Cord-Blood|Esophagus|Gall-Bladder|Intestine|Liver|PBMC|Ureter	Fetal_Adrenal-Gland|Fetal_Brain|Fetal_Calvaria|Fetal_Eyes|Fetal_Intestine|Fetal_Kidney|Fetal_Lung|Fetal_Muscle|Fetal_Pancreas|Fetal_Rib|Fetal_Stomach|Fetal_Thymus|Fetal_Liver
MALAT1	Adipose|Pancreas|Artery|Bladder|Brain|Cord-Blood|Gall-Bladder|Heart|Intestine|Kidney|Liver|Lung|Omentum|Thyroid	Fetal_Brain|Fetal_Calvaria|Fetal_Chorionic-Villus|Fetal_Eyes|Fetal_Intestine|Fetal_Kidney|Fetal_Lung|Fetal_Rib|Fetal_Skin
HSP90AA1	Pancreas|Bladder|Brain|Cervix|Cord-Blood|Esophagus|Fallopian-Tube|Heart|Intestine|Liver|Lung|Omentum|Thyroid	Fetal_Adrenal-Gland|Fetal_Brain|Fetal_Calvaria|Fetal_Intestine|Fetal_Kidney|Fetal_Pancreas|Fetal_Rib|Fetal_Stomach|Fetal_Thymus|Fetal_Liver
ACTB	Adipose|Bladder|Brain|Cord-Blood|Esophagus|Gall-Bladder|Liver|Lung|Omentum|PBMC|Pleura|Ureter	Fetal_Adrenal-Gland|Fetal_Brain|Fetal_Calvaria|Fetal_Chorionic-Villus|Fetal_Eyes|Fetal_Intestine|Fetal_Kidney|Fetal_Lung|Fetal_Muscle|Fetal_Skin|Fetal_Thymus|Fetal_Liver
TMSB10	Adipose|Artery|Cervix|Cord-Blood|Esophagus|Gall-Bladder|Heart|Intestine|Liver|Lung|PBMC|Prostate|Ureter	Fetal_Brain|Fetal_Calvaria|Fetal_Chorionic-Villus|Fetal_Gonad|Fetal_Heart|Fetal_Intestine|Fetal_Kidney|Fetal_Lung|Fetal_Muscle|Fetal_Skin|Fetal_Stomach|Fetal_Thymus
HSP90AB1	Adipose|Artery|Bladder|Cervix|Cord-Blood|Esophagus|Intestine|Liver|Lung|Pleura|Prostate|Thyroid|Ureter	Fetal_Adrenal-Gland|Fetal_Brain|Fetal_Chorionic-Villus|Fetal_Intestine|Fetal_Kidney|Fetal_Lung|Fetal_Muscle|Fetal_Rib|Fetal_Skin|Fetal_Stomach|Fetal_Thymus|Fetal_Liver
PPIA	Adipose|Pancreas|Brain|Cervix|Cord-Blood|Esophagus|Liver|Lung|PBMC|Pleura|Ureter	Fetal_Adrenal-Gland|Fetal_Brain|Fetal_Calvaria|Fetal_Chorionic-Villus|Fetal_Eyes|Fetal_Intestine|Fetal_Kidney|Fetal_Lung|Fetal_Muscle|Fetal_Pancreas|Fetal_Skin|Fetal_Stomach|Fetal_Thymus|Fetal_Liver
CALM2	Adipose|Bladder|Brain|Cervix|Esophagus|Gall-Bladder|Intestine|Liver|Lung|Omentum|PBMC|Pleura|Prostate|Ureter	Fetal_Brain|Fetal_Calvaria|Fetal_Chorionic-Villus|Fetal_Gonad|Fetal_Intestine|Fetal_Kidney|Fetal_Muscle|Fetal_Rib|Fetal_Skin|Fetal_Thymus|Fetal_Liver
RPL14	Adipose|Pancreas|Artery|Bladder|Cord-Blood|Esophagus|Gall-Bladder|Intestine|Liver|PBMC|Placenta|Pleura|Ureter	Fetal_Adrenal-Gland|Fetal_Brain|Fetal_Calvaria|Fetal_Eyes|Fetal_Intestine|Fetal_Kidney|Fetal_Lung|Fetal_Muscle|Fetal_Rib|Fetal_Stomach|Fetal_Thymus|Fetal_Liver
HNRNPA1	Adipose|Bladder|Cord-Blood|Gall-Bladder|Liver|Lung|PBMC|Pleura|Thyroid|Ureter	Fetal_Adrenal-Gland|Fetal_Brain|Fetal_Calvaria|Fetal_Chorionic-Villus|Fetal_Eyes|Fetal_Intestine|Fetal_Kidney|Fetal_Lung|Fetal_Muscle|Fetal_Pancreas|Fetal_Rib|Fetal_Skin|Fetal_Stomach|Fetal_Thymus|Fetal_Liver
RPL12	Adipose|Pancreas|Artery|Bladder|Cord-Blood|Esophagus|Gall-Bladder|Intestine|Liver|Lung|PBMC|Stomach|Ureter	Fetal_Adrenal-Gland|Fetal_Brain|Fetal_Calvaria|Fetal_Eyes|Fetal_Intestine|Fetal_Kidney|Fetal_Lung|Fetal_Muscle|Fetal_Pancreas|Fetal_Rib|Fetal_Stomach|Fetal_Thymus|Fetal_Liver
BTF3	Adipose|Bladder|Brain|Cervix|Cord-Blood|Esophagus|Fallopian-Tube|Gall-Bladder|Intestine|Liver|PBMC|Placenta|Ureter	Fetal_Adrenal-Gland|Fetal_Brain|Fetal_Calvaria|Fetal_Eyes|Fetal_Intestine|Fetal_Kidney|Fetal_Lung|Fetal_Muscle|Fetal_Pancreas|Fetal_Rib|Fetal_Stomach|Fetal_Thymus|Fetal_Liver
COX7A2	Adipose|Pancreas|Bone-Marrow|Brain|Cord-Blood|Esophagus|Gall-Bladder|Intestine|Liver|PBMC|Pleura|Prostate|Ureter	Fetal_Adrenal-Gland|Fetal_Brain|Fetal_Calvaria|Fetal_Chorionic-Villus|Fetal_Eyes|Fetal_Heart|Fetal_Intestine|Fetal_Kidney|Fetal_Muscle|Fetal_Rib|Fetal_Spinal-cord|Fetal_Thymus|Fetal_Liver
RPS2	Adipose|Pancreas|Bladder|Cord-Blood|Esophagus|Gall-Bladder|Intestine|Kidney|Liver|Lung|PBMC|Pleura|Ureter	Fetal_Adrenal-Gland|Fetal_Brain|Fetal_Calvaria|Fetal_Gonad|Fetal_Intestine|Fetal_Kidney|Fetal_Lung|Fetal_Muscle|Fetal_Pancreas|Fetal_Rib|Fetal_Stomach|Fetal_Thymus|Fetal_Liver
OST4	Pancreas|Bone-Marrow|Cord-Blood|Gall-Bladder|Intestine|Kidney|Liver|PBMC|Placenta|Prostate|Spleen|Ureter	Fetal_Adrenal-Gland|Fetal_Brain|Fetal_Calvaria|Fetal_Chorionic-Villus|Fetal_Eyes|Fetal_Heart|Fetal_Intestine|Fetal_Kidney|Fetal_Lung|Fetal_Muscle|Fetal_Rib|Fetal_Stomach|Fetal_Thymus|Fetal_Liver
UBC	Adipose|Pancreas|Artery|Bladder|Bone-Marrow|Brain|Cord-Blood|Esophagus|Gall-Bladder|Heart|Intestine|Liver|Lung|Omentum|Placenta|Pleura|Thyroid|Ureter	Fetal_Adrenal-Gland|Fetal_Brain|Fetal_Chorionic-Villus|Fetal_Intestine|Fetal_Kidney|Fetal_Muscle|Fetal_Rib|Fetal_Liver
RPL10A	Adipose|Pancreas|Artery|Bladder|Cervix|Cord-Blood|Esophagus|Gall-Bladder|Intestine|Liver|PBMC|Pleura|Ureter	Fetal_Adrenal-Gland|Fetal_Brain|Fetal_Calvaria|Fetal_Eyes|Fetal_Intestine|Fetal_Kidney|Fetal_Lung|Fetal_Muscle|Fetal_Pancreas|Fetal_Rib|Fetal_Skin|Fetal_Stomach|Fetal_Thymus|Fetal_Liver
RPL29	Adipose|Pancreas|Cord-Blood|Esophagus|Gall-Bladder|Intestine|Liver|PBMC|Placenta|Pleura|Ureter	Fetal_Adrenal-Gland|Fetal_Brain|Fetal_Calvaria|Fetal_Chorionic-Villus|Fetal_Eyes|Fetal_Heart|Fetal_Intestine|Fetal_Kidney|Fetal_Lung|Fetal_Muscle|Fetal_Pancreas|Fetal_Rib|Fetal_Skin|Fetal_Stomach|Fetal_Thymus|Fetal_Liver
MTATP6P1	Pancreas|Artery|Bone-Marrow|Cord-Blood|Esophagus|Fallopian-Tube|Gall-Bladder|Heart|Intestine|Liver|PBMC|Pleura|Prostate|Spleen|Ureter	Fetal_Adrenal-Gland|Fetal_Brain|Fetal_Calvaria|Fetal_Eyes|Fetal_Intestine|Fetal_Kidney|Fetal_Lung|Fetal_Muscle|Fetal_Rib|Fetal_Spinal-cord|Fetal_Thymus|Fetal_Liver
RPL4	Adipose|Pancreas|Artery|Cervix|Cord-Blood|Esophagus|Gall-Bladder|Intestine|Lung|PBMC|Pleura|Thyroid|Ureter	Fetal_Brain|Fetal_Calvaria|Fetal_Chorionic-Villus|Fetal_Eyes|Fetal_Gonad|Fetal_Intestine|Fetal_Kidney|Fetal_Lung|Fetal_Muscle|Fetal_Pancreas|Fetal_Rib|Fetal_Skin|Fetal_Stomach|Fetal_Thymus|Fetal_Liver
RPS21	Adipose|Pancreas|Artery|Bladder|Cervix|Esophagus|Gall-Bladder|Intestine|Liver|PBMC|Pleura|Stomach|Ureter	Fetal_Adrenal-Gland|Fetal_Brain|Fetal_Calvaria|Fetal_Chorionic-Villus|Fetal_Eyes|Fetal_Gonad|Fetal_Intestine|Fetal_Kidney|Fetal_Lung|Fetal_Muscle|Fetal_Pancreas|Fetal_Rib|Fetal_Stomach|Fetal_Thymus|Fetal_Liver
RPL23	Adipose|Pancreas|Artery|Bladder|Cervix|Esophagus|Gall-Bladder|Intestine|Liver|Lung|PBMC|Pleura|Prostate|Ureter	Fetal_Adrenal-Gland|Fetal_Brain|Fetal_Calvaria|Fetal_Eyes|Fetal_Gonad|Fetal_Intestine|Fetal_Kidney|Fetal_Lung|Fetal_Muscle|Fetal_Pancreas|Fetal_Rib|Fetal_Stomach|Fetal_Thymus|Fetal_Liver
ACTG1	Adipose|Artery|Bladder|Brain|Cord-Blood|Esophagus|Gall-Bladder|Heart|Liver|Lung|Omentum|PBMC|Pleura|Ureter	Fetal_Adrenal-Gland|Fetal_Brain|Fetal_Calvaria|Fetal_Chorionic-Villus|Fetal_Eyes|Fetal_Gonad|Fetal_Intestine|Fetal_Kidney|Fetal_Lung|Fetal_Muscle|Fetal_Pancreas|Fetal_Rib|Fetal_Stomach|Fetal_Thymus
RPL36AL	Adipose|Pancreas|Bladder|Bone-Marrow|Cervix|Cord-Blood|Esophagus|Gall-Bladder|Intestine|Liver|Omentum|PBMC|Prostate|Spleen|Stomach|Thyroid|Ureter	Fetal_Adrenal-Gland|Fetal_Brain|Fetal_Calvaria|Fetal_Chorionic-Villus|Fetal_Intestine|Fetal_Kidney|Fetal_Muscle|Fetal_Rib|Fetal_Spinal-cord|Fetal_Thymus|Fetal_Liver
TMA7	Pancreas|Bone-Marrow|Brain|Cord-Blood|Gall-Bladder|Intestine|Liver|Omentum|PBMC|Pleura|Spleen|Ureter	Fetal_Adrenal-Gland|Fetal_Brain|Fetal_Calvaria|Fetal_Chorionic-Villus|Fetal_Eyes|Fetal_Heart|Fetal_Intestine|Fetal_Kidney|Fetal_Lung|Fetal_Muscle|Fetal_Pancreas|Fetal_Rib|Fetal_Spinal-cord|Fetal_Stomach|Fetal_Thymus|Fetal_Liver
RACK1	Adipose|Pancreas|Artery|Cord-Blood|Esophagus|Gall-Bladder|Intestine|Liver|Lung|PBMC|Pleura|Spleen|Thyroid|Ureter	Fetal_Adrenal-Gland|Fetal_Brain|Fetal_Calvaria|Fetal_Chorionic-Villus|Fetal_Eyes|Fetal_Gonad|Fetal_Intestine|Fetal_Kidney|Fetal_Lung|Fetal_Muscle|Fetal_Pancreas|Fetal_Rib|Fetal_Stomach|Fetal_Thymus|Fetal_Liver
RPS5	Adipose|Pancreas|Artery|Cervix|Esophagus|Gall-Bladder|Intestine|Lung|PBMC|Pleura|Spleen|Thyroid|Ureter	Fetal_Adrenal-Gland|Fetal_Brain|Fetal_Calvaria|Fetal_Chorionic-Villus|Fetal_Eyes|Fetal_Heart|Fetal_Intestine|Fetal_Kidney|Fetal_Lung|Fetal_Muscle|Fetal_Pancreas|Fetal_Rib|Fetal_Skin|Fetal_Stomach|Fetal_Thymus|Fetal_Liver
B2M	Adipose|Artery|Bladder|Bone-Marrow|Cervix|Cord-Blood|Esophagus|Gall-Bladder|Heart|Intestine|Kidney|Liver|Lung|Omentum|PBMC|Pleura|Prostate|Stomach|Thyroid|Ureter	Fetal_Calvaria|Fetal_Chorionic-Villus|Fetal_Heart|Fetal_Intestine|Fetal_Kidney|Fetal_Lung|Fetal_Skin|Fetal_Thymus|Fetal_Liver
RPL39	Adipose|Pancreas|Artery|Bladder|Cervix|Esophagus|Gall-Bladder|Heart|Intestine|Liver|Lung|PBMC|Pleura|Prostate|Ureter	Fetal_Adrenal-Gland|Fetal_Brain|Fetal_Calvaria|Fetal_Eyes|Fetal_Gonad|Fetal_Intestine|Fetal_Kidney|Fetal_Lung|Fetal_Muscle|Fetal_Pancreas|Fetal_Rib|Fetal_Stomach|Fetal_Thymus|Fetal_Liver
GAPDH	Adipose|Artery|Bladder|Brain|Cord-Blood|Esophagus|Gall-Bladder|Intestine|Liver|PBMC|Pleura|Prostate|Ureter	Fetal_Adrenal-Gland|Fetal_Brain|Fetal_Calvaria|Fetal_Chorionic-Villus|Fetal_Eyes|Fetal_Gonad|Fetal_Heart|Fetal_Intestine|Fetal_Kidney|Fetal_Lung|Fetal_Muscle|Fetal_Pancreas|Fetal_Rib|Fetal_Stomach|Fetal_Thymus|Fetal_Liver
DDX5	Adipose|Artery|Bladder|Brain|Cervix|Esophagus|Fallopian-Tube|Gall-Bladder|Heart|Intestine|Liver|Lung|Omentum|PBMC|Placenta|Pleura|Prostate|Spleen|Thyroid|Ureter	Fetal_Adrenal-Gland|Fetal_Brain|Fetal_Calvaria|Fetal_Chorionic-Villus|Fetal_Intestine|Fetal_Kidney|Fetal_Rib|Fetal_Stomach|Fetal_Thymus|Fetal_Liver
COX6C	Adipose|Pancreas|Artery|Bladder|Brain|Cord-Blood|Esophagus|Gall-Bladder|Intestine|Liver|PBMC|Pleura|Spleen|Ureter	Fetal_Adrenal-Gland|Fetal_Brain|Fetal_Calvaria|Fetal_Chorionic-Villus|Fetal_Eyes|Fetal_Heart|Fetal_Intestine|Fetal_Kidney|Fetal_Lung|Fetal_Muscle|Fetal_Pancreas|Fetal_Rib|Fetal_Spinal-cord|Fetal_Stomach|Fetal_Thymus|Fetal_Liver
SRP14	Adipose|Brain|Cord-Blood|Esophagus|Gall-Bladder|Intestine|Liver|Omentum|PBMC|Pleura|Prostate|Spleen|Ureter	Fetal_Adrenal-Gland|Fetal_Brain|Fetal_Calvaria|Fetal_Chorionic-Villus|Fetal_Eyes|Fetal_Gonad|Fetal_Heart|Fetal_Intestine|Fetal_Kidney|Fetal_Lung|Fetal_Muscle|Fetal_Pancreas|Fetal_Rib|Fetal_Spinal-cord|Fetal_Stomach|Fetal_Thymus|Fetal_Liver
RPL7A	Adipose|Pancreas|Artery|Bladder|Cervix|Cord-Blood|Esophagus|Gall-Bladder|Intestine|Liver|Lung|PBMC|Pleura|Thyroid|Ureter	Fetal_Adrenal-Gland|Fetal_Brain|Fetal_Calvaria|Fetal_Chorionic-Villus|Fetal_Eyes|Fetal_Gonad|Fetal_Intestine|Fetal_Kidney|Fetal_Lung|Fetal_Muscle|Fetal_Pancreas|Fetal_Rib|Fetal_Stomach|Fetal_Thymus|Fetal_Liver
RPL5	Adipose|Pancreas|Artery|Bladder|Brain|Cervix|Cord-Blood|Esophagus|Gall-Bladder|Intestine|Liver|Lung|PBMC|Pleura|Ureter	Fetal_Adrenal-Gland|Fetal_Brain|Fetal_Calvaria|Fetal_Chorionic-Villus|Fetal_Eyes|Fetal_Gonad|Fetal_Intestine|Fetal_Kidney|Fetal_Lung|Fetal_Muscle|Fetal_Pancreas|Fetal_Rib|Fetal_Stomach|Fetal_Thymus|Fetal_Liver
RPS28	Adipose|Pancreas|Artery|Cervix|Cord-Blood|Esophagus|Gall-Bladder|Heart|Intestine|Liver|Lung|PBMC|Prostate|Stomach|Ureter	Fetal_Adrenal-Gland|Fetal_Brain|Fetal_Calvaria|Fetal_Chorionic-Villus|Fetal_Eyes|Fetal_Gonad|Fetal_Intestine|Fetal_Kidney|Fetal_Lung|Fetal_Muscle|Fetal_Pancreas|Fetal_Rib|Fetal_Stomach|Fetal_Thymus|Fetal_Liver
CFL1	Adipose|Bladder|Brain|Cord-Blood|Esophagus|Gall-Bladder|Liver|Omentum|PBMC|Pleura|Prostate|Thyroid|Ureter	Fetal_Adrenal-Gland|Fetal_Brain|Fetal_Calvaria|Fetal_Chorionic-Villus|Fetal_Eyes|Fetal_Gonad|Fetal_Heart|Fetal_Intestine|Fetal_Kidney|Fetal_Lung|Fetal_Muscle|Fetal_Pancreas|Fetal_Rib|Fetal_Spinal-cord|Fetal_Stomach|Fetal_Thymus|Fetal_Liver
RPL18A	Adipose|Pancreas|Artery|Cervix|Esophagus|Gall-Bladder|Intestine|Liver|Lung|PBMC|Placenta|Pleura|Prostate|Ureter	Fetal_Adrenal-Gland|Fetal_Brain|Fetal_Calvaria|Fetal_Chorionic-Villus|Fetal_Eyes|Fetal_Heart|Fetal_Intestine|Fetal_Kidney|Fetal_Lung|Fetal_Muscle|Fetal_Pancreas|Fetal_Rib|Fetal_Skin|Fetal_Stomach|Fetal_Thymus|Fetal_Liver
PABPC1	Adipose|Pancreas|Artery|Bladder|Cervix|Cord-Blood|Esophagus|Gall-Bladder|Intestine|Liver|Lung|PBMC|Placenta|Pleura|Spleen|Stomach|Thyroid|Ureter	Fetal_Adrenal-Gland|Fetal_Brain|Fetal_Calvaria|Fetal_Chorionic-Villus|Fetal_Intestine|Fetal_Kidney|Fetal_Muscle|Fetal_Pancreas|Fetal_Skin|Fetal_Stomach|Fetal_Thymus|Fetal_Liver
ATP5L	Adipose|Bladder|Bone-Marrow|Cord-Blood|Esophagus|Fallopian-Tube|Gall-Bladder|Intestine|Liver|PBMC|Pleura|Prostate|Spleen|Thyroid|Ureter	Fetal_Adrenal-Gland|Fetal_Brain|Fetal_Calvaria|Fetal_Chorionic-Villus|Fetal_Eyes|Fetal_Heart|Fetal_Intestine|Fetal_Kidney|Fetal_Lung|Fetal_Muscle|Fetal_Pancreas|Fetal_Rib|Fetal_Spinal-cord|Fetal_Stomach|Fetal_Thymus|Fetal_Liver
YBX1	Adipose	Fetal_Brain|Fetal_Calvaria|Fetal_Muscle|Fetal_Thymus|Fetal_Liver
HNRNPD	Intestine	Fetal_Brain|Fetal_Calvaria|Fetal_Muscle|Fetal_Thymus|Fetal_Liver
C4orf3	Bladder|Intestine|PBMC	Fetal_Calvaria|Fetal_Thymus|Fetal_Liver
ROMO1	Brain|Intestine	Fetal_Calvaria|Fetal_Kidney|Fetal_Thymus|Fetal_Liver
GNAS	Adipose|Artery|Intestine|Liver	Fetal_Calvaria|Fetal_Muscle
SOD1	Adipose|Brain	Fetal_Brain|Fetal_Kidney|Fetal_Thymus|Fetal_Liver
LGALS1	Adipose|Gall-Bladder|Heart	Fetal_Calvaria|Fetal_Heart|Fetal_Skin
YWHAE	Brain|Pleura	Fetal_Brain|Fetal_Calvaria|Fetal_Kidney|Fetal_Liver
HSPD1	Adipose|Thyroid	Fetal_Intestine|Fetal_Kidney|Fetal_Thymus|Fetal_Liver
DBI	Adipose|Gall-Bladder|Prostate	Fetal_Calvaria|Fetal_Intestine|Fetal_Thymus
COX8A	Ureter	Fetal_Adrenal-Gland|Fetal_Kidney|Fetal_Muscle|Fetal_Thymus|Fetal_Liver
TMEM59	Adipose|Brain|Intestine	Fetal_Calvaria|Fetal_Kidney|Fetal_Liver
NDUFB4	Brain	Fetal_Adrenal-Gland|Fetal_Brain|Fetal_Calvaria|Fetal_Thymus|Fetal_Liver
ATP6V1G1	Ureter	Fetal_Brain|Fetal_Calvaria|Fetal_Kidney|Fetal_Thymus|Fetal_Liver
YWHAZ	Adipose|Cervix|Pleura|Thyroid|Ureter	Fetal_Kidney
RP11-234A1.1	PBMC	Fetal_Calvaria|Fetal_Intestine|Fetal_Lung|Fetal_Rib|Fetal_Thymus
EDF1	Brain|Intestine	Fetal_Calvaria|Fetal_Muscle|Fetal_Thymus|Fetal_Liver
EIF4G2	Adipose|Cervix|Lung|Pleura	Fetal_Brain|Fetal_Chorionic-Villus
RP11-475C16.1	PBMC	Fetal_Calvaria|Fetal_Intestine|Fetal_Lung|Fetal_Rib|Fetal_Thymus
SRSF5	Adipose|Brain|Intestine|PBMC	Fetal_Thymus|Fetal_Liver
ERH	Intestine	Fetal_Brain|Fetal_Calvaria|Fetal_Kidney|Fetal_Thymus|Fetal_Liver
SRSF3	Adipose|Cord-Blood	Fetal_Calvaria|Fetal_Kidney|Fetal_Thymus|Fetal_Liver
STMN1	Cord-Blood	Fetal_Brain|Fetal_Intestine|Fetal_Kidney|Fetal_Thymus|Fetal_Liver
NAP1L1	Adipose	Fetal_Calvaria|Fetal_Kidney|Fetal_Muscle|Fetal_Thymus|Fetal_Liver
RPL10P9	Cord-Blood	Fetal_Brain|Fetal_Eyes|Fetal_Intestine|Fetal_Kidney|Fetal_Rib|Fetal_Stomach
PPP1R15A	Adipose|Gall-Bladder|Intestine|Placenta|Pleura|Ureter	Fetal_Skin
LAPTM4A	Adipose	Fetal_Calvaria|Fetal_Intestine|Fetal_Kidney|Fetal_Muscle|Fetal_Rib|Fetal_Skin
ZFP36L1	Adipose|Esophagus|Liver|Lung|Pleura	Fetal_Chorionic-Villus|Fetal_Skin
JUNB	Adipose|Bladder|Gall-Bladder|Intestine|Pleura	Fetal_Adrenal-Gland|Fetal_Skin
TBCB	Brain	Fetal_Brain
RAC1	Adipose	Fetal_Liver
PRR13	Adipose	Fetal_Intestine
ID3	Bladder	Fetal_Kidney
OSTC	Intestine	Fetal_Calvaria
CRABP2	Ureter	Fetal_Calvaria
ERP29	Intestine	Fetal_Liver
PSMA3	Intestine	Fetal_Thymus
GHITM	Adipose	Fetal_Liver
NDUFB7	Intestine	Fetal_Liver
EID1	Brain	Fetal_Liver
FABP1	Intestine	Fetal_Intestine
COPE	Intestine	Fetal_Liver
HNRNPF	Adipose	Fetal_Liver
TRA2B	Adipose	Fetal_Liver
ATP6V0B	Intestine	Fetal_Liver
PCMT1	Brain	Fetal_Liver
GYPC	Adipose	Fetal_Liver
NAA38	Brain	Fetal_Liver
NDUFS8	Intestine	Fetal_Liver
RPL39P3	PBMC	Fetal_Thymus
CTSL	Liver	Fetal_Chorionic-Villus
PSMB4	Adipose	Fetal_Liver
CNN3	Liver	Fetal_Calvaria
KRT18	Ureter	Fetal_Intestine
SRSF2	Adipose	Fetal_Liver
IFI16	Adipose	Fetal_Thymus
ARPC5	Pleura	Fetal_Chorionic-Villus
HNRNPA0	Adipose	Fetal_Liver
CAT	Adipose	Fetal_Liver
CALR	Liver	Fetal_Calvaria
SUMO3	Adipose	Fetal_Liver
GSTO1	Liver	Fetal_Liver
AURKAIP1	Intestine	Fetal_Liver
GMNN	Ureter	Fetal_Liver
SEPW1	Brain	Fetal_Calvaria
EIF5A	Pleura	Fetal_Liver
RNF181	Intestine	Fetal_Liver
SPARC	Liver	Fetal_Calvaria
PPDPF	Ureter	Fetal_Calvaria
IGFBP4	Liver	Fetal_Calvaria
PRDX5	Intestine	Fetal_Liver
CYB5A	Ureter	Fetal_Liver
AP2S1	Liver	Fetal_Liver
HIGD2A	PBMC	Fetal_Liver
TIMP1	Liver	Fetal_Calvaria
DYNC1I2	Brain	Fetal_Brain
TXNDC17	Ureter	Fetal_Thymus
GABARAPL2	Brain	Fetal_Liver
ATP1B3	Adipose	Fetal_Liver

## Sheet: Cell_type_SEGs
Gene	adult_Intestine_Enterocyte	adult_Intestine_Goblet	adult_Stomach_Pit	adult_Thyroid_T	adult_Stomach_Chief	adult_Intestine_T	adult_Intestine_Lymphocyte	adult_Lung_T	adult_Omentum_Macrophage	adult_Esophagus_Dendritic	fetal_Intestine_Endothelial	adult_Trachea_Smooth_muscle	fetal_Kidney_Macrophage	adult_Cervix_Endothelial	adult_Esophagus_Endothelial	adult_Bladder_Endothelial	adult_Lung_Neutrophil	fetal_Kidney_Glomerular_endothelial_cell	fetal_Heart_Endocardial	fetal_Pancreas_Proliferating	adult_Cervix_M1_macrophage	fetal_Stomach_Endothelial	fetal_Heart_Vascular_smooth_muscle	adult_Lung_Conventional_dendritic_cell	adult_Stomach_Macrophage	fetal_Heart_Macro	fetal_Stomach_Dendritic	fetal_Skin_Macrephage	fetal_Pancreas_Endothelial	adult_Lung_Mast	adult_Bladder_Fibroblast	adult_Trachea_Macrophage	fetal_Pancreas_Macro	fetal_Pancreas_Vascular_endothelial	adult_Trachea_Chondrocyte	adult_Heart_Endothelial	adult_Heart_DC	fetal_Heart_Proliferating	adult_Heart_Neutrophil	adult_Bladder_Macrophage	adult_Cervix_Endocervix	adult_Thyroid_Fibroblast	adult_Heart_entricle_cardiomyocyte	adult_Bladder_Smooth_muscle	adult_Cervix_Cervical	adult_Heart_M2	adult_Esophagus_Neutrophil	adult_Esophagus_Mast	fetal_Gonad_Smooth_muscle
RPS11	Y	Y	Y	Y	Y	Y	Y	Y	Y	Y	Y	Y	Y	Y	Y	Y	Y	Y	Y	Y	Y	Y	Y	Y	Y	Y	Y	Y	Y	Y	Y	Y	Y	Y	Y	Y	Y	Y	Y	Y	Y	Y	Y	Y	Y	Y	Y	Y	Y
RPS18	Y	Y	Y	Y	Y	Y	Y	Y	Y	Y	Y	Y	Y	Y	Y	Y	Y	Y	Y	Y	Y	Y	Y	Y	Y	Y	Y	Y	Y	Y	Y	Y	Y	Y	Y	Y	Y	Y	Y	Y	Y	Y	Y	Y	Y	Y	Y	Y	Y
TMSB10	Y	Y	Y	Y	Y	Y	Y	Y	Y	Y	Y	Y	Y	Y	Y	Y	Y	Y	Y	Y	Y	Y	Y	Y	Y	Y	Y	Y	Y	Y	Y	Y	Y	Y	Y	Y	Y	Y	Y	Y	Y	Y	Y	Y	Y	Y	Y	Y	Y
RPS29	Y	Y	Y	Y	Y	Y	Y	Y	Y	Y	Y	Y	Y	Y	Y	Y	Y	Y	Y	Y	Y	Y	Y	Y	Y	Y	Y	Y	Y	Y	Y	Y	Y	Y	Y	Y	Y	Y	Y	Y	Y	Y	Y	Y	Y	Y	Y	Y	Y
B2M	Y	Y	Y	Y	Y	Y	Y	Y	Y	Y	Y	Y	Y	Y	Y	Y	Y	Y	Y	Y	Y	Y	Y	Y	Y	Y	Y	Y	Y	Y	Y	Y	Y	Y	Y	Y	Y	Y	Y	Y	Y	Y	Y	Y	Y	Y	Y	Y	Y
RPL27	Y	Y	Y	Y	Y	Y	Y	Y	Y	Y	Y	Y	Y	Y	Y	Y	Y	Y	Y	Y	Y	Y	Y	Y	Y	Y	Y	Y	Y	Y	Y	Y	Y	Y	Y	Y	Y	Y	Y	Y	Y	Y	Y	Y	Y	Y	Y	Y	Y
RPL15	Y	Y	Y	Y	Y	Y	Y	Y	Y	Y	Y	Y	Y	Y	Y	Y	Y	Y	Y	Y	Y	Y	Y	Y	Y	Y	Y	Y	Y	Y	Y	Y	Y	Y	Y	Y	Y	Y	Y	Y	Y	Y	Y	Y	Y	Y	Y	Y	Y
RPS3A	Y	Y	Y	Y	Y	Y	Y	Y	Y	Y	Y	Y	Y	Y	Y	Y	Y	Y	Y	Y	Y	Y	Y	Y	Y	Y	Y	Y	Y	Y	Y	Y	Y	Y	Y	Y	Y	Y	Y	Y	Y	Y	Y	Y	Y	Y	Y	Y	Y
RPL35A	Y	Y	Y	Y	Y	Y	Y	Y	Y	Y	Y	Y	Y	Y	Y	Y	Y	Y	Y	Y	Y	Y	Y	Y	Y	Y	Y	Y	Y	Y	Y	Y	Y	Y	Y	Y	Y	Y	Y	Y	Y	Y	Y	Y	Y	Y	Y	Y	Y
RPL31	Y	Y	Y	Y	Y	Y	Y	Y	Y	Y	Y	Y	Y	Y	Y	Y	Y	Y	Y	Y	Y	Y	Y	Y	Y	Y	Y	Y	Y	Y	Y	Y	Y	Y	Y	Y	Y	Y	Y	Y	Y	Y	Y	Y	Y	Y	Y	Y	Y
RPS23	Y	Y	Y	Y	Y	Y	Y	Y	Y	Y	Y	Y	Y	Y	Y	Y	Y	Y	Y	Y	Y	Y	Y	Y	Y	Y	Y	Y	Y	Y	Y	Y	Y	Y	Y	Y	Y	Y	Y	Y	Y	Y	Y	Y	Y	Y	Y	Y	Y
RPS13	Y	Y	Y	Y	Y	Y	Y	Y	Y	Y	Y	Y	Y	Y	Y	Y	Y	Y	Y	Y	Y	Y	Y	Y	Y	Y	Y	Y	Y	Y	Y	Y	Y	Y	Y	Y	Y	Y	Y	Y	Y	Y	Y	Y	Y	Y	Y	Y	Y
RPS19	Y	Y	Y	Y	Y	Y	Y	Y	Y	Y	Y	Y	Y	Y	Y	Y	Y	Y	Y	Y	Y	Y	Y	Y	Y	Y	Y	Y	Y	Y	Y	Y	Y	Y	Y	Y	Y	Y	Y	Y	Y	Y	Y	Y	Y	Y	Y	Y	Y
RPL13	Y	Y	Y	Y	Y	Y	Y	Y	Y	Y	Y	Y	Y	Y	Y	Y	Y	Y	Y	Y	Y	Y	Y	Y	Y	Y	Y	Y	Y	Y	Y	Y	Y	Y	Y	Y	Y	Y	Y	Y	Y	Y	Y	Y	Y	Y	Y	Y	Y
RPLP1	Y	Y	Y	Y	Y	Y	Y	Y	Y	Y	Y	Y	Y	Y	Y	Y	Y	Y	Y	Y	Y	Y	Y	Y	Y	Y	Y	Y	Y	Y	Y	Y	Y	Y	Y	Y	Y	Y	Y	Y	Y	Y	Y	Y	Y	Y	Y	Y	Y
H3F3B	Y	Y	Y	Y	Y	Y	Y	Y	Y	Y	Y	Y	Y	Y	Y	Y	Y	Y	Y	Y	Y	Y	Y	Y	Y	Y	Y	Y	Y	Y	Y	Y	Y	Y	Y	Y	Y	Y	Y	Y	Y	Y	Y	Y	Y	Y	Y	Y	Y
RPL32	Y	Y	Y	Y	Y	Y	Y	Y	Y	Y	Y	Y	Y	Y	Y	Y	Y	Y	Y	Y	Y	Y	Y	Y	Y	Y	Y	Y	Y	Y	Y	Y	Y	Y	Y	Y	Y	Y	Y	Y	Y	Y	Y	Y	Y	Y	Y	Y	Y
RPL10	Y	Y	Y	Y	Y	Y	Y	Y	Y	Y	Y	Y	Y	Y	Y	Y	Y	Y	Y	Y	Y	Y	Y	Y	Y	Y	Y	Y	Y	Y	Y	Y	Y	Y	Y	Y	Y	Y	Y	Y	Y	Y	Y	Y	Y	Y	Y	Y	Y
TPT1	Y	Y	Y	Y	Y	Y	Y	Y	Y	Y	Y	Y	Y	Y	Y	Y	Y	Y	Y	Y	Y	Y	Y	Y	Y	Y	Y	Y	Y	Y	Y	Y	Y	Y	Y	Y	Y	Y	Y	Y	Y	Y	Y	Y	Y	Y	Y	Y	Y
FTH1	Y	Y	Y	Y	Y	Y	Y	Y	Y	Y	Y	Y	Y	Y	Y	Y	Y	Y	Y	Y	Y	Y	Y	Y	Y	Y	Y	Y	Y	Y	Y	Y	Y	Y	Y	Y	Y	Y	Y	Y	Y	Y	Y	Y	Y	Y	Y	Y	Y
RPS6	Y	Y	Y	Y	Y	Y	Y	Y	Y	Y	Y	Y	Y	Y	Y	Y	Y	Y	Y	Y	Y	Y	Y	Y	Y	Y	Y	Y	Y	Y	Y	Y	Y	Y	Y	Y	Y	Y	Y	Y	Y	Y	Y	Y	Y	Y	Y	Y	Y
RPL34	Y	Y	Y	Y	Y	Y	Y	Y	Y	Y	Y	Y	Y	Y	Y	Y	Y	Y	Y	Y	Y	Y	Y	Y	Y	Y	Y	Y	Y	Y	Y	Y	Y	Y	Y	Y	Y	Y	Y	Y	Y	Y	Y	Y	Y	Y	Y	Y	Y
RPL11	Y	Y	Y	Y	Y	Y	Y	Y	Y	Y	Y	Y	Y	Y	Y	Y	Y	Y	Y	Y	Y	Y	Y	Y	Y	Y	Y	Y	Y	Y	Y	Y	Y	Y	Y	Y	Y	Y	Y	Y	Y	Y	Y	Y	Y	Y	Y	Y	Y
RPS27A	Y	Y	Y	Y	Y	Y	Y	Y	Y	Y	Y	Y	Y	Y	Y	Y	Y	Y	Y	Y	Y	Y	Y	Y	Y	Y	Y	Y	Y	Y	Y	Y	Y	Y	Y	Y	Y	Y	Y	Y	Y	Y	Y	Y	Y	Y	Y	Y	Y
RPL7	Y	Y	Y	Y	Y	Y	Y	Y	Y	Y	Y	Y	Y	Y	Y	Y	Y	Y	Y	Y	Y	Y	Y	Y	Y	Y	Y	Y	Y	Y	Y	Y	Y	Y	Y	Y	Y	Y	Y	Y	Y	Y	Y	Y	Y	Y	Y	Y	Y
EEF1A1	Y	Y	Y	Y	Y	Y	Y	Y	Y	Y	Y	Y	Y	Y	Y	Y	Y	Y	Y	Y	Y	Y	Y	Y	Y	Y	Y	Y	Y	Y	Y	Y	Y	Y	Y	Y	Y	Y	Y	Y	Y	Y	Y	Y	Y	Y	Y	Y	Y
RPS15	Y	Y	Y	Y	Y	Y	Y	Y	Y	Y	Y	Y	Y	Y	Y	Y	Y	Y	Y	Y	Y	Y	Y	Y	Y	Y	Y	Y	Y	Y	Y	Y	Y	Y	Y	Y	Y	Y	Y	Y	Y	Y	Y	Y	Y	Y	Y	Y	Y
RPL36	Y	Y	Y	Y	Y	Y	Y	Y	Y	Y	Y	Y	Y	Y	Y	Y	Y	Y	Y	Y	Y	Y	Y	Y	Y	Y	Y	Y	Y	Y	Y	Y	Y	Y	Y	Y	Y	Y	Y	Y	Y	Y	Y	Y	Y	Y	Y	Y	Y
RPL21	Y	Y	Y	Y	Y	Y	Y	Y	Y	Y	Y	Y	Y	Y	Y	Y	Y	Y	Y	Y	Y	Y	Y	Y	Y	Y	Y	Y	Y	Y	Y	Y	Y	Y	Y	Y	Y	Y	Y	Y	Y	Y	Y	Y	Y	Y	Y	Y	Y
RPL13A	Y	Y	Y	Y	Y	Y	Y	Y	Y	Y	Y	Y	Y	Y	Y	Y	Y	Y	Y	Y	Y	Y	Y	Y	Y	Y	Y	Y	Y	Y	Y	Y	Y	Y	Y	Y	Y	Y	Y	Y	Y	Y	Y	Y	Y	Y	Y	Y	Y
RPS14	Y	Y	Y	Y	Y	Y	Y	Y	Y	Y	Y	Y	Y	Y	Y	Y	Y	Y	Y	Y	Y	Y	Y	Y	Y	Y	Y	Y	Y	Y	Y	Y	Y	Y	Y	Y	Y	Y	Y	Y	Y	Y	Y	Y	Y	Y	Y	Y	Y
RPS27	Y	Y	Y	Y	Y	Y	Y	Y	Y	Y	Y	Y	Y	Y	Y	Y	Y	Y	Y	Y	Y	Y	Y	Y	Y	Y	Y	Y	Y	Y	Y	Y	Y	Y	Y	Y	Y	Y	Y	Y	Y	Y	Y	Y	Y	Y	Y	Y	Y
EIF1	Y	Y	Y	Y	Y	Y	Y	Y	Y	Y	Y	Y	Y	Y	Y	Y	Y	Y	Y	Y	Y	Y	Y	Y	Y	Y	Y	Y	Y	Y	Y	Y	Y	Y	Y	Y	Y	Y	Y	Y	Y	Y	Y	Y	Y	Y	Y	Y	Y
RPL23A	Y	Y	Y	Y	Y	Y	Y	Y	Y	Y	Y	Y	Y	Y	Y	Y	Y	Y	Y	Y	Y	Y	Y	Y	Y	Y	Y	Y	Y	Y	Y	Y	Y	Y	Y	Y	Y	Y	Y	Y	Y	Y	Y	Y	Y	N	Y	Y	Y
FTL	Y	Y	Y	Y	Y	Y	Y	Y	Y	Y	Y	Y	Y	Y	Y	Y	Y	Y	Y	Y	Y	Y	Y	Y	Y	Y	Y	Y	Y	Y	Y	Y	Y	Y	Y	Y	Y	N	Y	Y	Y	Y	Y	Y	Y	Y	Y	Y	Y
RPL30	Y	Y	Y	Y	Y	Y	Y	Y	Y	Y	Y	Y	Y	Y	Y	Y	Y	Y	Y	Y	Y	Y	Y	Y	Y	Y	Y	Y	Y	Y	Y	Y	Y	Y	Y	Y	Y	Y	Y	Y	Y	Y	Y	Y	Y	Y	Y	Y	Y
PTMA	Y	Y	Y	Y	Y	Y	Y	Y	Y	Y	Y	Y	Y	Y	Y	Y	Y	Y	Y	Y	Y	Y	Y	Y	Y	Y	Y	Y	Y	Y	Y	Y	Y	Y	Y	Y	Y	Y	Y	Y	Y	Y	Y	Y	Y	Y	Y	Y	Y
RPL26	Y	Y	Y	Y	Y	Y	Y	Y	Y	Y	Y	Y	Y	Y	Y	Y	Y	Y	Y	Y	Y	Y	Y	Y	Y	Y	Y	Y	Y	Y	Y	Y	Y	Y	Y	Y	Y	Y	Y	Y	Y	Y	Y	Y	Y	Y	Y	Y	Y
RPS15A	Y	Y	Y	Y	Y	Y	Y	Y	Y	Y	Y	Y	Y	Y	Y	Y	Y	Y	Y	Y	Y	Y	Y	Y	Y	Y	Y	Y	Y	Y	Y	Y	Y	Y	Y	Y	Y	Y	Y	Y	Y	Y	Y	Y	Y	Y	Y	Y	Y
RPS12	Y	Y	Y	Y	Y	Y	Y	Y	Y	Y	Y	Y	Y	Y	Y	Y	Y	Y	Y	Y	Y	Y	Y	Y	Y	Y	Y	Y	Y	Y	Y	Y	Y	Y	Y	Y	Y	Y	Y	Y	Y	Y	Y	Y	Y	Y	Y	Y	Y
RPL35	Y	Y	Y	Y	Y	Y	Y	Y	Y	Y	Y	Y	Y	Y	Y	Y	Y	Y	Y	Y	Y	Y	Y	Y	Y	Y	Y	Y	Y	Y	Y	Y	Y	Y	Y	Y	Y	Y	Y	Y	Y	Y	Y	Y	Y	N	Y	Y	Y
RPS24	Y	Y	Y	Y	Y	Y	Y	Y	Y	Y	Y	Y	Y	Y	Y	Y	Y	Y	Y	Y	Y	Y	Y	Y	Y	Y	Y	Y	Y	Y	Y	Y	Y	Y	Y	Y	Y	Y	Y	Y	Y	Y	Y	Y	Y	Y	Y	Y	Y
RPL37A	Y	Y	Y	Y	Y	Y	Y	Y	Y	Y	Y	Y	Y	Y	Y	Y	Y	Y	Y	Y	Y	Y	Y	Y	Y	Y	Y	Y	Y	Y	Y	Y	Y	Y	Y	Y	Y	Y	Y	Y	Y	Y	Y	Y	Y	Y	Y	Y	Y
RPS25	Y	Y	Y	Y	Y	Y	Y	Y	Y	Y	Y	Y	Y	Y	Y	Y	Y	Y	Y	Y	Y	Y	Y	Y	Y	Y	Y	Y	Y	Y	Y	Y	Y	Y	Y	Y	Y	Y	Y	Y	Y	Y	Y	Y	Y	Y	Y	Y	Y
RPS3	Y	Y	Y	Y	Y	Y	Y	Y	Y	Y	Y	Y	Y	Y	Y	Y	Y	Y	Y	Y	Y	Y	Y	Y	Y	Y	Y	Y	Y	Y	Y	Y	Y	Y	Y	Y	N	Y	Y	Y	Y	Y	Y	Y	Y	Y	Y	Y	Y
MYL6	Y	Y	Y	Y	Y	Y	Y	Y	Y	Y	Y	Y	Y	Y	Y	Y	Y	Y	Y	Y	Y	Y	Y	Y	Y	Y	Y	Y	Y	Y	Y	Y	Y	Y	Y	Y	Y	Y	Y	Y	Y	Y	Y	Y	Y	Y	Y	Y	Y
RPS20	Y	Y	Y	Y	Y	Y	Y	Y	Y	Y	Y	Y	Y	Y	Y	Y	Y	Y	Y	Y	Y	Y	Y	Y	Y	Y	Y	Y	Y	Y	Y	Y	Y	Y	Y	Y	Y	Y	Y	Y	Y	Y	Y	Y	Y	Y	Y	Y	Y
RPL27A	Y	Y	Y	Y	Y	Y	Y	Y	Y	Y	Y	Y	Y	Y	Y	Y	Y	Y	Y	Y	Y	Y	Y	Y	Y	Y	Y	Y	Y	Y	Y	Y	Y	Y	Y	Y	Y	Y	Y	Y	Y	Y	Y	Y	Y	Y	Y	Y	Y
TMSB4X	Y	Y	Y	Y	Y	Y	Y	Y	Y	Y	Y	Y	Y	Y	Y	Y	Y	Y	Y	Y	Y	Y	Y	Y	Y	Y	Y	Y	Y	Y	Y	Y	Y	Y	Y	Y	Y	Y	Y	Y	Y	Y	Y	Y	Y	Y	Y	Y	Y
RPS17	Y	Y	Y	Y	Y	Y	Y	Y	Y	Y	Y	Y	Y	Y	Y	Y	Y	Y	Y	Y	Y	Y	Y	Y	Y	Y	Y	Y	Y	Y	Y	Y	Y	Y	Y	Y	Y	Y	N	Y	Y	Y	Y	Y	Y	Y	Y	Y	Y
RPS28	Y	Y	Y	Y	Y	Y	Y	Y	Y	Y	Y	Y	Y	Y	Y	Y	Y	Y	Y	Y	Y	Y	Y	Y	Y	Y	Y	Y	Y	Y	Y	Y	Y	Y	Y	Y	Y	Y	Y	Y	Y	Y	Y	Y	Y	Y	Y	Y	Y
RPL39	Y	Y	Y	Y	Y	Y	Y	Y	Y	Y	Y	Y	Y	Y	Y	Y	Y	Y	Y	Y	Y	Y	Y	Y	Y	Y	Y	Y	Y	Y	Y	Y	Y	Y	Y	Y	Y	Y	Y	Y	Y	Y	Y	Y	Y	Y	Y	Y	Y
RPLP2	Y	Y	Y	Y	Y	Y	Y	Y	Y	Y	Y	Y	Y	Y	Y	Y	Y	Y	Y	Y	Y	Y	Y	Y	Y	Y	Y	Y	Y	Y	Y	Y	Y	Y	Y	Y	Y	Y	Y	Y	Y	Y	Y	Y	Y	Y	Y	Y	Y
RPL28	Y	Y	Y	Y	Y	Y	Y	Y	Y	Y	Y	Y	Y	Y	Y	Y	Y	Y	Y	Y	Y	Y	Y	Y	Y	Y	Y	Y	Y	Y	Y	Y	Y	Y	Y	Y	Y	Y	Y	Y	Y	Y	Y	Y	Y	N	Y	Y	Y
RPL3	Y	Y	Y	Y	Y	Y	Y	Y	Y	Y	Y	Y	Y	Y	Y	Y	Y	Y	Y	Y	Y	Y	Y	Y	Y	Y	Y	Y	Y	Y	Y	Y	Y	Y	Y	Y	Y	Y	Y	Y	Y	Y	N	Y	Y	N	Y	Y	Y
RPL9	Y	Y	Y	Y	Y	Y	Y	Y	Y	Y	Y	Y	Y	Y	Y	Y	Y	Y	Y	Y	Y	Y	Y	Y	Y	Y	Y	Y	Y	Y	Y	Y	Y	Y	Y	Y	Y	Y	Y	Y	Y	Y	N	Y	Y	Y	Y	Y	Y
RPS16	Y	Y	Y	Y	Y	Y	Y	Y	Y	Y	Y	Y	Y	Y	Y	Y	Y	Y	Y	Y	Y	Y	Y	Y	Y	Y	Y	Y	Y	Y	Y	Y	Y	Y	Y	Y	Y	Y	Y	Y	Y	Y	Y	Y	Y	Y	Y	Y	Y
ACTB	Y	Y	Y	Y	Y	Y	Y	Y	Y	Y	Y	Y	Y	Y	Y	Y	Y	Y	Y	Y	Y	Y	Y	Y	Y	Y	Y	Y	Y	Y	Y	Y	Y	Y	Y	Y	Y	Y	Y	Y	N	Y	Y	Y	Y	Y	Y	Y	Y
SERF2	Y	Y	Y	Y	Y	Y	Y	Y	Y	Y	Y	Y	Y	Y	Y	Y	Y	Y	Y	Y	Y	Y	Y	Y	Y	Y	Y	Y	Y	Y	Y	Y	Y	Y	Y	Y	Y	Y	Y	Y	N	Y	Y	Y	Y	Y	Y	Y	Y
RPS9	Y	Y	Y	Y	Y	Y	Y	Y	Y	Y	Y	Y	Y	Y	Y	Y	Y	Y	Y	Y	Y	Y	Y	Y	Y	Y	Y	Y	Y	Y	Y	Y	Y	Y	Y	N	Y	Y	Y	Y	Y	Y	N	Y	Y	Y	Y	Y	Y
RPL37	Y	Y	Y	Y	Y	Y	Y	Y	Y	Y	Y	Y	Y	Y	Y	Y	Y	Y	Y	Y	Y	Y	Y	Y	Y	Y	Y	Y	Y	Y	Y	Y	Y	Y	Y	Y	Y	Y	Y	Y	Y	Y	Y	Y	Y	Y	Y	Y	Y
RPL19	Y	Y	Y	Y	Y	Y	Y	Y	Y	Y	Y	Y	Y	Y	Y	Y	Y	Y	Y	Y	Y	Y	Y	Y	Y	Y	Y	Y	Y	Y	Y	Y	Y	Y	Y	Y	Y	Y	Y	Y	Y	Y	Y	Y	Y	Y	Y	Y	Y
RPL38	Y	Y	Y	Y	Y	Y	Y	Y	Y	Y	Y	Y	Y	Y	Y	Y	Y	Y	Y	Y	Y	Y	Y	Y	Y	Y	Y	Y	Y	Y	Y	Y	Y	Y	Y	Y	Y	Y	N	Y	Y	Y	Y	Y	Y	Y	N	Y	Y
RPL6	Y	Y	Y	Y	Y	Y	Y	Y	Y	Y	Y	Y	Y	Y	Y	Y	Y	Y	Y	Y	Y	Y	Y	Y	Y	Y	Y	Y	Y	Y	Y	Y	Y	Y	Y	Y	Y	Y	Y	Y	Y	Y	N	Y	Y	N	Y	Y	Y
RPL41	Y	Y	Y	Y	Y	Y	Y	Y	Y	Y	Y	Y	Y	Y	Y	Y	Y	Y	Y	Y	Y	Y	Y	Y	Y	Y	Y	N	Y	Y	Y	Y	Y	Y	Y	Y	Y	Y	Y	Y	Y	Y	Y	Y	Y	Y	N	Y	Y
PABPC1	Y	Y	Y	Y	Y	Y	Y	Y	Y	Y	Y	Y	Y	Y	Y	Y	Y	Y	Y	Y	Y	Y	Y	Y	Y	Y	Y	Y	Y	Y	Y	Y	Y	Y	Y	N	Y	Y	Y	Y	Y	Y	N	Y	Y	Y	Y	Y	Y
ATP5E	Y	Y	Y	Y	Y	Y	Y	Y	Y	Y	Y	Y	Y	Y	Y	Y	Y	Y	Y	Y	Y	Y	Y	Y	Y	Y	Y	Y	Y	Y	Y	Y	Y	Y	Y	Y	Y	Y	Y	Y	N	Y	Y	Y	Y	Y	Y	N	N
UBB	Y	Y	N	Y	Y	Y	Y	Y	Y	Y	Y	Y	Y	Y	Y	Y	Y	Y	Y	Y	Y	Y	Y	Y	Y	N	Y	Y	Y	Y	Y	Y	Y	Y	Y	Y	N	Y	Y	Y	Y	Y	Y	Y	Y	Y	Y	Y	Y
RPLP0	Y	Y	Y	Y	Y	Y	Y	Y	Y	Y	Y	Y	Y	Y	Y	Y	Y	Y	Y	Y	Y	Y	Y	Y	N	Y	Y	Y	Y	Y	Y	Y	Y	Y	Y	Y	Y	Y	Y	Y	Y	Y	N	Y	Y	Y	Y	Y	Y
RPS4X	Y	Y	Y	Y	Y	Y	Y	Y	Y	Y	Y	Y	Y	Y	Y	Y	Y	Y	Y	Y	Y	Y	Y	Y	Y	Y	Y	Y	Y	Y	Y	Y	Y	Y	Y	Y	N	Y	Y	Y	Y	Y	N	Y	Y	N	Y	Y	Y
UBA52	Y	Y	Y	Y	Y	Y	Y	Y	Y	Y	Y	Y	Y	Y	Y	Y	Y	Y	Y	Y	Y	Y	Y	Y	Y	Y	Y	N	Y	Y	Y	Y	Y	Y	Y	Y	Y	Y	Y	Y	Y	Y	Y	Y	Y	Y	Y	N	Y
RPL23	Y	Y	Y	Y	Y	Y	Y	Y	Y	Y	Y	Y	Y	Y	Y	Y	Y	Y	Y	Y	Y	Y	Y	Y	Y	Y	Y	Y	Y	Y	Y	Y	Y	Y	Y	Y	Y	Y	Y	Y	Y	Y	N	Y	Y	Y	Y	Y	Y
RPL7A	Y	Y	Y	Y	Y	Y	Y	Y	Y	Y	Y	Y	Y	Y	Y	Y	Y	Y	Y	Y	Y	Y	Y	Y	N	Y	Y	Y	Y	Y	Y	Y	Y	Y	Y	Y	Y	Y	N	Y	Y	Y	Y	Y	Y	Y	Y	Y	Y
FAU	Y	Y	Y	Y	Y	Y	Y	Y	Y	Y	Y	Y	Y	Y	Y	Y	Y	Y	Y	Y	Y	Y	Y	Y	Y	Y	Y	Y	Y	Y	Y	Y	Y	Y	Y	Y	N	Y	Y	Y	Y	Y	Y	Y	Y	N	Y	Y	Y
RPL18A	Y	Y	Y	Y	Y	Y	Y	Y	Y	Y	Y	Y	Y	Y	Y	Y	Y	Y	Y	Y	Y	Y	Y	Y	N	Y	Y	Y	Y	Y	Y	Y	Y	Y	Y	Y	Y	Y	Y	Y	Y	Y	Y	N	Y	N	Y	Y	Y
CFL1	Y	Y	Y	Y	Y	Y	Y	Y	Y	Y	Y	Y	Y	N	Y	Y	Y	Y	Y	Y	Y	Y	Y	Y	Y	Y	Y	Y	Y	Y	N	Y	Y	Y	Y	Y	Y	Y	Y	Y	Y	Y	Y	Y	Y	Y	Y	Y	Y
RPL8	Y	Y	Y	Y	Y	Y	Y	Y	Y	Y	Y	Y	Y	Y	Y	Y	Y	Y	Y	Y	Y	Y	Y	Y	N	Y	Y	Y	Y	Y	Y	Y	Y	Y	Y	Y	Y	Y	Y	Y	Y	N	Y	Y	Y	Y	Y	Y	Y
ACTG1	Y	Y	Y	Y	Y	Y	Y	Y	Y	Y	Y	Y	Y	Y	Y	Y	Y	Y	Y	Y	N	Y	Y	Y	Y	Y	Y	Y	Y	Y	Y	Y	Y	Y	Y	Y	Y	Y	Y	Y	N	Y	Y	Y	Y	Y	Y	Y	Y
RPS8	Y	Y	Y	Y	Y	Y	Y	Y	Y	Y	Y	Y	Y	Y	Y	Y	Y	Y	Y	Y	Y	Y	Y	Y	N	Y	Y	Y	Y	Y	Y	Y	Y	Y	Y	Y	Y	Y	N	Y	Y	Y	Y	Y	Y	Y	Y	Y	Y
PFDN5	Y	Y	Y	Y	Y	Y	Y	Y	Y	Y	Y	Y	Y	Y	Y	Y	Y	Y	Y	Y	Y	Y	Y	Y	Y	Y	Y	Y	Y	Y	Y	Y	Y	Y	Y	Y	Y	Y	Y	Y	N	Y	Y	Y	Y	Y	Y	Y	Y
RPL12	Y	Y	Y	Y	Y	Y	Y	Y	Y	Y	Y	Y	Y	Y	Y	Y	Y	Y	Y	Y	Y	Y	Y	Y	Y	Y	Y	Y	Y	Y	Y	Y	Y	Y	Y	Y	Y	Y	Y	Y	Y	Y	N	Y	N	N	Y	Y	Y
RPL18	Y	Y	Y	Y	Y	Y	Y	Y	Y	Y	Y	Y	Y	Y	Y	Y	Y	Y	Y	Y	Y	Y	Y	Y	N	Y	Y	Y	Y	Y	Y	Y	Y	Y	Y	Y	Y	Y	N	Y	Y	Y	N	Y	N	N	Y	Y	Y
UBC	Y	Y	Y	Y	Y	Y	Y	Y	Y	Y	Y	Y	Y	N	Y	Y	Y	Y	Y	Y	Y	Y	N	Y	Y	Y	Y	Y	Y	Y	Y	Y	Y	Y	Y	Y	Y	Y	Y	Y	Y	Y	Y	Y	Y	Y	Y	Y	Y
ITM2B	Y	Y	Y	Y	Y	Y	Y	Y	Y	Y	Y	Y	Y	N	Y	Y	Y	Y	Y	N	Y	Y	N	Y	Y	Y	Y	Y	Y	Y	Y	Y	Y	Y	Y	Y	Y	Y	Y	Y	Y	Y	Y	Y	Y	Y	Y	Y	Y
CALM2	Y	Y	Y	Y	Y	Y	Y	Y	Y	N	Y	Y	Y	Y	Y	Y	Y	Y	Y	Y	Y	Y	Y	Y	N	Y	Y	Y	Y	Y	N	Y	Y	Y	Y	Y	Y	Y	Y	Y	Y	Y	Y	Y	Y	Y	N	Y	Y
HSP90AA1	Y	Y	N	Y	Y	Y	Y	Y	Y	Y	Y	Y	Y	Y	Y	Y	Y	Y	Y	Y	Y	Y	Y	Y	Y	Y	Y	Y	Y	Y	Y	N	Y	Y	Y	Y	Y	Y	Y	Y	Y	Y	Y	Y	Y	Y	Y	Y	Y
RPS21	Y	Y	Y	Y	Y	Y	Y	Y	Y	Y	Y	Y	Y	Y	Y	Y	Y	Y	Y	Y	Y	Y	Y	N	Y	Y	Y	N	Y	Y	Y	Y	Y	Y	Y	Y	Y	Y	N	Y	Y	Y	N	Y	Y	Y	Y	Y	Y
VIM	N	N	N	Y	N	Y	N	Y	Y	Y	Y	Y	Y	Y	Y	Y	Y	Y	Y	Y	Y	Y	Y	Y	Y	Y	N	Y	Y	Y	Y	Y	Y	Y	Y	Y	Y	Y	Y	Y	Y	Y	Y	Y	Y	Y	Y	Y	Y
RPL5	Y	Y	Y	Y	Y	Y	Y	Y	Y	Y	Y	Y	Y	Y	Y	Y	Y	Y	Y	Y	Y	Y	Y	Y	Y	Y	Y	Y	Y	Y	Y	Y	Y	Y	Y	Y	N	Y	N	Y	Y	Y	N	Y	Y	Y	Y	Y	Y
RPL24	Y	Y	Y	Y	Y	Y	Y	Y	Y	Y	Y	Y	Y	Y	Y	Y	Y	Y	Y	Y	Y	Y	Y	Y	Y	Y	Y	N	Y	Y	Y	Y	Y	Y	Y	Y	N	Y	Y	Y	Y	Y	Y	Y	Y	N	N	Y	Y
RPL10A	Y	Y	Y	Y	Y	Y	Y	Y	Y	Y	Y	Y	Y	Y	Y	Y	Y	Y	Y	Y	Y	Y	Y	Y	N	Y	Y	Y	Y	Y	Y	Y	Y	Y	Y	N	N	Y	Y	Y	Y	Y	N	Y	Y	N	N	Y	Y
CD63	Y	Y	Y	N	Y	Y	Y	Y	Y	N	Y	Y	Y	Y	N	Y	Y	Y	Y	Y	Y	Y	Y	Y	Y	Y	N	Y	Y	Y	Y	Y	Y	Y	Y	Y	Y	Y	Y	Y	N	Y	Y	Y	Y	Y	Y	Y	Y
NACA	Y	Y	Y	Y	Y	Y	Y	Y	Y	Y	Y	Y	Y	Y	Y	Y	Y	Y	Y	Y	Y	Y	Y	Y	N	Y	Y	Y	Y	Y	Y	Y	Y	Y	Y	Y	Y	Y	Y	Y	Y	Y	N	Y	Y	N	N	Y	Y
GAPDH	Y	Y	Y	Y	Y	Y	Y	Y	Y	Y	Y	Y	Y	Y	Y	Y	Y	Y	Y	Y	Y	Y	Y	Y	Y	Y	Y	Y	Y	Y	N	Y	Y	Y	Y	Y	Y	Y	Y	N	Y	N	Y	Y	N	Y	Y	Y	Y
RPS26	Y	Y	Y	Y	Y	Y	Y	Y	Y	Y	Y	Y	Y	Y	Y	Y	Y	Y	Y	Y	Y	Y	Y	N	Y	Y	Y	N	Y	Y	N	Y	Y	Y	Y	Y	Y	Y	Y	N	N	Y	Y	Y	Y	Y	N	Y	Y
RACK1	Y	Y	Y	Y	Y	Y	Y	Y	Y	Y	Y	Y	Y	Y	Y	Y	Y	Y	Y	Y	Y	Y	Y	Y	N	Y	Y	Y	Y	Y	Y	Y	Y	Y	Y	N	N	Y	Y	Y	N	Y	N	Y	Y	Y	Y	Y	Y
MALAT1	Y	Y	Y	Y	Y	Y	Y	Y	Y	Y	N	Y	Y	Y	Y	Y	Y	Y	Y	Y	Y	Y	Y	Y	N	N	N	Y	N	N	Y	Y	Y	Y	Y	Y	Y	Y	Y	Y	Y	Y	Y	Y	Y	Y	Y	Y	N
PPIA	Y	Y	Y	Y	Y	Y	Y	Y	Y	Y	Y	Y	Y	Y	Y	Y	Y	Y	Y	Y	Y	Y	Y	Y	Y	Y	Y	Y	Y	Y	N	Y	Y	Y	Y	N	Y	Y	N	N	Y	Y	Y	Y	Y	Y	N	Y	Y
S100A11	Y	Y	Y	Y	Y	Y	Y	Y	Y	Y	Y	Y	Y	N	Y	Y	Y	Y	Y	Y	Y	Y	Y	Y	Y	Y	Y	N	Y	Y	Y	Y	Y	Y	Y	Y	Y	Y	Y	Y	Y	Y	Y	Y	N	Y	Y	Y	N
DDX5	Y	Y	Y	Y	Y	Y	Y	Y	Y	Y	Y	Y	Y	Y	Y	Y	Y	Y	N	N	Y	Y	Y	Y	Y	Y	Y	N	N	Y	Y	Y	Y	Y	Y	Y	Y	N	Y	N	Y	Y	Y	Y	Y	Y	Y	Y	N
RPL14	Y	Y	Y	Y	Y	Y	Y	Y	Y	Y	Y	Y	Y	Y	Y	Y	Y	Y	Y	Y	Y	Y	Y	Y	Y	Y	Y	Y	N	Y	Y	Y	Y	Y	Y	N	Y	Y	Y	Y	Y	Y	N	Y	N	Y	N	Y	Y
COX7C	Y	Y	Y	Y	Y	Y	Y	Y	Y	N	Y	Y	Y	Y	Y	Y	Y	Y	Y	Y	Y	Y	Y	Y	N	Y	Y	N	Y	Y	Y	Y	Y	Y	Y	Y	Y	Y	Y	Y	N	Y	Y	Y	Y	Y	N	N	Y
RPL36A	Y	Y	Y	Y	Y	Y	Y	Y	Y	Y	Y	Y	Y	Y	Y	Y	Y	Y	Y	Y	Y	Y	Y	Y	Y	Y	Y	Y	Y	Y	Y	N	Y	Y	N	Y	Y	Y	N	Y	N	Y	N	Y	N	N	Y	Y	Y
RPL29	Y	Y	Y	Y	Y	Y	Y	Y	Y	Y	Y	Y	Y	Y	Y	Y	N	Y	Y	Y	Y	Y	Y	N	N	Y	Y	Y	Y	Y	N	Y	Y	Y	Y	N	Y	Y	Y	N	Y	Y	Y	N	N	Y	Y	Y	Y
MTATP6P1	Y	Y	Y	Y	Y	Y	Y	Y	Y	Y	N	Y	Y	Y	Y	Y	Y	Y	Y	Y	Y	Y	Y	N	Y	N	Y	N	Y	Y	Y	Y	Y	Y	Y	Y	Y	Y	Y	Y	N	Y	Y	Y	Y	Y	N	Y	Y
RPL4	Y	Y	Y	Y	Y	Y	Y	Y	Y	Y	Y	Y	Y	Y	Y	Y	Y	Y	Y	Y	Y	Y	Y	Y	N	Y	Y	Y	Y	Y	N	Y	Y	Y	Y	Y	N	Y	Y	Y	Y	Y	N	Y	Y	N	N	Y	Y
RPL36AL	Y	Y	Y	Y	Y	Y	Y	Y	Y	Y	Y	Y	Y	Y	Y	Y	Y	Y	Y	Y	Y	Y	N	N	Y	Y	Y	Y	N	Y	Y	Y	Y	N	Y	N	Y	Y	Y	Y	Y	Y	Y	Y	Y	N	N	Y	Y
HSP90AB1	Y	Y	Y	Y	Y	Y	Y	Y	Y	Y	Y	Y	Y	Y	Y	Y	N	Y	Y	N	Y	Y	N	Y	Y	Y	Y	Y	Y	Y	N	Y	Y	Y	Y	Y	Y	Y	Y	N	Y	Y	N	N	Y	Y	Y	Y	N
RPS7	Y	Y	Y	Y	Y	Y	Y	Y	Y	Y	Y	Y	Y	Y	Y	Y	Y	Y	Y	Y	Y	Y	Y	Y	N	Y	Y	N	Y	Y	Y	Y	Y	Y	Y	N	N	Y	Y	Y	Y	Y	Y	Y	Y	N	N	N	Y
BTF3	Y	Y	Y	Y	Y	Y	Y	Y	Y	Y	Y	Y	Y	Y	Y	Y	Y	Y	Y	Y	Y	Y	Y	N	N	Y	Y	N	Y	Y	Y	Y	Y	Y	Y	N	N	Y	Y	Y	Y	Y	N	Y	Y	N	N	Y	Y
IFITM3	Y	Y	Y	Y	Y	N	N	Y	Y	Y	Y	Y	N	Y	Y	Y	Y	Y	Y	Y	N	Y	Y	Y	Y	N	N	Y	Y	Y	Y	Y	N	Y	Y	Y	Y	Y	Y	N	Y	Y	Y	Y	N	Y	Y	N	Y
HNRNPA2B1	Y	Y	Y	Y	Y	Y	Y	Y	Y	Y	Y	Y	Y	Y	Y	Y	Y	Y	Y	Y	N	Y	N	Y	Y	N	Y	Y	Y	Y	N	Y	Y	Y	Y	Y	Y	Y	N	Y	Y	Y	Y	Y	Y	N	Y	Y	N
RPS2	Y	Y	Y	Y	Y	Y	Y	Y	Y	Y	Y	Y	Y	Y	Y	Y	Y	Y	Y	Y	Y	Y	Y	Y	N	Y	Y	Y	Y	Y	Y	Y	Y	Y	N	Y	N	Y	N	Y	Y	Y	N	Y	N	N	N	Y	Y
TMBIM6	Y	Y	Y	Y	Y	Y	Y	Y	Y	N	Y	Y	Y	N	N	Y	Y	Y	Y	Y	Y	Y	N	Y	Y	Y	Y	Y	Y	N	Y	Y	Y	Y	Y	Y	Y	Y	Y	Y	Y	Y	N	N	Y	Y	Y	N	N
ATP5L	Y	Y	Y	Y	Y	Y	Y	Y	Y	Y	Y	Y	Y	N	Y	Y	Y	Y	Y	Y	N	Y	Y	N	Y	Y	Y	Y	Y	N	N	Y	Y	Y	Y	Y	Y	Y	Y	Y	Y	Y	Y	N	N	N	N	N	Y
RPL22	Y	Y	Y	Y	Y	Y	Y	Y	Y	N	Y	Y	Y	Y	Y	Y	N	Y	Y	Y	Y	Y	Y	N	Y	Y	Y	N	Y	Y	Y	Y	Y	Y	Y	Y	Y	Y	N	Y	N	Y	N	Y	Y	N	N	Y	Y
SRP14	Y	Y	Y	Y	Y	Y	Y	Y	Y	Y	Y	Y	Y	N	Y	Y	N	Y	Y	Y	N	Y	Y	N	N	Y	Y	N	Y	Y	N	Y	Y	Y	Y	Y	N	Y	Y	Y	N	Y	Y	Y	Y	N	N	N	Y
COX6C	Y	Y	Y	Y	Y	Y	Y	Y	Y	N	Y	Y	Y	N	Y	Y	Y	Y	Y	Y	N	Y	Y	N	N	Y	Y	N	Y	Y	Y	Y	Y	Y	Y	Y	Y	Y	N	Y	N	Y	Y	Y	N	Y	N	N	Y
TMA7	Y	Y	Y	Y	Y	Y	Y	Y	Y	N	Y	Y	Y	N	N	Y	Y	Y	Y	Y	N	Y	Y	Y	N	Y	Y	Y	Y	Y	N	N	Y	Y	Y	Y	Y	Y	Y	Y	N	Y	Y	Y	N	Y	N	N	Y
NDUFA4	Y	Y	Y	Y	Y	Y	Y	Y	Y	N	Y	Y	Y	Y	Y	N	Y	Y	Y	Y	N	Y	Y	Y	Y	Y	Y	N	Y	Y	Y	Y	Y	Y	Y	Y	N	Y	Y	N	N	N	Y	Y	N	N	N	N	Y
OAZ1	Y	Y	Y	Y	Y	Y	Y	Y	Y	Y	N	Y	Y	N	Y	N	Y	Y	Y	N	Y	Y	Y	Y	Y	N	Y	Y	N	Y	N	Y	Y	N	Y	Y	Y	N	Y	Y	N	Y	Y	N	N	Y	Y	N	N
RPS5	Y	Y	Y	Y	Y	Y	Y	Y	Y	Y	Y	Y	Y	Y	Y	N	N	Y	Y	Y	Y	Y	Y	Y	N	Y	Y	Y	Y	N	N	Y	Y	Y	Y	N	N	Y	N	N	Y	Y	N	N	Y	N	N	Y	Y
ANXA2	Y	Y	Y	Y	N	Y	Y	Y	Y	Y	Y	Y	N	N	Y	Y	Y	Y	Y	N	Y	Y	Y	Y	Y	N	N	Y	Y	N	Y	Y	N	Y	Y	Y	Y	Y	Y	N	Y	Y	N	N	Y	Y	N	N	N
SAT1	Y	Y	Y	Y	Y	Y	Y	Y	Y	Y	N	Y	Y	Y	Y	N	Y	Y	Y	N	N	N	N	Y	Y	Y	Y	Y	N	Y	N	Y	Y	N	Y	Y	Y	N	Y	Y	Y	Y	Y	N	Y	Y	Y	Y	N
UQCRB	Y	Y	Y	Y	Y	Y	Y	Y	Y	N	Y	Y	Y	Y	Y	Y	Y	Y	Y	Y	N	Y	Y	N	N	Y	Y	N	Y	Y	Y	Y	Y	Y	Y	Y	N	Y	N	Y	N	Y	Y	Y	N	Y	N	N	N
HNRNPA1	Y	Y	Y	Y	Y	Y	Y	Y	Y	Y	Y	Y	Y	Y	Y	Y	N	Y	Y	Y	Y	Y	Y	Y	N	Y	Y	Y	Y	Y	N	N	Y	Y	Y	N	N	Y	N	Y	Y	Y	N	N	N	N	N	Y	Y
LGALS1	N	N	N	Y	N	Y	Y	Y	Y	Y	Y	Y	N	Y	N	N	Y	Y	Y	Y	Y	Y	Y	Y	N	Y	N	Y	N	Y	Y	Y	Y	N	Y	Y	Y	Y	Y	N	N	Y	Y	Y	N	Y	Y	N	Y
RHOA	Y	Y	Y	Y	Y	Y	Y	Y	Y	Y	Y	Y	N	Y	Y	Y	Y	Y	Y	N	N	Y	Y	Y	N	Y	Y	N	Y	Y	N	Y	Y	Y	Y	Y	Y	Y	Y	Y	N	N	N	Y	N	Y	Y	N	N
RPSA	Y	Y	Y	Y	Y	Y	Y	Y	Y	Y	Y	Y	Y	N	Y	Y	N	Y	Y	Y	Y	Y	Y	N	N	Y	Y	Y	Y	Y	Y	Y	Y	Y	Y	N	N	Y	N	Y	Y	Y	N	N	Y	N	N	Y	Y
RPL9P9	Y	Y	Y	Y	Y	Y	Y	Y	Y	Y	Y	Y	Y	Y	Y	Y	N	Y	Y	Y	Y	Y	Y	N	N	Y	Y	Y	Y	Y	Y	N	Y	N	Y	N	N	Y	N	Y	Y	Y	N	Y	Y	N	N	N	Y
EEF1B2	Y	Y	Y	Y	Y	Y	Y	Y	Y	Y	Y	Y	Y	N	Y	Y	Y	Y	Y	Y	Y	Y	Y	N	N	Y	Y	N	Y	Y	Y	Y	Y	Y	Y	N	N	Y	N	Y	Y	Y	N	N	N	N	N	Y	Y
S100A6	Y	Y	N	Y	N	Y	Y	Y	Y	Y	N	Y	Y	Y	Y	Y	Y	Y	N	N	Y	N	N	Y	Y	N	N	N	N	Y	Y	Y	Y	N	Y	Y	Y	N	Y	Y	Y	Y	Y	Y	Y	Y	Y	Y	N
NPM1	Y	Y	Y	Y	Y	Y	Y	Y	Y	Y	Y	Y	Y	Y	Y	N	N	Y	Y	Y	Y	Y	Y	N	Y	Y	Y	Y	Y	N	N	Y	Y	Y	Y	N	N	Y	N	Y	Y	Y	N	N	Y	N	N	N	Y
CALM1	Y	Y	Y	Y	Y	Y	Y	Y	Y	N	Y	Y	Y	Y	N	N	N	Y	Y	N	Y	Y	Y	Y	N	N	Y	Y	Y	N	N	Y	N	Y	Y	Y	N	Y	Y	N	N	Y	Y	N	Y	N	N	Y	Y
ZFP36L1	Y	Y	N	Y	N	Y	N	Y	Y	Y	N	Y	N	Y	Y	Y	N	Y	N	N	Y	Y	N	Y	Y	Y	N	Y	N	N	Y	Y	Y	Y	Y	Y	Y	N	N	Y	Y	Y	Y	Y	N	Y	Y	N	N
OST4	Y	Y	Y	Y	Y	Y	Y	Y	Y	N	Y	Y	Y	N	N	Y	N	Y	Y	Y	N	Y	Y	N	N	Y	Y	Y	Y	Y	N	Y	N	Y	Y	N	Y	Y	Y	N	N	N	Y	Y	N	N	N	Y	Y
LAPTM4A	Y	Y	Y	Y	Y	N	Y	Y	Y	N	Y	Y	N	Y	N	Y	N	Y	Y	Y	Y	Y	Y	N	Y	N	N	Y	Y	Y	Y	Y	N	Y	Y	Y	N	Y	Y	N	N	Y	N	Y	Y	N	N	Y	Y
HLA-B	Y	Y	Y	Y	Y	Y	Y	Y	Y	Y	N	Y	N	Y	Y	Y	Y	N	N	N	Y	N	N	Y	Y	N	N	Y	N	Y	N	Y	Y	N	N	Y	Y	N	Y	Y	N	Y	Y	N	Y	Y	Y	Y	N
GNAS	Y	Y	Y	Y	Y	Y	Y	Y	Y	N	Y	Y	Y	Y	Y	Y	N	Y	Y	N	Y	Y	Y	N	N	N	N	Y	Y	N	Y	Y	Y	Y	Y	Y	Y	N	N	N	N	Y	N	Y	Y	Y	N	N	N
MYL12A	Y	Y	Y	Y	Y	Y	N	Y	Y	N	Y	Y	Y	N	Y	Y	N	Y	Y	Y	N	Y	Y	Y	N	Y	Y	N	Y	Y	N	Y	N	Y	N	Y	Y	Y	Y	N	N	Y	Y	Y	N	N	N	N	Y
MYL12B	Y	Y	Y	Y	Y	Y	Y	Y	Y	N	Y	Y	Y	N	Y	N	Y	Y	Y	Y	N	Y	Y	Y	N	Y	Y	N	Y	Y	N	Y	Y	N	Y	Y	Y	Y	Y	N	N	N	N	Y	N	N	N	N	Y
RPS10	Y	Y	Y	Y	Y	Y	Y	Y	Y	Y	Y	Y	Y	Y	Y	Y	N	Y	Y	Y	Y	Y	Y	N	N	Y	Y	N	Y	N	Y	Y	Y	N	N	N	N	Y	N	Y	N	Y	N	Y	Y	N	N	N	Y
PSAP	Y	Y	Y	N	Y	Y	Y	Y	Y	Y	N	Y	N	N	N	N	Y	Y	Y	N	N	N	N	Y	Y	Y	Y	Y	N	Y	Y	Y	Y	N	Y	Y	Y	N	Y	Y	N	Y	N	N	N	Y	Y	Y	N
S100A10	Y	Y	Y	Y	Y	Y	Y	Y	Y	Y	Y	Y	N	N	Y	Y	Y	Y	N	N	Y	Y	N	Y	Y	N	N	N	Y	Y	Y	Y	N	Y	Y	Y	N	N	Y	N	Y	Y	Y	N	Y	Y	Y	N	N
SON	Y	Y	Y	Y	Y	Y	Y	Y	N	N	Y	Y	Y	N	N	Y	N	Y	Y	Y	Y	Y	Y	N	N	Y	Y	Y	Y	N	N	Y	Y	Y	Y	Y	N	Y	N	N	N	N	Y	Y	Y	N	N	N	Y
HSPA8	Y	Y	N	Y	Y	Y	Y	Y	Y	Y	Y	Y	Y	Y	Y	Y	N	Y	Y	Y	N	Y	N	N	Y	Y	N	Y	Y	N	N	N	Y	Y	N	Y	N	Y	Y	N	N	Y	Y	N	N	N	N	Y	N
HNRNPK	Y	Y	Y	Y	Y	Y	Y	Y	N	N	Y	Y	Y	N	N	Y	N	Y	Y	Y	Y	Y	Y	N	N	Y	Y	Y	Y	Y	N	Y	Y	Y	Y	N	N	Y	Y	Y	Y	N	N	N	Y	N	N	Y	N
DUSP1	Y	Y	Y	Y	Y	Y	N	Y	Y	Y	N	N	N	N	Y	Y	Y	N	N	N	Y	Y	N	Y	Y	N	Y	Y	N	N	Y	Y	N	Y	Y	Y	Y	N	Y	Y	Y	N	Y	Y	N	Y	Y	N	N
FOS	Y	Y	N	Y	N	Y	Y	Y	Y	Y	Y	Y	N	N	N	Y	Y	Y	N	Y	N	Y	N	Y	Y	N	N	Y	N	Y	Y	N	Y	Y	N	Y	Y	N	N	Y	N	Y	Y	Y	N	Y	Y	N	Y
HSPB1	Y	Y	N	Y	Y	Y	N	Y	N	Y	Y	Y	N	Y	Y	Y	N	Y	Y	N	Y	Y	Y	N	N	N	Y	Y	N	N	N	N	N	N	Y	Y	Y	N	Y	N	N	N	Y	Y	Y	Y	Y	N	Y
DNAJA1	Y	Y	N	Y	N	Y	Y	Y	Y	Y	Y	Y	Y	Y	Y	Y	Y	Y	N	Y	Y	Y	N	N	Y	N	Y	Y	Y	Y	N	N	Y	N	Y	Y	N	N	Y	N	Y	Y	N	N	N	N	Y	Y	N
PFN1	Y	Y	Y	Y	N	Y	Y	Y	Y	N	Y	Y	Y	N	N	N	Y	N	Y	Y	Y	Y	Y	Y	Y	Y	Y	Y	N	Y	N	Y	Y	N	Y	N	Y	Y	Y	N	N	N	N	N	N	Y	Y	N	N
TXN	Y	Y	Y	Y	Y	Y	Y	Y	Y	N	Y	Y	Y	Y	Y	Y	N	Y	Y	N	Y	Y	N	N	Y	N	N	N	Y	Y	N	Y	Y	Y	Y	N	N	N	Y	N	Y	Y	N	Y	Y	N	Y	N	N
UBL5	Y	Y	Y	Y	Y	Y	Y	Y	Y	N	Y	Y	Y	N	N	N	N	Y	Y	Y	N	Y	Y	N	Y	N	Y	N	Y	Y	N	Y	Y	Y	Y	Y	Y	Y	N	N	N	Y	Y	Y	Y	N	N	N	N
NFKBIA	Y	Y	N	Y	Y	Y	Y	Y	Y	Y	N	Y	N	N	Y	N	Y	Y	N	N	N	Y	N	Y	Y	N	Y	Y	N	Y	Y	Y	N	N	Y	Y	Y	N	Y	Y	Y	Y	N	N	Y	N	Y	Y	N
HLA-A	Y	Y	Y	Y	Y	Y	Y	Y	Y	Y	Y	Y	N	N	Y	Y	Y	N	N	N	Y	Y	N	Y	Y	Y	N	Y	N	Y	N	Y	Y	N	N	Y	N	N	Y	N	Y	N	N	N	N	Y	Y	Y	N
ZFP36	Y	Y	N	Y	Y	Y	Y	Y	Y	Y	N	Y	N	N	Y	Y	Y	N	N	N	Y	Y	N	Y	Y	N	Y	Y	N	Y	Y	Y	N	N	N	Y	Y	N	N	Y	N	Y	Y	Y	N	Y	Y	Y	N
HSPE1	Y	Y	Y	Y	Y	Y	Y	Y	N	Y	Y	Y	Y	Y	Y	N	N	Y	N	Y	Y	Y	Y	N	Y	Y	Y	Y	N	N	N	N	Y	N	Y	Y	Y	N	Y	N	Y	Y	N	N	N	N	Y	Y	N
COMMD6	Y	Y	Y	Y	Y	Y	Y	Y	Y	N	Y	Y	Y	N	Y	Y	N	Y	Y	Y	N	Y	Y	N	N	Y	Y	N	N	N	N	Y	Y	N	Y	Y	Y	Y	Y	N	N	Y	N	N	N	N	N	N	Y
SKP1	Y	Y	Y	Y	Y	Y	Y	Y	N	N	Y	Y	Y	Y	N	N	N	Y	Y	Y	Y	Y	Y	N	N	N	N	N	Y	N	Y	Y	Y	N	Y	Y	N	Y	N	N	N	Y	Y	N	Y	N	N	N	Y
HSPA1A	Y	Y	N	Y	Y	Y	N	Y	N	Y	Y	N	Y	N	Y	Y	N	Y	N	N	N	Y	N	Y	Y	Y	Y	Y	N	N	Y	N	Y	N	N	Y	Y	N	Y	Y	N	Y	Y	N	N	Y	Y	Y	N
SDCBP	Y	Y	Y	Y	Y	Y	Y	Y	Y	Y	Y	Y	N	N	Y	N	Y	Y	N	N	N	N	N	Y	Y	N	Y	Y	N	Y	N	Y	N	Y	Y	Y	Y	N	Y	N	N	N	N	N	Y	Y	Y	Y	N
GAS5	Y	Y	Y	Y	Y	Y	Y	Y	Y	N	Y	Y	N	Y	Y	Y	N	Y	Y	Y	Y	Y	Y	N	N	N	Y	N	Y	N	N	Y	Y	Y	Y	Y	N	Y	N	N	Y	Y	N	N	N	N	N	N	Y
NPC2	Y	Y	Y	Y	Y	N	Y	Y	Y	Y	N	N	Y	N	Y	Y	Y	Y	N	N	N	N	N	Y	Y	Y	Y	Y	N	Y	Y	Y	Y	N	N	N	Y	N	Y	Y	N	N	Y	N	N	Y	N	N	N
COX7B	Y	Y	Y	Y	Y	Y	Y	Y	N	N	Y	Y	Y	N	Y	N	N	Y	Y	Y	N	Y	Y	N	Y	Y	Y	N	N	Y	N	Y	Y	N	Y	Y	N	Y	N	N	N	N	Y	N	N	Y	N	N	Y
CD74	Y	Y	Y	Y	Y	Y	Y	Y	Y	Y	N	N	N	N	Y	Y	Y	N	N	N	N	N	N	Y	Y	Y	Y	N	N	Y	N	Y	Y	N	N	Y	Y	N	Y	Y	Y	N	Y	N	Y	Y	Y	N	N
COX7A2	Y	Y	Y	Y	Y	Y	Y	Y	Y	N	Y	Y	Y	N	Y	N	N	Y	Y	Y	N	Y	Y	N	N	Y	N	N	N	N	N	Y	Y	N	Y	Y	Y	Y	N	Y	N	N	Y	Y	N	N	N	N	N
EEF2	Y	Y	Y	Y	Y	Y	Y	Y	N	Y	N	Y	N	Y	Y	Y	Y	Y	Y	N	Y	N	Y	Y	N	N	N	N	N	N	Y	Y	N	Y	Y	N	N	Y	N	N	Y	N	N	N	Y	N	Y	Y	N
COX4I1	Y	Y	Y	Y	Y	Y	Y	Y	N	Y	Y	Y	Y	N	N	N	Y	Y	Y	Y	N	Y	Y	N	N	Y	Y	Y	Y	N	N	Y	Y	Y	N	N	Y	Y	Y	N	N	N	N	N	N	N	Y	N	N
HLA-E	Y	Y	Y	Y	Y	Y	Y	Y	Y	Y	Y	Y	N	N	Y	Y	Y	N	Y	N	Y	N	N	Y	Y	N	N	N	N	Y	N	Y	N	N	Y	Y	N	N	Y	N	Y	N	Y	N	N	Y	Y	N	N
ZFAS1	Y	Y	Y	Y	Y	Y	Y	Y	Y	N	Y	Y	Y	Y	N	N	N	Y	Y	Y	Y	Y	Y	N	N	N	Y	N	Y	N	N	Y	Y	Y	Y	N	Y	Y	N	N	N	Y	N	N	N	N	N	N	Y
UQCRQ	Y	Y	Y	Y	Y	Y	Y	Y	N	N	Y	Y	Y	N	N	N	N	Y	Y	Y	N	Y	Y	N	N	N	N	N	Y	Y	N	N	Y	N	Y	Y	Y	Y	N	Y	N	N	Y	Y	N	N	N	N	Y
SRGN	N	N	N	Y	N	Y	Y	Y	Y	Y	N	N	Y	N	Y	Y	Y	N	N	N	Y	N	N	Y	Y	Y	Y	Y	N	Y	N	Y	Y	N	N	Y	Y	N	Y	Y	N	Y	Y	N	N	Y	Y	Y	N
SEC62	Y	Y	Y	Y	Y	Y	Y	Y	Y	N	Y	Y	Y	N	N	Y	N	Y	Y	Y	N	Y	Y	Y	N	N	N	N	N	N	N	Y	Y	Y	Y	Y	N	Y	Y	N	Y	N	N	N	N	N	N	N	N
TUBA1B	Y	N	Y	Y	N	Y	Y	Y	Y	N	Y	Y	N	Y	Y	N	N	Y	Y	Y	Y	Y	Y	Y	N	Y	N	Y	N	Y	N	N	Y	N	Y	Y	Y	Y	N	N	Y	N	N	N	N	N	N	Y	N
JUNB	Y	Y	N	Y	N	Y	Y	Y	Y	Y	N	N	N	Y	Y	Y	N	N	N	N	N	Y	N	Y	Y	N	N	Y	N	Y	Y	N	N	N	Y	Y	Y	N	N	Y	N	Y	Y	Y	N	Y	Y	N	N
EIF4G2	Y	Y	Y	Y	Y	Y	Y	Y	N	N	N	Y	Y	Y	Y	N	N	Y	Y	N	Y	Y	N	Y	Y	Y	N	N	N	N	N	Y	Y	Y	Y	Y	N	N	N	Y	Y	N	N	Y	Y	N	N	N	N
H2AFZ	Y	Y	Y	Y	N	Y	Y	Y	N	N	Y	Y	Y	Y	N	N	N	Y	Y	Y	Y	Y	Y	N	N	N	N	Y	Y	Y	N	Y	Y	Y	Y	N	N	Y	N	N	Y	N	N	N	Y	N	N	N	Y
MCL1	N	N	Y	Y	Y	Y	N	Y	Y	Y	N	Y	N	Y	Y	Y	Y	Y	N	N	Y	N	N	Y	Y	N	N	N	N	Y	Y	Y	N	N	Y	Y	Y	N	N	N	Y	Y	N	N	Y	N	Y	Y	N
HNRNPC	Y	Y	Y	Y	Y	Y	Y	Y	N	N	Y	Y	Y	Y	N	N	N	Y	N	Y	Y	Y	Y	N	Y	Y	Y	Y	N	Y	N	Y	Y	Y	Y	N	N	Y	Y	N	N	N	N	N	N	N	N	N	N
CST3	Y	Y	Y	N	Y	Y	N	Y	Y	Y	N	N	N	N	Y	N	Y	N	N	N	N	N	N	Y	Y	Y	Y	Y	N	Y	N	Y	Y	N	Y	Y	Y	N	Y	Y	N	N	Y	N	N	Y	N	Y	N
SH3BGRL3	Y	Y	Y	Y	Y	Y	Y	Y	Y	Y	Y	N	Y	N	N	N	Y	Y	Y	N	N	Y	N	Y	Y	Y	N	Y	N	Y	N	N	Y	N	Y	Y	Y	N	Y	N	N	N	N	N	N	Y	Y	N	N
FOSB	Y	Y	N	Y	N	Y	N	Y	Y	Y	N	Y	N	Y	Y	Y	Y	Y	N	N	N	Y	N	N	Y	N	Y	N	N	Y	Y	N	N	N	Y	N	N	N	N	Y	N	Y	Y	Y	Y	N	Y	Y	N
HLA-C	Y	Y	Y	Y	Y	Y	Y	Y	Y	Y	N	N	N	N	Y	Y	Y	N	N	N	Y	N	N	Y	Y	N	N	Y	N	Y	N	Y	N	N	N	Y	N	N	Y	N	N	Y	N	N	N	Y	Y	Y	N
SHFM1	Y	Y	Y	Y	Y	Y	Y	Y	N	N	Y	Y	Y	N	N	Y	Y	Y	Y	Y	N	Y	Y	N	Y	N	N	N	Y	N	N	Y	Y	N	Y	Y	N	Y	N	N	N	N	N	Y	N	N	N	N	N
HLA-DRA	Y	Y	Y	Y	N	Y	Y	Y	Y	Y	N	N	N	N	Y	Y	Y	N	N	N	N	N	N	Y	Y	Y	Y	N	N	Y	N	Y	N	N	N	Y	Y	N	Y	Y	N	N	Y	N	N	Y	Y	N	N
ATP5J	Y	Y	Y	Y	Y	Y	Y	Y	N	N	Y	Y	Y	N	N	Y	N	Y	Y	Y	N	Y	Y	N	N	N	N	N	Y	N	N	Y	Y	Y	Y	Y	N	Y	N	N	N	N	Y	N	N	N	N	N	N
ANXA1	N	N	N	Y	N	N	N	Y	Y	Y	N	Y	Y	N	Y	Y	Y	N	Y	N	N	N	N	Y	Y	N	N	N	N	Y	Y	Y	N	N	Y	Y	N	Y	Y	Y	N	Y	Y	N	Y	N	Y	Y	N
IFITM2	N	N	N	Y	Y	Y	Y	Y	Y	N	Y	N	N	N	Y	Y	Y	Y	Y	Y	N	Y	N	N	N	N	N	N	N	Y	Y	N	Y	N	N	Y	N	N	Y	N	N	Y	Y	N	N	Y	Y	N	Y
POMP	Y	Y	Y	Y	Y	Y	Y	Y	N	N	Y	N	Y	N	N	N	Y	Y	Y	Y	N	Y	Y	N	N	Y	N	N	N	N	N	Y	Y	Y	Y	Y	N	Y	N	N	Y	N	N	N	N	N	N	N	Y
TOMM7	Y	Y	Y	Y	Y	Y	Y	Y	Y	N	N	Y	Y	Y	Y	N	N	Y	Y	Y	N	N	Y	N	N	Y	Y	N	N	N	Y	N	N	N	Y	N	N	Y	N	Y	N	Y	Y	N	N	N	N	N	N
USMG5	Y	Y	Y	Y	Y	Y	Y	Y	N	N	Y	Y	Y	N	N	N	N	Y	Y	N	N	N	Y	N	Y	Y	N	N	Y	N	N	Y	Y	N	Y	Y	Y	Y	N	N	N	N	Y	Y	N	N	N	N	Y
DYNLL1	Y	Y	N	Y	Y	Y	Y	Y	N	N	Y	Y	Y	N	Y	N	N	Y	Y	Y	N	Y	Y	N	N	N	N	N	Y	Y	N	Y	Y	Y	Y	N	N	Y	N	N	N	N	N	N	N	N	N	N	Y
NDUFA1	Y	Y	Y	Y	Y	Y	Y	Y	N	N	Y	N	N	N	Y	N	Y	Y	Y	Y	N	N	Y	N	N	Y	Y	N	N	N	N	Y	Y	Y	N	Y	N	Y	Y	N	N	N	Y	N	N	N	N	N	N
SUB1	Y	Y	Y	Y	Y	Y	Y	Y	Y	N	Y	Y	Y	N	N	N	N	Y	Y	Y	Y	Y	Y	N	N	N	Y	N	Y	Y	N	Y	Y	Y	Y	N	N	Y	N	N	N	N	N	N	N	N	N	N	N
NDUFS5	Y	Y	Y	Y	Y	Y	Y	Y	N	N	Y	Y	Y	N	N	N	N	Y	Y	Y	Y	N	Y	N	N	N	N	N	Y	N	N	Y	N	N	Y	N	N	Y	N	Y	N	Y	N	Y	N	N	N	N	Y
GSTP1	Y	Y	Y	N	Y	Y	Y	Y	N	N	Y	Y	N	N	Y	N	N	Y	Y	Y	N	Y	Y	N	N	N	Y	N	Y	N	N	N	Y	N	Y	Y	N	Y	Y	N	N	N	N	N	N	N	N	N	Y
ARPC3	Y	Y	Y	Y	Y	Y	Y	Y	Y	N	Y	N	Y	N	N	N	Y	Y	N	N	N	Y	N	Y	N	Y	Y	N	N	Y	N	Y	Y	Y	N	N	Y	N	Y	N	N	N	N	N	N	N	Y	N	N
UBE2D3	Y	Y	Y	Y	Y	Y	Y	Y	Y	N	N	Y	N	Y	Y	N	N	Y	N	N	Y	N	N	N	Y	N	N	N	N	Y	N	Y	Y	N	Y	Y	N	N	Y	N	Y	Y	N	N	N	N	Y	Y	N
RAN	Y	Y	Y	Y	N	Y	Y	Y	N	N	Y	Y	Y	Y	Y	N	N	Y	Y	Y	Y	Y	Y	N	N	Y	Y	N	Y	N	N	Y	N	N	Y	N	N	Y	N	N	Y	N	N	N	N	N	N	N	N
S100A4	N	N	N	Y	N	Y	Y	Y	Y	Y	N	N	N	N	N	N	Y	N	N	N	N	N	N	Y	Y	N	N	N	N	Y	Y	Y	Y	N	N	Y	Y	N	Y	Y	N	Y	Y	Y	N	Y	Y	Y	N
COX6B1	Y	Y	Y	Y	Y	Y	Y	Y	N	N	Y	N	Y	N	N	N	Y	Y	Y	N	N	N	Y	N	N	Y	Y	N	N	N	N	Y	Y	N	N	N	N	Y	Y	N	N	N	Y	Y	N	N	N	N	N
EIF4A2	Y	Y	Y	Y	Y	Y	Y	Y	N	N	Y	Y	N	Y	Y	Y	N	Y	Y	N	N	Y	Y	N	N	Y	Y	Y	N	N	N	N	Y	N	N	Y	N	Y	N	N	Y	N	N	N	N	N	N	N	N
CLIC1	Y	Y	Y	Y	N	Y	Y	Y	N	N	Y	Y	Y	N	N	N	Y	Y	N	N	N	Y	Y	Y	N	N	Y	N	N	Y	N	Y	Y	N	Y	N	Y	N	Y	N	N	N	N	N	N	N	Y	Y	N
DNAJB1	Y	Y	N	Y	Y	Y	N	Y	Y	Y	Y	N	N	N	Y	N	N	Y	N	Y	N	Y	N	N	N	N	Y	Y	N	N	N	N	N	N	N	Y	Y	N	Y	N	N	Y	Y	N	N	N	Y	Y	N
GNG5	Y	Y	Y	Y	Y	Y	Y	Y	N	N	Y	Y	N	N	N	N	N	Y	Y	Y	N	Y	Y	N	N	Y	Y	N	Y	N	N	Y	Y	N	Y	N	N	Y	N	N	N	N	N	N	N	N	N	N	N
ANXA5	N	Y	Y	Y	Y	N	N	Y	Y	Y	N	Y	N	N	N	N	Y	Y	Y	N	Y	N	N	Y	Y	Y	Y	Y	N	N	N	Y	N	N	Y	N	Y	N	Y	N	Y	N	N	N	Y	N	N	N	N
HSP90B1	Y	Y	Y	Y	Y	Y	Y	Y	Y	N	Y	Y	Y	N	N	N	N	Y	Y	Y	N	Y	Y	N	N	N	N	Y	Y	N	N	Y	Y	Y	Y	N	N	Y	N	N	N	N	N	N	N	N	N	N	N
A2M	N	N	N	N	N	N	N	Y	Y	N	Y	Y	N	N	Y	Y	N	Y	N	N	N	Y	N	Y	N	Y	N	Y	Y	N	Y	N	Y	Y	Y	Y	N	N	N	Y	N	N	Y	Y	N	Y	N	N	N
PRDX1	Y	Y	Y	Y	N	Y	Y	Y	N	N	Y	Y	Y	Y	N	N	N	Y	Y	N	N	Y	Y	N	Y	N	Y	N	Y	Y	N	Y	N	N	Y	N	N	Y	N	N	N	N	N	N	Y	N	N	N	N
LDHA	Y	Y	Y	Y	N	Y	Y	Y	N	N	N	Y	Y	Y	Y	Y	N	Y	Y	N	Y	N	Y	N	N	N	N	Y	N	N	N	Y	Y	N	Y	Y	N	Y	N	N	Y	N	N	N	N	N	N	N	N
HLA-DRB1	Y	Y	Y	Y	N	Y	N	Y	Y	Y	N	N	N	N	N	Y	Y	N	N	N	N	N	N	Y	Y	Y	Y	N	N	N	N	Y	N	N	N	Y	Y	N	Y	Y	N	N	Y	N	N	Y	N	N	N
YWHAZ	Y	Y	Y	Y	Y	Y	Y	Y	Y	N	N	Y	N	Y	N	N	N	Y	N	N	Y	N	N	N	Y	N	N	N	N	N	N	Y	Y	Y	Y	N	N	N	N	Y	Y	Y	N	N	Y	N	Y	N	N
CTSB	Y	Y	Y	Y	N	N	N	Y	Y	Y	N	N	N	N	N	N	Y	Y	Y	N	N	N	N	Y	Y	N	N	Y	N	Y	N	Y	Y	N	N	N	Y	N	Y	Y	N	N	Y	N	Y	Y	N	N	N
ATP5I	Y	Y	Y	Y	Y	Y	Y	Y	N	N	Y	N	Y	N	N	Y	N	Y	Y	Y	N	Y	Y	N	N	Y	N	N	Y	N	N	N	Y	N	N	N	N	Y	N	N	N	N	Y	N	N	N	N	N	Y
LAPTM5	Y	N	N	Y	N	Y	Y	Y	Y	Y	N	N	Y	N	N	N	Y	N	N	N	N	N	N	Y	Y	Y	N	Y	N	Y	N	Y	Y	N	N	N	Y	N	Y	Y	N	N	N	N	N	Y	Y	Y	N
TMEM258	Y	Y	Y	Y	Y	Y	Y	Y	N	N	Y	N	Y	N	N	N	N	Y	Y	Y	N	Y	Y	N	N	Y	Y	N	Y	N	N	N	Y	N	Y	N	N	Y	N	N	N	N	N	N	N	N	N	N	N
SOD2	N	N	Y	Y	Y	N	N	N	Y	Y	N	Y	N	Y	Y	N	Y	N	N	N	Y	N	N	Y	Y	N	N	Y	N	N	N	Y	N	N	Y	N	Y	N	Y	Y	Y	N	N	N	Y	N	Y	N	N
GADD45B	N	N	N	Y	N	Y	Y	Y	Y	Y	N	Y	N	Y	Y	Y	N	Y	N	N	N	N	N	Y	Y	N	N	Y	N	N	N	N	N	N	N	Y	Y	N	Y	N	N	Y	Y	Y	N	N	N	N	N
PPP1R15A	Y	Y	N	Y	Y	Y	Y	Y	Y	Y	N	Y	N	N	Y	N	Y	Y	N	N	N	N	N	N	Y	N	N	Y	N	Y	N	N	N	N	N	Y	N	N	Y	N	N	N	Y	N	N	N	N	Y	N
C14orf2	Y	Y	Y	Y	Y	Y	Y	Y	N	N	Y	N	Y	N	N	N	N	Y	Y	Y	N	Y	Y	N	N	Y	Y	N	Y	N	N	N	Y	N	N	N	N	Y	Y	N	N	N	N	N	N	N	N	N	N
LRRC75A-AS1	Y	Y	Y	Y	Y	Y	Y	Y	Y	N	Y	Y	Y	N	N	N	N	Y	Y	N	N	Y	Y	N	N	N	Y	N	N	N	N	Y	Y	Y	Y	N	N	N	N	N	N	N	N	N	N	N	N	N	Y
HMGB1	Y	Y	Y	Y	Y	Y	Y	Y	Y	N	Y	Y	Y	N	N	N	N	Y	N	Y	N	Y	Y	N	N	N	N	N	Y	Y	N	N	Y	Y	N	Y	N	Y	N	N	N	N	N	N	N	N	N	N	N
YWHAB	Y	Y	Y	Y	Y	Y	Y	Y	N	N	Y	N	Y	N	N	N	N	Y	N	N	Y	Y	N	N	N	Y	Y	N	Y	N	N	Y	Y	Y	N	Y	N	Y	N	N	N	N	N	N	N	N	N	N	Y
PSMA7	Y	Y	Y	Y	Y	Y	Y	Y	N	N	Y	Y	Y	N	N	N	N	Y	N	Y	Y	Y	N	N	N	N	Y	N	Y	N	N	Y	Y	N	N	N	N	Y	Y	N	N	N	N	N	N	N	N	N	Y
SLC25A6	Y	Y	Y	Y	Y	Y	Y	Y	N	Y	N	Y	N	N	N	N	Y	Y	Y	N	N	Y	Y	Y	N	Y	N	N	N	N	N	Y	Y	N	N	N	N	N	Y	N	N	N	N	N	N	N	N	N	Y
TCEB2	Y	Y	Y	Y	Y	Y	Y	Y	N	N	Y	Y	N	N	Y	N	N	Y	Y	Y	N	Y	Y	N	N	N	N	N	N	N	N	N	N	N	N	Y	N	Y	N	N	N	N	N	N	N	N	N	N	Y
CYCS	Y	Y	Y	Y	Y	Y	Y	Y	N	Y	N	Y	Y	Y	N	N	Y	Y	N	N	N	N	N	N	Y	N	Y	N	N	N	N	Y	N	N	Y	Y	Y	N	N	N	Y	N	Y	N	N	N	N	N	N
IER3	N	Y	Y	N	Y	N	N	N	Y	Y	N	Y	N	Y	Y	Y	Y	N	N	N	Y	N	N	N	Y	N	N	Y	N	N	N	Y	N	N	Y	N	Y	N	N	Y	Y	Y	N	N	Y	N	Y	N	N
NAP1L1	Y	Y	N	Y	N	Y	Y	Y	N	Y	N	Y	N	N	N	N	N	Y	Y	Y	Y	Y	Y	N	N	Y	Y	N	N	N	N	Y	Y	Y	Y	N	N	Y	N	Y	N	N	N	N	N	N	N	N	N
RP11-543P15.1	Y	Y	Y	Y	Y	Y	N	Y	Y	N	N	N	N	N	N	Y	N	Y	Y	Y	Y	Y	Y	N	N	Y	Y	N	Y	N	Y	N	N	N	N	Y	Y	Y	N	N	N	N	N	N	N	N	N	N	N
ARPC2	Y	Y	Y	Y	Y	Y	Y	Y	Y	N	N	N	Y	N	N	N	Y	N	Y	N	N	Y	Y	Y	N	Y	Y	N	N	N	N	Y	Y	N	N	N	Y	N	Y	N	N	N	N	N	N	N	Y	N	N
SNRPD2	Y	Y	Y	Y	Y	Y	Y	Y	N	N	Y	N	N	N	Y	N	N	Y	Y	Y	N	N	Y	N	N	N	Y	N	Y	Y	N	N	Y	N	N	Y	N	Y	N	N	N	N	N	N	N	N	N	N	N
HINT1	Y	Y	Y	Y	Y	Y	Y	Y	N	N	Y	Y	Y	N	Y	N	N	Y	N	N	N	Y	N	N	N	Y	Y	N	N	N	N	N	Y	Y	Y	Y	N	Y	N	N	N	N	N	N	N	N	N	N	N
TAGLN2	Y	Y	Y	Y	N	Y	Y	Y	Y	Y	Y	N	N	N	Y	N	Y	Y	N	N	N	N	N	N	Y	N	N	N	N	Y	N	Y	N	N	N	Y	N	Y	Y	N	N	N	N	N	N	N	Y	Y	N
TPI1	Y	Y	Y	Y	Y	Y	Y	Y	N	N	Y	Y	Y	N	Y	N	N	Y	Y	N	N	N	Y	N	N	N	Y	Y	N	N	N	Y	N	N	N	N	N	N	N	N	N	N	N	N	Y	N	N	N	Y
BTG1	Y	Y	Y	Y	Y	Y	Y	Y	Y	Y	N	Y	N	Y	N	N	Y	N	N	N	Y	N	N	Y	Y	N	N	N	N	N	N	Y	N	N	Y	N	N	N	Y	N	N	N	N	Y	N	N	Y	N	N
ATP5G2	Y	Y	Y	Y	Y	Y	N	Y	N	N	Y	N	Y	N	N	N	N	Y	Y	Y	N	Y	Y	N	N	Y	Y	N	Y	N	N	N	Y	Y	N	N	N	Y	N	N	N	N	N	N	N	N	N	N	N
HSPD1	Y	Y	Y	Y	Y	Y	Y	Y	N	Y	N	N	Y	Y	Y	N	N	Y	N	N	N	Y	N	N	N	N	Y	Y	N	N	N	N	N	N	N	N	N	N	Y	N	N	Y	N	N	N	N	N	Y	N
YBX1	Y	Y	Y	Y	Y	Y	Y	Y	N	Y	N	Y	N	Y	N	N	N	Y	N	N	Y	N	N	N	Y	N	N	N	N	N	N	Y	Y	Y	N	N	Y	N	N	N	Y	N	N	Y	N	N	N	N	N
DBI	Y	Y	Y	Y	Y	Y	Y	Y	N	N	Y	Y	Y	N	N	N	N	Y	N	N	N	N	Y	N	N	Y	Y	N	N	N	N	Y	Y	N	Y	N	Y	N	N	N	N	N	N	N	N	N	N	N	N
CDKN1A	N	Y	N	Y	N	N	Y	N	N	Y	N	Y	N	Y	Y	Y	Y	N	N	N	N	N	N	Y	Y	N	N	N	N	Y	N	Y	N	N	Y	Y	N	N	Y	Y	N	N	N	N	N	N	Y	Y	N
UQCRH	Y	Y	Y	Y	Y	Y	Y	Y	N	N	Y	N	Y	N	N	N	N	Y	Y	Y	N	Y	N	N	N	Y	Y	N	N	N	N	N	Y	Y	N	N	N	Y	N	N	N	N	N	N	N	N	N	N	Y
ZFP36L2	Y	Y	Y	Y	N	Y	Y	Y	Y	Y	Y	N	N	N	Y	Y	N	Y	N	N	Y	Y	N	N	N	Y	N	N	N	N	Y	N	N	N	N	Y	Y	N	N	N	N	N	N	N	Y	N	N	N	N
JUN	Y	Y	N	Y	Y	Y	Y	Y	Y	N	N	N	N	N	N	Y	N	Y	N	N	N	Y	N	N	N	N	N	Y	N	N	Y	N	N	N	N	Y	Y	N	N	Y	N	N	Y	Y	N	N	N	N	N
SNRPE	Y	Y	Y	Y	Y	Y	Y	Y	N	N	Y	Y	Y	N	N	N	N	Y	Y	Y	N	Y	Y	N	N	N	N	N	Y	N	N	N	Y	Y	N	N	N	Y	N	N	N	N	N	N	N	N	N	N	N
HLA-DPA1	Y	N	N	Y	N	Y	Y	Y	Y	Y	N	N	N	N	N	Y	Y	N	N	N	N	N	N	Y	Y	N	Y	N	N	N	N	Y	N	N	N	Y	Y	N	N	Y	N	N	Y	N	N	Y	N	N	N
UQCR11	Y	Y	Y	Y	Y	Y	Y	Y	N	N	Y	N	N	N	N	N	N	Y	Y	Y	N	N	Y	N	N	Y	N	N	Y	N	N	N	N	N	N	Y	N	Y	N	N	N	N	N	N	N	N	N	N	N
DSTN	Y	Y	Y	N	Y	N	N	N	N	N	N	Y	N	Y	Y	Y	N	Y	Y	N	N	N	Y	N	N	N	N	N	N	N	Y	N	N	N	Y	Y	N	Y	N	N	Y	N	Y	Y	N	N	N	N	N
COX8A	Y	Y	Y	Y	Y	Y	Y	Y	N	N	Y	N	Y	N	N	N	N	Y	Y	Y	N	N	Y	N	N	Y	Y	N	N	N	N	Y	Y	N	N	N	N	Y	N	N	N	N	N	N	N	N	N	N	N
SRSF3	Y	Y	Y	Y	N	Y	Y	Y	Y	N	Y	Y	N	N	N	Y	N	Y	N	Y	N	Y	N	N	N	N	N	N	N	N	N	Y	Y	N	Y	N	N	Y	N	N	N	N	N	N	N	N	N	N	N
NDUFB2	Y	Y	Y	Y	Y	Y	Y	Y	N	N	Y	N	Y	N	N	N	N	Y	Y	N	N	N	Y	N	N	Y	N	N	N	N	N	N	N	N	N	Y	N	Y	N	N	N	N	N	N	N	N	N	N	Y
SLC25A5	Y	Y	Y	Y	Y	Y	Y	Y	N	Y	Y	Y	N	N	N	N	N	Y	Y	N	N	Y	Y	N	N	Y	Y	N	N	N	N	Y	Y	N	N	N	N	N	N	N	N	N	N	N	N	N	N	N	N
KLF6	Y	Y	Y	Y	Y	Y	Y	Y	Y	Y	N	Y	N	N	N	N	N	N	N	N	N	N	N	N	Y	N	N	Y	N	N	N	Y	N	N	N	Y	Y	N	N	Y	N	N	N	N	N	N	N	Y	N
RNASE1	Y	Y	Y	N	Y	N	N	N	Y	N	Y	N	N	N	Y	Y	N	Y	N	N	N	N	N	N	Y	N	N	Y	N	N	N	N	Y	N	N	Y	Y	N	N	Y	N	N	Y	N	N	Y	N	N	N
SEPW1	Y	Y	Y	Y	N	Y	Y	Y	N	N	Y	N	N	N	N	N	N	Y	Y	N	N	Y	Y	N	N	N	N	N	Y	N	N	N	N	Y	N	Y	N	Y	N	N	N	N	Y	Y	N	N	N	N	Y
MORF4L1	Y	Y	N	Y	Y	Y	Y	Y	N	N	N	Y	Y	N	N	N	N	Y	Y	Y	N	Y	Y	N	N	N	N	N	N	N	N	N	Y	N	Y	N	N	Y	N	N	N	N	N	N	Y	N	N	N	N
NDUFB1	Y	Y	Y	Y	Y	Y	Y	Y	N	N	N	N	Y	N	N	N	N	Y	Y	N	N	Y	Y	N	N	N	Y	N	N	Y	N	N	N	N	Y	N	N	Y	N	N	N	N	Y	N	N	N	N	N	N
ALDOA	Y	Y	Y	Y	Y	Y	Y	Y	Y	N	N	Y	N	N	N	N	N	Y	Y	N	N	N	Y	N	N	N	N	Y	N	N	N	Y	Y	N	N	Y	N	N	Y	N	N	N	N	N	N	N	N	N	N
TYROBP	N	N	N	N	N	N	N	Y	Y	Y	N	N	Y	N	N	N	Y	N	N	N	N	N	N	Y	Y	Y	Y	N	N	Y	N	Y	Y	N	N	N	Y	N	Y	Y	N	N	N	N	N	Y	Y	N	N
GLUL	Y	Y	Y	N	Y	N	N	Y	Y	N	N	Y	N	N	N	Y	N	Y	N	N	N	N	N	N	Y	N	N	Y	N	Y	N	Y	N	N	Y	N	N	N	Y	Y	N	N	N	N	N	N	Y	Y	N
ARHGDIB	Y	N	N	Y	N	Y	Y	Y	Y	N	N	N	Y	N	N	N	Y	N	N	N	N	N	N	Y	N	Y	Y	N	N	Y	N	N	Y	N	N	Y	Y	N	Y	N	N	N	N	N	N	N	N	Y	N
SEC61G	Y	Y	Y	Y	Y	Y	Y	Y	N	N	Y	Y	N	N	N	N	N	Y	Y	Y	N	Y	N	N	Y	N	N	N	N	N	N	Y	N	Y	Y	N	N	N	N	N	N	N	N	N	N	N	N	N	N
MT2A	Y	Y	Y	N	Y	Y	N	Y	N	N	N	Y	N	Y	Y	N	N	N	N	N	Y	N	N	N	Y	N	N	N	N	N	N	Y	N	N	Y	Y	N	N	N	N	Y	Y	Y	N	Y	N	N	N	N
RBX1	Y	Y	N	Y	Y	Y	Y	Y	N	N	N	N	Y	N	N	N	N	Y	Y	Y	N	Y	Y	N	N	N	N	N	N	N	N	Y	N	Y	N	N	N	Y	N	N	N	N	N	N	N	N	N	N	N
SPARC	N	N	N	N	N	N	N	Y	N	N	Y	N	N	N	Y	Y	N	Y	Y	Y	N	Y	Y	N	N	N	N	N	Y	N	N	N	N	Y	N	Y	N	Y	N	N	Y	N	N	Y	N	N	N	N	Y
LDHB	Y	Y	Y	Y	Y	Y	Y	Y	N	N	Y	N	N	N	N	N	N	N	Y	Y	N	Y	Y	N	N	N	N	N	Y	Y	N	N	N	N	N	N	N	Y	N	N	N	N	N	N	N	N	N	N	Y
HLA-DPB1	Y	N	N	Y	N	Y	Y	Y	Y	Y	N	N	N	N	N	Y	Y	N	N	N	N	N	N	Y	Y	N	Y	N	N	N	N	Y	N	N	N	N	Y	N	N	Y	N	N	N	N	N	Y	N	N	N
FCER1G	N	N	N	N	N	N	N	Y	Y	Y	N	N	Y	N	N	N	Y	N	N	N	N	N	N	Y	Y	Y	Y	N	N	Y	N	Y	Y	N	N	N	Y	N	Y	Y	N	N	N	N	N	Y	Y	N	N
ATF4	Y	Y	Y	Y	Y	N	Y	Y	N	N	N	Y	Y	Y	N	N	N	Y	N	N	Y	Y	N	N	Y	N	N	N	N	N	N	Y	N	N	Y	N	N	N	N	N	Y	N	N	N	N	N	N	N	N
ATP5O	Y	Y	Y	Y	Y	Y	Y	Y	N	N	Y	N	Y	N	N	N	N	Y	Y	Y	N	N	Y	N	N	Y	Y	N	N	N	N	N	N	N	N	N	N	Y	N	N	N	N	N	N	N	N	N	N	N
HES1	Y	Y	N	N	N	N	Y	N	N	N	Y	N	N	N	Y	Y	N	Y	N	Y	N	Y	N	N	N	N	N	N	Y	N	N	N	N	N	N	Y	Y	N	N	N	N	N	Y	Y	N	Y	N	N	Y
EEF1D	Y	Y	Y	Y	Y	Y	Y	Y	Y	N	N	Y	N	N	N	N	N	Y	Y	N	Y	Y	N	N	N	N	N	N	N	N	N	Y	N	N	N	N	N	N	Y	N	N	N	N	N	N	N	N	N	N
EIF3E	Y	Y	Y	Y	Y	Y	Y	Y	N	N	Y	Y	Y	N	N	Y	N	Y	N	N	N	Y	N	N	N	N	Y	N	N	N	N	N	Y	Y	N	N	N	N	N	N	N	N	N	N	N	N	N	N	N
DCN	N	N	N	N	N	N	N	N	N	N	N	N	N	N	N	Y	N	N	Y	Y	Y	N	Y	Y	Y	N	N	N	N	N	Y	N	N	N	Y	Y	N	Y	N	Y	N	Y	Y	N	N	N	N	N	N
IGFBP7	N	N	N	N	N	N	N	N	N	N	Y	Y	N	Y	Y	Y	N	N	N	Y	N	Y	Y	N	N	N	N	N	Y	N	Y	N	N	Y	N	Y	N	N	N	N	N	Y	Y	Y	N	N	N	N	Y
PPIB	Y	Y	Y	Y	Y	Y	Y	Y	N	N	Y	N	N	N	N	N	N	Y	Y	Y	N	Y	N	N	N	Y	N	N	Y	N	N	N	N	N	Y	N	N	Y	N	N	N	N	N	N	N	N	N	N	N
SELK	Y	Y	Y	Y	Y	Y	Y	Y	Y	Y	N	N	N	N	N	N	N	Y	N	N	N	N	N	N	N	N	N	N	N	Y	N	Y	N	N	Y	N	N	N	Y	N	N	Y	N	N	N	N	N	Y	N
COX5B	Y	Y	Y	Y	Y	Y	Y	Y	N	N	Y	N	N	N	N	N	N	Y	Y	N	N	Y	Y	N	N	Y	N	N	N	N	N	N	Y	N	N	Y	N	N	N	N	N	N	N	N	N	N	N	N	N
SLC2A3	N	N	N	Y	N	N	Y	Y	N	Y	N	N	N	N	Y	Y	Y	Y	N	N	N	Y	N	Y	N	N	N	Y	N	Y	N	N	N	N	N	Y	N	N	Y	N	N	N	Y	N	N	N	Y	Y	N
TPM4	Y	N	Y	Y	N	N	Y	Y	N	N	Y	Y	N	Y	Y	N	N	Y	Y	N	N	Y	Y	N	N	N	N	N	N	Y	N	N	N	Y	N	N	N	Y	Y	N	N	N	N	N	N	N	N	N	N
SEPP1	N	Y	Y	N	Y	Y	N	N	Y	N	N	N	N	N	N	N	N	Y	N	N	N	N	N	N	Y	N	N	Y	N	N	Y	N	Y	Y	N	Y	Y	N	N	Y	N	N	Y	N	N	Y	N	N	N
SNHG5	Y	Y	Y	Y	N	Y	Y	Y	N	Y	N	Y	N	N	N	N	N	Y	N	N	N	N	N	N	N	N	N	Y	N	N	N	Y	Y	N	Y	N	N	N	N	Y	N	N	N	N	N	N	N	N	Y
SLC25A3	Y	Y	Y	Y	Y	Y	Y	Y	N	N	Y	N	N	N	N	N	N	Y	Y	N	N	Y	N	N	N	N	Y	N	N	N	N	N	Y	N	N	N	N	Y	N	N	N	N	N	Y	N	N	N	N	N
TMEM59	Y	Y	Y	Y	Y	Y	Y	Y	N	N	Y	N	N	N	N	N	N	Y	Y	N	N	N	N	N	N	Y	N	N	N	N	N	N	N	N	Y	Y	N	Y	N	N	N	N	N	N	N	N	N	N	N
STMN1	Y	N	N	Y	N	N	Y	Y	N	N	Y	N	Y	N	N	N	N	Y	Y	Y	N	Y	Y	N	N	N	N	N	Y	N	N	N	Y	Y	N	N	N	Y	N	N	N	N	N	N	N	N	N	N	N
ATP5J2	Y	Y	Y	Y	Y	Y	Y	Y	N	N	Y	N	Y	N	N	N	N	Y	Y	Y	N	N	Y	N	N	N	N	N	N	N	N	N	Y	N	N	N	N	N	N	N	N	N	Y	N	N	N	N	N	N
NR4A1	Y	Y	N	Y	N	Y	Y	Y	Y	Y	N	N	N	Y	Y	N	N	N	N	N	N	Y	N	N	N	N	N	Y	N	N	N	N	N	N	N	Y	N	N	N	N	N	Y	N	N	N	N	N	Y	N
NEAT1	Y	Y	Y	Y	Y	Y	Y	Y	N	N	N	N	N	N	N	N	N	N	N	N	Y	N	N	N	N	N	N	N	N	N	N	N	N	N	N	Y	Y	N	N	Y	Y	N	Y	N	N	Y	N	N	N
SLIRP	Y	Y	Y	Y	Y	Y	Y	Y	N	N	Y	Y	Y	N	N	N	N	Y	Y	Y	N	N	Y	N	N	N	N	N	N	N	N	N	N	N	N	N	N	N	N	N	N	N	N	N	N	N	N	N	N
SUMO2	Y	Y	Y	Y	Y	Y	Y	Y	N	N	Y	N	N	N	N	N	N	Y	Y	Y	N	Y	N	N	N	N	N	N	Y	N	N	N	N	Y	N	N	N	Y	N	N	N	N	N	N	N	N	N	N	N
DDX3X	N	N	N	Y	Y	Y	Y	Y	N	N	N	Y	N	Y	Y	N	N	N	N	N	Y	N	N	N	Y	N	N	N	N	N	N	Y	N	N	Y	Y	N	N	N	N	Y	Y	N	N	Y	N	N	N	N
CNBP	Y	Y	Y	Y	Y	Y	Y	Y	Y	N	N	Y	N	Y	N	N	N	Y	N	N	Y	N	N	Y	N	N	N	N	N	N	N	N	N	N	Y	N	N	N	Y	N	N	N	N	N	N	N	N	N	N
MAP1LC3B	Y	N	N	Y	N	Y	Y	Y	Y	N	N	Y	N	Y	N	N	N	Y	N	N	Y	Y	N	N	N	N	N	N	N	N	N	Y	N	N	Y	N	N	N	Y	N	Y	N	N	N	Y	N	N	N	N
ROMO1	Y	Y	Y	Y	Y	Y	Y	Y	N	N	Y	N	Y	N	N	N	N	Y	Y	Y	N	N	Y	N	N	N	N	N	Y	N	N	N	N	N	N	N	N	Y	N	N	N	N	N	N	N	N	N	N	N
MGST3	Y	Y	Y	Y	N	N	N	Y	N	N	Y	Y	N	N	N	N	N	Y	Y	N	N	Y	Y	N	N	N	N	N	N	N	N	N	N	N	N	Y	N	N	N	N	N	N	Y	N	N	N	N	N	Y
ATP5G3	Y	Y	Y	Y	Y	Y	Y	Y	N	N	Y	N	Y	N	N	N	N	Y	N	Y	N	N	Y	N	N	N	Y	N	N	N	N	N	Y	N	N	N	N	N	N	N	N	N	N	N	N	N	N	N	N
LGALS3	Y	Y	Y	N	Y	Y	N	Y	N	N	N	Y	N	N	N	Y	Y	N	N	N	N	N	N	N	N	N	N	N	N	Y	N	Y	N	N	Y	Y	N	N	Y	N	N	N	N	N	N	N	N	Y	N
POLR2L	Y	Y	Y	Y	Y	Y	Y	Y	N	N	Y	N	N	N	N	N	N	Y	Y	N	N	N	N	N	N	Y	N	N	N	Y	N	N	Y	N	N	Y	N	N	N	N	N	N	N	N	N	N	N	N	N
NDUFB4	Y	Y	Y	Y	Y	Y	Y	Y	N	N	Y	N	N	N	N	N	N	Y	Y	N	N	N	Y	N	N	N	N	N	Y	N	N	N	Y	N	N	Y	N	N	N	N	N	N	N	N	N	N	N	N	N
SLC38A2	N	Y	N	Y	N	Y	Y	Y	N	N	N	Y	N	Y	Y	N	N	Y	N	N	N	Y	N	N	N	N	N	N	N	N	Y	Y	N	N	N	N	N	N	N	N	Y	Y	N	N	Y	N	N	N	N
RP11-466H18.1	Y	Y	Y	Y	N	Y	Y	Y	N	N	N	N	N	N	N	N	N	Y	Y	Y	N	Y	N	N	N	Y	Y	N	Y	N	N	N	N	N	N	N	N	Y	N	N	N	N	N	N	N	N	N	N	N
AIF1	N	N	N	N	N	N	N	Y	Y	N	N	N	Y	N	N	N	Y	N	N	N	N	N	N	Y	Y	Y	Y	Y	N	N	N	Y	Y	N	N	N	Y	N	Y	N	N	N	N	N	N	N	N	N	N
RTN4	Y	Y	Y	N	N	Y	N	Y	N	N	N	Y	N	N	N	N	N	Y	N	N	Y	N	N	N	N	N	N	N	N	N	N	Y	Y	N	Y	N	N	N	N	N	Y	Y	N	Y	Y	N	N	N	N
CD59	N	Y	Y	N	Y	N	N	N	N	N	N	Y	N	Y	Y	Y	N	N	N	N	N	N	N	N	Y	N	N	N	N	N	N	Y	N	N	Y	Y	N	N	N	N	Y	N	N	N	Y	Y	N	N	N
PCBP1	Y	Y	Y	Y	Y	N	Y	Y	N	Y	N	N	N	N	N	N	N	Y	N	N	Y	N	N	N	N	N	N	N	N	N	N	N	Y	N	N	N	N	N	N	N	Y	N	N	N	Y	Y	Y	N	N
NOP10	Y	Y	Y	Y	Y	Y	Y	Y	N	N	Y	N	Y	N	N	N	N	Y	Y	N	N	N	N	N	N	Y	N	N	N	N	N	Y	N	N	N	N	N	N	Y	N	N	N	N	N	N	N	N	N	N
SNRPG	Y	Y	Y	Y	Y	Y	Y	Y	N	N	N	N	Y	N	N	N	N	Y	N	Y	N	N	N	N	N	N	N	N	Y	N	N	N	Y	N	N	N	N	Y	N	N	N	N	N	N	N	N	N	N	N
TIMP1	Y	Y	N	N	N	N	N	Y	Y	N	N	N	N	N	N	N	Y	N	Y	N	N	N	N	Y	Y	N	N	N	N	N	N	Y	N	N	N	N	N	Y	Y	N	N	Y	Y	N	N	N	Y	N	N
TCEB1	Y	Y	Y	Y	Y	Y	Y	Y	Y	N	N	Y	N	Y	N	N	N	Y	N	N	N	N	N	N	N	N	N	N	N	N	N	Y	N	N	Y	N	N	N	N	N	Y	N	N	N	N	N	N	N	N
PNRC1	N	N	N	Y	N	Y	Y	Y	Y	Y	N	Y	N	Y	N	N	Y	Y	N	N	N	N	N	Y	Y	N	N	N	N	N	N	Y	N	N	Y	N	N	N	N	N	N	N	N	N	N	N	Y	N	N
SAP18	Y	Y	Y	Y	Y	Y	Y	Y	N	N	N	N	N	N	N	N	N	Y	Y	N	Y	N	N	N	N	N	Y	N	N	N	N	Y	N	N	Y	N	N	N	N	N	N	N	N	N	N	N	N	N	Y
HSPA5	Y	Y	Y	Y	Y	N	Y	Y	N	N	Y	N	N	N	N	N	N	Y	Y	N	Y	Y	N	N	N	N	N	Y	N	N	N	N	N	Y	N	N	N	N	N	N	N	N	N	N	N	N	N	N	N
HSPA1B	Y	Y	N	Y	N	Y	N	Y	N	Y	N	N	N	N	Y	N	N	N	N	N	N	N	N	N	N	N	N	Y	N	N	N	N	Y	N	N	Y	N	N	Y	N	N	Y	N	N	N	N	N	Y	N
CD44	N	Y	N	Y	N	N	Y	Y	N	N	N	Y	N	Y	N	N	Y	N	N	N	Y	N	N	Y	Y	N	N	N	N	Y	N	Y	N	N	N	N	N	N	N	N	N	N	N	N	Y	N	N	Y	N
TUBB	Y	N	Y	N	N	N	Y	Y	N	N	N	N	Y	N	N	N	N	Y	Y	Y	N	Y	Y	N	N	Y	N	N	N	N	N	N	Y	Y	N	N	N	Y	N	N	N	N	N	N	N	N	N	N	N
SOD1	Y	Y	Y	Y	Y	Y	Y	Y	N	N	N	Y	N	Y	N	N	N	Y	N	Y	N	N	N	N	N	N	N	N	N	N	N	N	N	N	Y	N	N	N	N	N	N	Y	N	N	N	N	N	N	N
SSR2	Y	Y	Y	Y	Y	Y	Y	Y	N	N	N	N	N	N	N	N	N	Y	Y	Y	N	Y	Y	N	N	N	N	N	N	N	N	Y	N	N	N	N	N	N	N	N	N	N	N	N	N	N	N	N	N
ID2	Y	Y	N	Y	N	Y	N	Y	Y	Y	N	N	N	N	N	N	N	Y	N	N	N	N	N	N	Y	N	N	N	N	Y	N	N	N	N	N	Y	Y	N	N	N	N	N	N	N	N	N	N	N	Y
SNHG6	Y	Y	Y	Y	N	Y	Y	Y	N	N	N	Y	N	N	N	N	N	Y	Y	Y	N	N	N	N	N	N	N	N	Y	N	N	N	Y	N	N	N	N	Y	N	N	N	N	N	N	N	N	N	N	N
CHCHD2	Y	Y	Y	Y	Y	Y	Y	Y	N	N	Y	Y	Y	N	N	N	N	Y	N	N	N	N	N	N	N	N	N	N	N	N	N	N	N	N	Y	N	N	Y	N	N	N	N	N	N	N	N	N	N	N
HNRNPDL	Y	Y	Y	Y	Y	Y	Y	Y	N	N	N	Y	N	N	N	N	N	Y	N	N	N	Y	N	N	N	N	N	N	N	N	N	N	Y	Y	N	N	N	Y	N	N	N	N	N	N	N	N	N	N	N
SNHG8	Y	Y	Y	Y	Y	Y	Y	N	N	N	Y	Y	N	N	Y	N	N	N	Y	N	N	Y	N	N	N	N	Y	N	N	N	N	N	N	N	Y	N	N	N	N	N	N	N	N	N	N	N	N	N	N
HSPH1	Y	N	N	Y	Y	Y	Y	N	N	Y	N	N	N	N	Y	N	N	N	N	N	N	Y	N	N	Y	N	N	Y	N	N	N	N	N	N	N	N	N	N	Y	N	N	N	N	N	N	N	Y	Y	N
DAD1	Y	Y	Y	Y	Y	Y	Y	Y	N	N	Y	N	N	N	N	Y	N	Y	Y	Y	N	N	N	N	N	N	N	N	N	N	N	N	N	N	Y	N	N	N	N	N	N	N	N	N	N	N	N	N	N
ATP1A1	Y	Y	Y	Y	Y	Y	N	Y	N	N	N	Y	N	N	Y	N	N	Y	N	N	N	N	N	N	N	N	N	N	N	N	N	Y	N	N	Y	N	N	N	N	N	Y	N	N	N	Y	N	N	N	N
ENO1	Y	Y	Y	Y	N	Y	Y	Y	N	N	N	Y	N	N	N	N	Y	Y	N	N	N	N	N	N	N	N	N	Y	N	N	N	N	Y	Y	Y	N	N	N	N	N	N	N	N	N	N	N	N	N	N
TM4SF1	N	Y	N	N	N	N	N	N	N	N	Y	Y	N	N	Y	N	N	Y	Y	N	N	Y	N	N	N	N	N	N	Y	N	N	N	N	Y	Y	Y	N	N	N	N	Y	N	Y	N	Y	N	N	N	N
RPS27L	Y	Y	Y	Y	Y	Y	N	Y	N	N	N	N	N	N	N	N	N	Y	Y	N	N	N	N	N	N	N	N	N	N	Y	N	Y	N	N	N	Y	Y	N	N	N	N	N	Y	N	N	N	N	N	N
LYZ	Y	Y	Y	N	Y	Y	N	Y	N	Y	N	N	N	N	N	N	Y	N	N	N	N	N	N	Y	N	N	N	N	N	N	N	N	N	N	N	N	Y	N	Y	N	N	N	N	N	N	Y	Y	N	N
SQSTM1	Y	Y	Y	Y	Y	Y	Y	Y	N	N	N	N	N	N	N	N	N	N	N	N	Y	N	N	N	Y	N	N	N	N	Y	N	Y	N	N	N	N	N	N	N	N	Y	N	N	N	N	N	N	Y	N
CXCL8	N	N	N	Y	N	N	N	N	Y	N	N	N	N	N	N	N	Y	N	N	N	Y	N	N	Y	Y	N	N	Y	N	N	N	Y	N	N	Y	N	Y	N	Y	N	N	N	N	N	Y	N	Y	N	N
EMP1	N	N	N	Y	N	N	N	N	N	N	N	Y	N	N	Y	Y	N	Y	N	N	Y	Y	N	N	Y	N	N	N	N	N	Y	N	N	N	Y	Y	N	N	N	N	Y	Y	N	N	Y	N	N	N	N
CTSS	Y	Y	N	N	N	N	Y	Y	N	Y	N	N	N	N	N	N	Y	N	N	N	N	N	N	Y	Y	N	N	N	N	N	N	Y	N	N	N	N	Y	N	Y	Y	N	N	N	N	N	Y	Y	N	N
EIF4A3	Y	Y	Y	Y	Y	Y	Y	Y	Y	N	N	N	N	Y	N	N	N	Y	N	N	N	N	N	N	N	N	N	N	N	N	N	N	N	N	N	N	N	N	Y	N	N	N	N	N	N	N	N	N	N
MGP	N	N	N	N	N	N	N	Y	N	N	N	N	N	N	N	N	N	N	Y	Y	N	N	Y	N	Y	N	N	N	N	N	Y	N	N	N	Y	Y	N	Y	N	N	N	Y	Y	Y	N	N	N	N	N
ADIRF	Y	N	Y	N	Y	Y	N	N	N	N	N	N	N	Y	Y	Y	N	N	N	N	N	N	N	Y	N	N	N	N	N	N	N	N	N	N	N	Y	N	N	N	N	N	N	Y	Y	N	N	N	N	N
PDIA6	Y	Y	Y	N	Y	Y	Y	Y	N	N	N	N	N	N	N	N	N	Y	Y	Y	N	Y	Y	N	N	Y	N	N	N	N	N	N	N	N	N	N	N	N	N	N	N	N	N	N	N	N	N	N	N
NDUFA12	Y	Y	Y	Y	Y	Y	Y	Y	N	N	Y	N	N	N	N	N	N	Y	N	N	N	Y	Y	N	N	N	N	N	N	N	N	N	N	N	N	N	N	N	N	N	N	N	N	N	N	N	N	N	N
ID3	Y	Y	N	N	N	Y	N	N	N	N	Y	N	N	N	Y	Y	N	Y	Y	N	N	N	Y	N	N	N	N	N	N	N	N	N	N	N	N	Y	N	Y	N	N	N	N	N	N	N	N	N	N	Y
PTGES3	Y	Y	Y	Y	Y	Y	Y	Y	N	N	N	N	N	N	N	N	N	Y	N	N	N	N	N	N	N	N	Y	Y	N	N	N	Y	N	N	N	N	N	N	Y	N	N	N	N	N	N	N	N	N	N
EDF1	Y	Y	Y	Y	Y	Y	Y	Y	N	N	Y	N	N	N	N	N	N	Y	N	N	N	Y	N	N	N	N	N	N	N	N	N	N	Y	N	N	N	N	N	N	N	N	N	N	N	N	N	N	N	Y
RGS2	Y	N	N	Y	N	Y	Y	Y	Y	Y	N	N	N	N	N	N	N	N	N	N	N	N	N	Y	Y	N	N	N	N	Y	N	N	N	N	N	N	N	N	N	Y	N	N	N	N	N	N	Y	Y	N
PDIA3	Y	Y	Y	Y	Y	N	Y	Y	N	N	N	N	N	N	N	N	N	Y	Y	Y	N	Y	N	N	N	N	N	Y	N	N	N	N	N	N	N	N	N	Y	N	N	N	N	N	N	N	N	N	N	N
PARK7	Y	Y	Y	Y	Y	Y	Y	Y	N	N	N	N	N	N	N	N	N	Y	N	Y	N	N	Y	N	N	N	N	N	N	N	N	N	Y	N	N	N	N	Y	N	N	N	N	N	N	N	N	N	N	N
HNRNPD	Y	Y	Y	Y	Y	Y	Y	Y	N	N	N	Y	Y	N	N	N	N	Y	N	Y	N	N	N	N	N	N	N	N	N	N	N	N	Y	N	N	N	N	N	N	N	N	N	N	N	N	N	N	N	N
DAZAP2	Y	Y	Y	Y	Y	Y	Y	Y	Y	N	N	N	N	N	N	N	N	Y	N	N	N	N	N	Y	N	N	N	N	N	N	N	N	N	N	N	N	N	N	Y	Y	N	N	N	N	N	N	N	N	N
WDR83OS	Y	Y	Y	Y	Y	Y	Y	Y	N	N	Y	N	Y	N	N	N	N	Y	Y	N	N	Y	N	N	N	N	N	N	N	N	N	N	N	N	N	N	N	N	N	N	N	N	N	N	N	N	N	N	N
SEC61B	Y	Y	Y	Y	Y	Y	Y	Y	N	N	Y	N	N	N	N	N	N	Y	N	Y	N	N	N	N	N	N	N	N	N	N	N	Y	Y	N	N	N	N	N	N	N	N	N	N	N	N	N	N	N	N
ATP5B	Y	Y	Y	Y	Y	Y	Y	Y	N	N	N	N	N	N	N	N	N	Y	N	Y	Y	Y	N	N	N	N	N	N	N	N	N	N	Y	N	N	N	N	N	N	N	N	N	N	N	N	N	N	N	N
LITAF	N	Y	N	Y	Y	N	N	Y	Y	Y	N	Y	N	N	N	N	Y	N	N	N	N	N	N	N	Y	N	N	N	N	Y	N	Y	N	N	N	N	N	N	N	N	N	N	N	N	N	N	Y	Y	N
ATP6V1G1	Y	Y	Y	Y	Y	Y	Y	Y	N	N	N	N	Y	N	N	N	N	Y	N	N	N	N	N	N	N	N	N	N	N	N	N	Y	Y	N	N	N	N	N	N	N	N	N	N	N	Y	N	N	N	N
ATP5C1	Y	Y	Y	Y	Y	Y	Y	Y	N	N	Y	N	N	N	N	N	N	Y	N	N	N	N	N	N	N	Y	N	N	N	N	N	N	Y	N	N	N	N	Y	N	N	N	N	N	N	N	N	N	N	N
ATP6V0E1	Y	Y	Y	Y	Y	Y	Y	Y	N	N	N	Y	N	N	N	N	N	Y	N	N	N	N	N	N	N	N	N	N	N	N	N	Y	N	N	N	N	Y	N	Y	N	N	N	N	N	N	N	N	N	N
FKBP1A	Y	N	Y	N	Y	N	N	N	N	N	Y	N	Y	N	N	Y	N	N	Y	N	N	Y	N	N	N	Y	N	N	Y	N	N	N	Y	Y	N	N	N	N	Y	N	N	N	N	N	N	N	N	N	N
CCNI	Y	Y	Y	Y	Y	Y	Y	Y	N	N	N	Y	N	Y	N	N	N	N	N	N	N	N	N	N	N	N	N	N	N	N	N	N	N	Y	N	N	N	N	N	N	N	N	N	N	N	N	N	Y	N
ASAH1	Y	Y	N	N	N	N	Y	N	Y	N	N	N	N	N	N	N	Y	N	N	N	N	N	N	N	N	N	N	N	N	Y	N	Y	Y	N	N	N	Y	N	Y	Y	N	N	N	N	N	Y	N	N	N
GPX4	Y	N	N	Y	Y	Y	Y	Y	N	N	Y	N	N	N	N	N	N	Y	Y	N	N	N	Y	N	N	N	N	N	N	N	N	Y	N	N	N	N	N	N	N	N	N	N	N	N	N	N	N	N	N
TNFAIP3	N	N	N	Y	Y	N	Y	Y	Y	Y	N	N	N	N	N	N	Y	N	N	N	Y	N	N	Y	Y	N	N	N	N	N	N	Y	N	N	N	N	N	N	N	N	N	N	N	N	N	N	N	Y	N
UQCR10	Y	Y	Y	Y	Y	Y	Y	Y	N	N	N	N	N	N	N	N	N	Y	Y	N	N	N	Y	N	N	N	N	N	N	N	N	N	N	N	N	N	N	N	N	N	N	N	N	N	N	N	N	N	N
IGKC	Y	Y	Y	Y	Y	Y	Y	Y	N	N	N	Y	N	N	N	N	N	N	N	N	N	N	N	N	N	N	N	N	N	N	N	N	N	N	N	N	N	N	N	N	N	Y	N	N	N	N	Y	Y	N
SARAF	Y	Y	Y	Y	Y	Y	Y	Y	Y	N	N	N	N	N	N	N	N	N	N	N	Y	N	N	N	N	N	N	N	N	N	N	N	N	N	N	N	N	N	N	Y	N	N	N	N	N	Y	N	N	N
RPL10P9	N	N	N	Y	N	N	N	N	N	N	Y	N	Y	N	N	N	N	Y	Y	Y	N	Y	Y	N	N	Y	Y	N	Y	N	N	N	N	N	N	N	N	Y	N	N	N	N	N	N	N	N	N	N	N
CAV1	N	N	N	N	N	N	N	N	N	N	Y	Y	N	N	Y	N	N	N	N	N	N	Y	N	N	N	N	N	N	Y	N	N	N	N	Y	N	Y	N	N	N	N	Y	N	Y	Y	N	N	N	N	Y
HMGN1	Y	Y	Y	Y	Y	Y	Y	Y	N	N	N	N	N	N	N	N	N	Y	N	N	N	N	Y	N	N	N	N	N	N	N	N	N	Y	N	N	N	N	Y	N	N	N	N	N	N	N	N	N	N	N
COX6A1	Y	Y	Y	Y	N	Y	Y	Y	N	N	N	Y	N	N	N	N	N	Y	N	N	N	N	Y	N	N	N	N	N	N	N	N	Y	N	N	N	Y	N	N	N	N	N	N	N	N	N	N	N	N	N
LUM	N	N	N	N	N	N	N	Y	N	N	N	N	N	N	N	N	N	N	Y	Y	N	N	Y	N	N	N	N	Y	N	N	Y	N	N	N	Y	Y	N	Y	N	N	N	Y	Y	N	N	N	N	N	N
NAMPT	N	N	N	Y	Y	N	N	N	Y	Y	N	Y	N	N	N	Y	Y	N	N	N	N	N	N	Y	Y	N	N	N	N	N	N	Y	N	N	N	N	Y	N	N	N	N	N	N	N	N	N	Y	N	N
CD164	Y	Y	Y	Y	Y	Y	Y	Y	N	N	N	N	N	N	N	N	N	Y	N	N	N	N	N	N	N	N	N	N	N	N	N	Y	Y	N	N	N	N	N	N	Y	N	N	N	N	N	N	N	N	N
BEX3	N	N	Y	Y	N	N	N	N	N	N	Y	N	N	N	N	N	N	Y	Y	Y	N	Y	Y	N	N	N	N	N	Y	N	N	N	N	Y	N	N	N	N	N	N	N	N	N	N	N	N	N	N	Y
TSC22D3	Y	N	N	Y	Y	Y	Y	Y	Y	N	N	N	N	N	N	Y	N	N	N	N	N	N	N	N	N	N	N	N	N	N	Y	Y	N	N	N	N	N	N	N	Y	N	N	N	N	N	N	N	Y	N
CTSD	Y	Y	Y	N	Y	Y	N	Y	Y	N	N	N	N	N	N	N	Y	N	N	N	N	N	N	N	Y	N	N	N	N	Y	N	N	N	N	N	N	N	N	N	N	N	N	N	N	N	Y	N	Y	N
HNRNPA3	Y	Y	Y	Y	Y	Y	Y	Y	N	N	N	N	N	N	N	N	N	Y	N	N	N	Y	N	N	N	N	N	N	N	N	N	N	N	Y	N	N	N	Y	N	N	N	N	N	N	N	N	N	N	N
C4orf3	Y	Y	N	Y	Y	Y	Y	Y	N	N	N	N	N	N	N	Y	N	Y	Y	N	N	N	N	N	N	N	N	N	N	N	N	N	N	N	N	N	N	N	N	N	N	N	N	N	N	N	N	N	Y
KLF4	N	N	Y	N	N	N	N	N	Y	N	N	N	N	N	N	Y	N	N	N	N	N	N	N	N	Y	N	N	N	N	N	Y	N	N	N	Y	Y	Y	N	N	N	N	N	N	N	Y	Y	N	N	N
VMP1	Y	Y	Y	Y	Y	Y	Y	Y	N	N	N	Y	N	N	N	N	N	N	N	N	N	N	N	N	N	N	N	N	N	N	N	Y	N	N	N	N	N	N	N	N	N	N	N	N	Y	N	N	N	N
ATP5A1	Y	Y	Y	Y	Y	Y	Y	Y	N	N	N	N	N	N	N	N	N	Y	N	N	N	N	N	N	N	N	N	N	N	N	N	N	Y	N	N	N	N	Y	N	N	N	N	N	N	N	N	N	N	N
NCL	Y	N	Y	Y	Y	Y	Y	Y	N	N	N	Y	N	Y	N	N	N	Y	N	N	N	N	N	N	N	N	N	N	N	N	N	N	N	N	N	N	N	N	N	N	Y	N	N	N	N	N	N	N	N
CSTB	Y	Y	Y	Y	N	Y	Y	Y	N	N	N	Y	N	N	Y	N	N	Y	N	N	N	N	N	N	N	Y	N	N	N	N	N	N	N	N	N	N	N	N	N	N	N	N	N	N	N	N	N	N	N
C1QA	N	N	N	N	N	N	N	Y	Y	N	N	N	N	N	N	N	N	N	N	N	N	N	N	N	Y	Y	N	Y	N	N	N	N	Y	N	N	N	Y	N	N	Y	N	N	N	N	N	Y	N	N	N
HSBP1	Y	Y	Y	N	Y	N	N	N	N	N	N	N	Y	N	N	N	N	Y	Y	Y	N	N	Y	N	N	N	N	Y	N	N	N	N	N	N	N	N	N	Y	N	N	N	N	N	N	N	N	N	N	N
TRMT112	Y	Y	Y	Y	Y	Y	Y	Y	N	N	N	N	N	N	N	N	N	Y	N	N	N	Y	N	N	N	N	N	N	N	N	N	N	N	N	N	N	N	N	N	N	N	N	N	Y	N	N	N	N	N
MS4A6A	N	N	N	N	N	N	N	N	Y	Y	N	N	N	N	N	N	N	N	N	N	N	N	N	Y	Y	N	N	N	N	N	N	Y	N	N	N	N	Y	N	Y	Y	N	N	N	N	N	Y	N	N	N
CD9	Y	Y	Y	N	Y	Y	N	N	N	N	N	Y	N	N	Y	N	N	N	Y	N	N	N	N	N	N	N	N	N	N	N	N	N	N	N	Y	Y	N	N	N	N	N	N	N	N	N	N	N	Y	N
TXNIP	Y	N	N	Y	N	Y	Y	N	Y	N	N	N	N	N	N	Y	N	N	N	N	N	N	N	N	N	N	N	N	N	N	N	N	N	N	N	Y	Y	N	N	N	N	N	Y	N	N	Y	N	N	N
TCEAL9	Y	Y	Y	N	Y	N	N	N	N	N	N	Y	N	N	N	N	N	Y	Y	Y	N	Y	Y	N	N	N	N	N	N	N	N	N	N	N	N	N	N	Y	N	N	N	N	N	N	N	N	N	N	N
CLK1	Y	Y	Y	Y	Y	Y	Y	Y	N	N	N	N	N	Y	N	N	N	Y	N	N	N	N	N	N	N	N	N	N	N	N	N	N	N	N	N	N	N	N	Y	N	N	N	N	N	N	N	N	N	N
C1QB	N	N	N	N	N	N	N	Y	Y	N	N	N	N	N	N	N	N	N	N	N	N	N	N	N	Y	Y	N	N	N	N	N	Y	Y	N	N	N	Y	N	N	Y	N	N	N	N	N	Y	N	N	N
PRDX2	Y	Y	Y	N	N	Y	Y	N	N	N	N	N	N	N	N	N	N	Y	Y	N	N	N	Y	N	N	N	N	N	N	N	N	N	N	N	N	N	N	Y	N	N	N	N	N	N	N	N	N	N	N
NDUFA3	Y	Y	Y	Y	Y	Y	Y	Y	N	N	N	N	N	N	N	N	N	Y	Y	N	N	N	Y	N	N	N	N	N	N	N	N	N	N	N	N	N	N	N	N	N	N	N	N	N	N	N	N	N	N
EIF3K	Y	Y	Y	Y	Y	Y	Y	Y	N	N	N	N	N	N	N	N	N	Y	N	N	N	N	N	N	N	N	N	N	N	N	N	Y	Y	N	N	N	N	N	N	N	N	N	N	N	N	N	N	N	N
PTP4A1	Y	Y	Y	Y	Y	N	Y	Y	N	N	N	Y	N	Y	N	N	N	N	N	N	Y	N	N	N	N	N	N	N	N	N	N	N	N	N	N	N	N	N	N	N	N	N	N	N	Y	N	N	N	N
NDUFB9	Y	Y	Y	Y	Y	Y	Y	Y	N	N	N	Y	N	N	N	N	N	Y	N	N	N	N	Y	N	N	N	N	N	N	N	N	N	N	N	N	N	N	N	N	N	N	N	N	N	N	N	N	N	N
TSC22D1	Y	Y	Y	N	Y	N	N	N	N	N	N	N	N	Y	Y	N	N	Y	N	N	N	Y	N	N	N	N	N	N	N	N	N	N	N	N	Y	N	N	N	N	N	Y	N	N	N	Y	N	N	N	N
GMFG	N	N	N	Y	N	Y	Y	Y	Y	N	N	N	Y	N	N	N	N	Y	N	N	N	N	N	N	N	Y	N	N	N	N	N	N	Y	N	N	N	N	N	Y	N	N	N	N	N	N	N	N	N	N
CD99	Y	N	Y	Y	N	Y	Y	Y	N	N	N	N	N	N	N	N	N	N	Y	N	N	Y	Y	N	N	N	N	N	N	N	Y	N	N	N	N	N	N	N	N	N	N	N	N	N	N	N	N	N	N
SSR4	Y	Y	Y	Y	Y	Y	Y	Y	N	N	N	N	N	N	N	N	N	Y	Y	N	N	N	N	N	N	N	N	N	N	N	N	N	N	N	Y	N	N	N	N	N	N	N	N	N	N	N	N	N	N
RBM39	Y	Y	Y	Y	Y	Y	Y	Y	N	N	N	N	N	N	N	N	N	Y	N	N	N	N	N	N	N	N	N	N	N	N	N	Y	N	N	Y	N	N	N	N	N	N	N	N	N	N	N	N	N	N
PCBP2	Y	Y	Y	Y	Y	Y	Y	Y	N	N	N	Y	N	N	N	N	N	Y	N	N	N	N	N	N	N	N	N	N	N	N	N	N	N	N	N	N	N	N	N	Y	N	N	N	N	N	N	N	N	N
PGK1	Y	Y	Y	Y	Y	Y	Y	Y	N	N	N	N	Y	N	N	N	N	Y	N	N	N	N	N	N	N	N	N	N	N	N	N	Y	N	N	N	N	N	N	N	N	N	N	N	N	N	N	N	N	N
YWHAE	Y	Y	Y	N	Y	N	N	N	N	N	N	N	N	N	N	N	N	Y	Y	N	N	Y	Y	N	N	N	N	N	N	N	N	N	Y	Y	N	N	N	Y	N	N	N	N	N	N	N	N	N	N	N
SRP9	Y	Y	Y	Y	Y	Y	N	N	N	N	N	N	N	N	N	N	N	Y	N	Y	N	N	Y	N	N	N	N	N	Y	N	N	N	N	N	N	N	N	Y	N	N	N	N	N	N	N	N	N	N	N
ANAPC16	Y	Y	Y	Y	Y	Y	Y	Y	N	N	N	N	N	N	N	N	N	Y	N	N	N	Y	N	N	N	N	N	N	N	N	N	N	N	N	N	Y	N	N	N	N	N	N	N	N	N	N	N	N	N
CD52	Y	N	N	Y	N	Y	Y	Y	Y	N	N	N	N	N	N	N	Y	N	N	N	N	N	N	N	N	N	N	N	N	N	N	N	N	N	N	Y	Y	N	Y	N	N	N	Y	N	N	N	N	N	N
PSMB1	Y	Y	Y	Y	Y	Y	N	Y	N	N	N	N	N	N	N	N	N	Y	Y	N	N	N	Y	N	N	N	N	N	N	N	N	N	Y	N	N	N	N	N	N	N	N	N	N	N	N	N	N	N	N
BTG2	Y	Y	Y	Y	N	Y	Y	Y	Y	N	N	N	N	N	N	N	N	N	N	N	N	N	N	N	N	N	N	N	N	N	N	N	N	N	N	Y	N	N	N	N	N	N	N	Y	N	N	N	N	N
ARL6IP1	N	Y	Y	Y	N	N	N	Y	N	N	N	N	N	N	N	N	N	Y	N	Y	N	N	N	N	Y	N	N	Y	N	N	N	Y	N	N	N	N	N	Y	N	N	N	N	N	N	N	N	N	N	N
SRSF11	Y	Y	Y	Y	Y	Y	Y	Y	N	N	N	N	N	N	N	N	N	Y	N	N	N	N	N	N	N	N	N	N	N	N	N	Y	N	N	N	N	N	N	N	N	N	N	N	N	N	N	N	N	N
SAMSN1	N	N	N	Y	N	N	Y	Y	Y	N	N	N	N	N	N	N	Y	N	N	N	N	N	N	Y	N	N	N	N	N	Y	N	N	N	N	N	N	N	N	Y	N	N	N	N	N	N	N	Y	Y	N
BRK1	Y	Y	Y	Y	Y	Y	Y	Y	N	N	N	N	N	N	N	N	N	Y	N	N	N	N	N	N	N	N	N	N	N	N	N	N	Y	N	N	N	N	N	N	N	N	N	N	N	N	N	N	N	N
CD53	Y	N	N	Y	N	Y	Y	Y	Y	N	N	N	N	N	N	N	Y	N	N	N	N	N	N	N	Y	N	N	N	N	N	N	Y	N	N	N	N	N	N	Y	N	N	N	N	N	N	N	N	N	N
IFI27	Y	Y	Y	N	N	Y	N	Y	N	N	N	N	N	N	Y	Y	N	N	N	N	N	N	N	Y	N	N	N	N	N	N	N	N	N	N	N	Y	N	N	N	N	N	N	Y	N	N	N	N	N	N
SERP1	Y	Y	Y	Y	Y	Y	Y	Y	N	N	N	N	N	N	N	N	N	N	N	N	N	N	N	N	N	N	N	N	N	N	N	N	N	N	N	N	N	N	Y	N	N	N	N	N	N	N	Y	N	N
HNRNPH1	Y	Y	Y	Y	Y	N	N	N	N	N	N	N	N	Y	N	N	N	Y	N	N	N	N	N	N	Y	N	N	N	N	N	N	N	Y	N	N	N	N	N	N	N	Y	N	N	N	N	N	N	N	N
ATPIF1	Y	Y	Y	Y	Y	Y	Y	Y	N	N	N	N	N	N	N	N	N	Y	N	N	N	N	N	N	N	N	N	N	N	N	N	N	Y	N	N	N	N	N	N	N	N	N	N	N	N	N	N	N	N
GNG11	N	N	N	N	N	N	N	N	N	N	Y	N	N	N	Y	Y	N	Y	N	N	N	Y	N	N	N	N	N	N	Y	N	N	N	N	Y	N	Y	N	Y	N	N	N	N	Y	N	N	N	N	N	N
PEBP1	Y	Y	Y	N	Y	Y	Y	Y	N	N	Y	N	N	N	N	N	N	N	N	N	N	N	Y	N	N	N	N	N	N	N	N	N	N	N	N	N	N	N	N	N	N	N	N	N	N	N	N	N	Y
MSN	N	N	N	Y	N	Y	Y	Y	N	N	N	Y	N	N	N	N	N	N	N	N	Y	Y	N	N	N	N	N	N	N	Y	N	N	N	Y	N	N	N	N	N	N	Y	N	N	N	N	N	N	N	N
MRPL33	Y	Y	Y	Y	Y	Y	Y	N	N	N	Y	N	N	N	N	N	N	Y	N	N	N	N	N	N	N	N	N	N	N	N	N	N	N	N	Y	N	N	N	N	N	N	N	N	N	N	N	N	N	N
PSMB6	Y	Y	Y	Y	Y	N	Y	Y	N	N	N	N	N	N	N	N	N	Y	Y	N	N	N	Y	N	N	N	N	N	N	N	N	N	N	N	N	N	N	N	N	N	N	N	N	N	N	N	N	N	N
HMGN3	Y	Y	Y	Y	Y	Y	N	N	N	N	N	N	N	N	N	N	N	Y	Y	N	N	N	N	N	N	N	N	N	N	N	N	N	Y	Y	N	N	N	N	N	N	N	N	N	N	N	N	N	N	N
COX17	Y	Y	Y	Y	Y	Y	Y	N	N	N	N	N	Y	N	Y	N	N	N	N	N	N	N	N	N	N	N	N	N	N	N	N	N	N	N	N	Y	N	N	N	N	N	N	N	N	N	N	N	N	N
EGR1	Y	Y	N	N	N	N	N	N	Y	N	N	N	N	N	N	Y	N	N	N	N	N	N	N	N	Y	N	N	N	N	N	Y	N	N	N	N	Y	N	N	N	Y	N	N	Y	N	N	N	N	N	N
SH3BGRL	Y	Y	N	Y	N	Y	Y	Y	N	N	N	N	N	N	N	N	N	N	N	N	N	N	N	N	N	N	Y	N	N	N	N	Y	Y	N	N	N	Y	N	N	N	N	N	N	N	N	N	N	N	N
CAP1	Y	Y	Y	Y	N	Y	Y	Y	N	N	N	N	Y	N	N	N	N	N	N	N	N	N	N	N	N	Y	N	N	N	N	N	N	Y	N	N	N	N	N	N	N	N	N	N	N	N	N	N	N	N
CDC42	Y	Y	Y	Y	N	Y	Y	Y	N	N	N	N	N	N	N	N	N	Y	N	N	N	N	N	N	N	N	N	N	N	N	N	Y	Y	N	N	N	N	N	N	N	N	N	N	N	N	N	N	N	N
PRNP	N	N	N	Y	N	N	Y	Y	N	N	N	Y	N	Y	N	N	N	N	N	N	Y	N	N	N	Y	N	N	N	N	N	N	N	N	N	Y	N	N	N	N	N	Y	N	N	N	N	N	N	Y	N
PSME1	Y	Y	Y	Y	Y	Y	Y	Y	N	N	Y	N	N	N	N	N	N	Y	N	N	N	N	N	N	N	N	N	N	N	N	N	N	N	N	N	N	N	N	N	N	N	N	N	N	N	N	N	N	N
ANAPC11	Y	Y	Y	N	Y	N	N	Y	N	N	Y	N	N	N	N	N	N	Y	Y	Y	N	N	Y	N	N	N	N	N	N	N	N	N	N	N	N	N	N	N	N	N	N	N	N	N	N	N	N	N	N
EIF5	Y	Y	Y	Y	Y	Y	Y	Y	N	N	N	N	N	N	N	N	N	Y	N	N	N	N	N	N	N	N	N	N	N	N	N	Y	N	N	N	N	N	N	N	N	N	N	N	N	N	N	N	N	N
RPL13P12	Y	Y	Y	Y	Y	Y	Y	Y	N	N	N	N	N	N	N	N	N	N	N	N	N	N	Y	N	N	N	N	N	N	N	N	N	N	N	N	N	N	Y	N	N	N	N	N	N	N	N	N	N	N
SPARCL1	N	N	N	N	N	N	N	N	N	N	N	N	N	Y	Y	Y	N	N	N	N	N	N	N	N	N	N	N	N	N	N	Y	N	N	N	N	Y	N	N	N	Y	N	Y	Y	Y	N	N	N	N	N
RBM8A	Y	N	Y	Y	N	Y	Y	Y	N	N	N	Y	N	N	N	N	N	Y	N	N	N	N	N	N	N	N	N	N	N	N	N	N	Y	N	Y	N	N	N	N	N	N	N	N	N	N	N	N	N	N
SRSF5	Y	Y	Y	Y	Y	Y	Y	Y	N	N	N	N	N	N	N	N	N	Y	N	N	N	N	N	N	N	N	N	N	N	N	N	N	Y	N	N	N	N	N	N	N	N	N	N	N	N	N	N	N	N
CUTA	Y	Y	Y	Y	Y	Y	Y	Y	N	N	N	N	N	N	N	N	N	Y	N	N	N	N	Y	N	N	N	N	N	N	N	N	N	N	N	N	N	N	N	N	N	N	N	N	N	N	N	N	N	N
BIRC3	Y	N	Y	Y	Y	Y	Y	Y	N	N	N	N	N	N	N	N	Y	N	N	N	N	N	N	N	N	N	N	N	N	Y	N	N	N	N	N	N	N	N	N	N	N	N	N	N	N	N	N	Y	N
CREM	N	N	N	Y	N	N	Y	Y	Y	N	N	N	N	Y	N	N	Y	Y	N	N	Y	N	N	N	Y	N	N	N	N	Y	N	N	N	N	N	N	N	N	N	N	N	N	N	N	N	N	N	N	N
EIF5B	Y	Y	Y	Y	Y	Y	Y	N	N	N	N	N	N	N	N	N	N	Y	N	N	Y	N	N	N	N	N	N	N	N	N	N	N	N	N	Y	N	N	N	N	N	N	N	N	N	N	N	N	N	N
EMP3	Y	N	N	Y	N	N	Y	Y	N	N	N	N	N	N	N	N	N	N	N	N	N	N	Y	N	N	N	N	Y	N	Y	N	N	N	N	Y	N	N	N	Y	N	N	N	N	N	N	N	N	N	N
NDUFB11	Y	Y	Y	Y	Y	Y	Y	Y	N	N	N	N	N	N	N	N	N	Y	Y	N	N	N	N	N	N	N	N	N	N	N	N	N	N	N	N	N	N	N	N	N	N	N	N	N	N	N	N	N	N
LCP1	Y	N	N	Y	N	Y	N	Y	Y	N	N	N	N	N	N	N	Y	N	N	N	N	N	N	Y	N	N	N	N	N	N	N	N	Y	N	N	N	N	N	Y	N	N	N	N	N	N	Y	N	N	N
RP11-234A1.1	Y	Y	Y	Y	Y	Y	N	Y	N	N	N	N	N	N	N	N	N	N	N	N	N	Y	Y	N	N	N	N	N	N	N	N	N	N	N	N	N	N	Y	N	N	N	N	N	N	N	N	N	N	N
NDUFA6	Y	Y	Y	Y	Y	N	Y	N	N	N	Y	N	N	N	N	N	N	Y	Y	N	N	N	Y	N	N	N	N	N	N	N	N	N	N	N	N	N	N	N	N	N	N	N	N	N	N	N	N	N	N
ARF1	Y	Y	Y	Y	Y	Y	Y	Y	N	N	N	N	N	N	N	N	N	Y	N	N	N	N	N	N	N	N	N	N	N	N	N	N	N	N	N	N	N	Y	N	N	N	N	N	N	N	N	N	N	N
HNRNPH3	Y	N	Y	Y	N	Y	Y	Y	N	N	N	Y	N	N	N	N	N	Y	N	N	N	Y	N	N	N	N	N	N	N	N	N	N	N	N	N	N	N	Y	N	N	N	N	N	N	N	N	N	N	N
CCL2	N	N	N	Y	N	N	N	N	Y	N	N	N	N	N	N	Y	N	N	N	N	N	Y	N	N	Y	N	N	Y	N	N	N	N	N	N	N	Y	N	N	N	N	N	N	Y	N	N	Y	N	N	N
TBCA	Y	Y	Y	Y	Y	Y	N	Y	N	N	N	N	N	N	N	N	N	Y	N	N	N	Y	Y	N	N	N	N	N	N	N	N	N	N	N	N	N	N	N	N	N	N	N	N	N	N	N	N	N	N
PET100	Y	Y	Y	Y	Y	Y	Y	Y	N	N	N	N	N	N	N	N	N	Y	N	N	N	N	N	N	N	Y	N	N	N	N	N	N	N	N	N	N	N	N	N	N	N	N	N	N	N	N	N	N	N
MIF	Y	Y	Y	Y	N	Y	Y	Y	N	N	N	Y	N	N	N	N	N	Y	N	N	N	N	Y	N	N	N	N	N	N	N	N	N	N	N	N	N	N	N	N	N	N	N	N	N	N	N	N	N	N
ATP5F1	Y	Y	Y	Y	Y	Y	Y	Y	N	N	N	N	N	N	N	N	N	Y	N	N	N	N	N	N	N	N	N	N	N	N	N	N	N	N	N	N	N	N	N	N	N	N	N	N	N	N	N	N	N
RPL18AP3	Y	Y	Y	Y	Y	Y	Y	Y	N	N	N	N	N	N	N	N	N	N	N	N	N	N	N	N	N	N	N	Y	N	N	N	N	N	N	N	N	N	N	N	N	N	N	N	N	N	N	N	N	N
RPS3AP26	Y	N	Y	Y	N	N	N	N	N	N	N	N	N	N	N	Y	N	Y	Y	N	N	Y	Y	N	N	N	N	N	N	N	N	N	N	N	N	N	N	Y	N	N	N	N	N	N	N	N	N	N	N
ATP5H	Y	Y	Y	Y	Y	Y	N	N	N	N	N	N	Y	N	N	N	N	Y	N	N	N	N	N	N	N	Y	N	N	N	N	N	N	N	N	N	N	N	N	N	N	N	N	N	N	N	N	N	N	N
SF3B5	Y	Y	Y	Y	Y	Y	Y	Y	N	N	N	N	N	N	N	N	N	Y	N	N	N	N	N	N	N	N	N	N	N	N	N	N	N	N	N	N	N	N	N	N	N	N	N	N	N	N	N	N	N
EIF3H	Y	Y	Y	Y	Y	Y	Y	Y	N	N	N	N	N	N	N	N	N	Y	N	N	N	N	N	N	N	N	N	N	N	N	N	N	N	N	N	N	N	N	N	N	N	N	N	N	N	N	N	N	N
LRRFIP1	Y	Y	N	Y	N	Y	Y	Y	N	N	N	Y	N	N	N	N	N	N	N	N	N	N	N	N	N	N	N	N	N	N	N	N	N	N	Y	N	N	N	N	N	N	N	N	N	Y	N	N	N	N
CXCL2	N	N	N	N	N	N	N	N	Y	N	N	N	N	N	N	N	Y	N	N	N	N	N	N	Y	Y	N	N	N	N	N	N	Y	N	N	N	N	Y	N	Y	N	N	N	Y	N	Y	N	N	N	N
MRPL51	Y	Y	Y	Y	Y	N	Y	N	N	N	N	N	N	N	N	N	N	Y	N	Y	N	N	Y	N	N	N	N	N	N	N	N	N	N	N	N	N	N	N	N	N	N	N	N	N	N	N	N	N	N
IER2	Y	Y	N	N	N	Y	Y	Y	Y	N	N	N	N	N	N	N	N	Y	N	N	N	N	N	N	N	N	N	Y	N	N	N	N	N	N	N	Y	N	N	N	N	N	N	N	N	N	N	N	N	N
COX5A	Y	Y	Y	N	Y	Y	Y	Y	N	N	N	N	N	N	N	N	N	Y	N	N	N	N	Y	N	N	N	N	N	N	N	N	N	N	N	N	N	N	N	N	N	N	N	N	N	N	N	N	N	N
SOX4	N	N	N	N	N	N	N	N	N	N	Y	N	N	N	N	N	N	Y	Y	Y	N	Y	Y	N	N	N	N	N	Y	N	N	N	N	Y	N	N	N	N	N	N	N	N	N	N	N	N	N	N	Y
CD55	N	Y	N	Y	N	N	Y	N	N	N	N	N	N	N	N	N	Y	N	N	N	N	N	N	N	N	N	N	N	N	N	N	Y	N	N	Y	N	N	N	N	N	Y	N	N	N	Y	N	Y	N	N
ARF4	Y	Y	Y	Y	Y	N	Y	N	N	N	N	Y	N	N	N	N	N	Y	N	N	N	N	N	N	N	N	N	N	N	N	N	N	N	N	Y	N	N	N	N	N	N	N	N	N	N	N	N	N	N
SNRPF	Y	N	Y	Y	N	N	N	N	N	N	Y	N	Y	N	N	N	N	Y	N	Y	N	Y	N	N	N	N	N	N	N	N	N	N	N	N	N	N	N	Y	N	N	N	N	N	N	N	N	N	N	N
SNU13	Y	Y	Y	Y	Y	Y	Y	Y	N	N	N	N	N	N	N	N	N	Y	N	N	N	N	N	N	N	N	N	N	N	N	N	N	N	N	N	N	N	N	N	N	N	N	N	N	N	N	N	N	N
ARPC5	Y	N	N	N	Y	N	Y	Y	Y	N	N	N	N	N	N	N	N	N	N	N	N	N	N	Y	N	N	N	N	N	N	N	Y	Y	N	N	N	N	N	Y	N	N	N	N	N	N	N	N	N	N
CD163	N	N	N	N	N	N	N	N	Y	N	N	N	N	N	N	N	N	N	N	N	N	N	N	N	Y	N	N	Y	N	N	N	Y	Y	N	N	N	N	N	N	Y	N	N	N	N	N	Y	N	N	N
HNRNPF	Y	Y	Y	Y	Y	Y	Y	Y	N	N	N	N	N	N	N	N	N	Y	N	N	N	N	N	N	N	N	N	N	N	N	N	N	N	N	N	N	N	N	N	N	N	N	N	N	N	N	N	N	N
CLU	Y	Y	Y	N	Y	N	N	N	N	N	N	N	N	N	Y	Y	N	N	N	N	N	N	N	N	N	N	N	N	N	Y	N	N	N	N	Y	N	N	N	N	N	N	N	N	N	Y	N	N	N	N
RAB11A	Y	Y	Y	Y	Y	N	N	Y	N	N	Y	N	N	N	N	Y	N	Y	N	N	N	N	N	N	N	N	N	N	N	N	N	N	N	N	N	N	N	N	N	N	N	N	N	N	N	N	N	N	N
ST13	Y	Y	Y	Y	Y	Y	Y	Y	N	N	N	N	N	N	N	N	N	Y	N	N	N	N	N	N	N	N	N	N	N	N	N	N	N	N	N	N	N	N	N	N	N	N	N	N	N	N	N	N	N
APP	Y	Y	Y	N	Y	N	N	N	N	N	N	N	N	N	N	Y	N	Y	Y	N	N	N	N	N	N	N	N	N	N	N	N	N	N	Y	N	N	N	Y	N	N	N	N	N	N	N	N	N	N	N
EZR	Y	N	Y	Y	Y	Y	Y	Y	N	N	N	Y	N	N	N	N	N	N	N	N	N	N	N	N	N	N	N	N	N	N	N	N	N	N	N	N	N	N	N	N	N	N	N	N	Y	N	N	N	N
RBM3	Y	Y	Y	Y	Y	Y	N	Y	N	N	N	N	N	N	N	N	N	Y	N	N	N	N	N	N	N	N	N	N	N	N	N	N	Y	N	N	N	N	N	N	N	N	N	N	N	N	N	N	N	N
RPS4Y1	Y	Y	Y	N	Y	Y	N	N	Y	N	N	Y	N	N	N	N	N	Y	N	N	N	N	N	N	N	N	N	N	N	N	N	N	N	N	Y	N	N	N	N	N	N	N	N	N	N	N	N	N	N
BCL2A1	N	N	N	Y	N	N	N	N	Y	N	N	N	N	N	N	N	Y	N	N	N	N	N	N	Y	Y	N	N	N	N	N	N	Y	N	N	N	N	Y	N	Y	N	N	N	N	N	N	N	Y	N	N
BSG	Y	Y	Y	N	Y	Y	Y	Y	N	N	N	N	N	N	N	N	N	Y	N	N	N	N	N	N	N	N	N	N	N	N	N	N	N	N	N	N	N	N	N	N	N	N	N	N	N	N	N	N	N
VPS29	Y	N	Y	Y	Y	Y	N	Y	N	N	N	N	Y	N	N	N	N	Y	N	N	N	N	Y	N	N	N	N	N	N	N	N	N	N	N	N	N	N	N	N	N	N	N	N	N	N	N	N	N	N
FCGRT	Y	N	N	N	N	Y	N	N	Y	N	N	N	N	N	N	N	N	N	N	N	N	N	N	N	N	Y	Y	Y	N	N	N	N	Y	N	N	N	N	N	Y	N	N	N	N	N	N	N	N	N	N
SRSF7	Y	Y	Y	Y	Y	Y	Y	Y	N	N	N	N	N	N	N	N	N	Y	N	N	N	N	N	N	N	N	N	N	N	N	N	N	N	N	N	N	N	N	N	N	N	N	N	N	N	N	N	N	N
GPX1	Y	N	N	N	N	N	N	Y	N	Y	N	N	N	N	N	N	N	N	N	N	N	N	N	N	N	N	Y	N	N	N	N	Y	N	N	N	N	N	N	Y	N	N	N	N	N	N	Y	N	N	N
PSME2	Y	Y	Y	Y	Y	Y	Y	Y	N	N	N	N	N	N	N	N	N	Y	N	N	N	N	N	N	N	N	N	N	N	N	N	N	N	N	N	N	N	N	N	N	N	N	N	N	N	N	N	N	N
HIGD2A	Y	Y	Y	Y	N	Y	Y	Y	N	N	N	N	N	N	N	N	N	Y	N	N	N	N	N	N	N	Y	N	N	N	N	N	N	N	N	N	N	N	N	N	N	N	N	N	N	N	N	N	N	N
VAMP8	Y	Y	Y	Y	Y	Y	Y	Y	N	N	N	N	Y	N	N	N	N	N	N	N	N	N	N	N	N	N	N	N	N	N	N	N	N	N	N	N	N	N	N	N	N	N	N	N	N	N	N	N	N
CSDE1	Y	Y	Y	Y	Y	Y	N	Y	N	N	N	N	N	N	N	Y	N	N	N	N	N	N	N	N	N	N	N	N	N	N	N	N	N	N	Y	N	N	N	N	N	N	N	N	N	N	N	N	N	N
HLA-DQB1	Y	N	N	N	N	Y	Y	Y	N	Y	N	N	N	N	N	N	Y	N	N	N	N	N	N	Y	N	N	Y	N	N	N	N	N	N	N	N	N	N	N	N	N	N	N	N	N	N	N	N	N	N
CALR	Y	Y	Y	N	Y	N	Y	Y	N	N	N	N	N	N	N	N	N	Y	N	N	N	N	N	N	N	N	N	N	N	N	N	N	Y	N	N	N	N	Y	N	N	N	N	N	N	N	N	N	N	N
PRDX5	Y	Y	Y	N	Y	Y	Y	Y	N	N	Y	N	N	N	N	N	N	Y	N	N	N	N	N	N	N	N	N	N	N	N	N	N	N	N	N	N	N	N	N	N	N	N	N	N	N	N	N	N	N
VDAC1	Y	Y	Y	Y	Y	N	Y	Y	N	N	N	N	N	N	N	N	N	Y	N	N	N	N	N	N	N	N	N	N	N	N	N	N	N	N	N	N	N	Y	N	N	N	N	N	N	N	N	N	N	N
NDUFB6	Y	Y	Y	Y	Y	Y	N	Y	N	N	N	N	N	N	N	N	N	Y	N	N	N	N	N	N	N	N	N	N	N	N	N	N	N	N	N	N	N	Y	N	N	N	N	N	N	N	N	N	N	N
MARCKS	N	N	Y	N	Y	N	N	N	N	N	N	N	N	N	N	N	N	N	N	N	N	Y	N	N	N	Y	Y	N	Y	N	N	Y	Y	Y	N	N	N	N	N	N	N	N	N	N	N	N	N	N	N
RHOB	Y	N	N	N	N	N	N	N	N	N	N	N	N	Y	N	N	N	Y	N	N	N	Y	N	N	N	N	N	N	N	N	Y	N	N	N	N	Y	N	N	N	N	Y	N	N	Y	N	Y	N	N	N
MDK	Y	N	N	N	N	N	N	N	N	N	Y	N	N	N	N	N	N	N	Y	Y	N	Y	Y	N	N	N	N	N	N	N	N	N	N	N	N	N	N	Y	N	N	N	N	N	N	N	N	N	N	Y
NEDD8	Y	Y	Y	Y	Y	Y	N	Y	N	N	N	N	N	N	N	N	N	Y	N	N	N	N	Y	N	N	N	N	N	N	N	N	N	N	N	N	N	N	N	N	N	N	N	N	N	N	N	N	N	N
2022-09-15	Y	Y	Y	Y	Y	N	Y	Y	N	N	N	N	N	N	N	N	N	Y	Y	N	N	N	N	N	N	N	N	N	N	N	N	N	N	N	N	N	N	N	N	N	N	N	N	N	N	N	N	N	N
GABARAPL2	Y	Y	Y	Y	Y	N	Y	Y	N	N	N	N	N	N	N	N	N	Y	N	N	N	N	N	N	N	N	N	N	N	N	N	N	N	N	N	N	N	N	N	N	N	N	N	N	N	N	N	N	N
SF3B6	Y	Y	N	Y	Y	Y	N	Y	N	N	Y	N	N	N	N	N	N	Y	N	N	N	N	N	N	N	N	N	N	N	N	N	N	N	N	N	N	N	N	N	N	N	N	N	N	N	N	N	N	N
HBG2	N	N	N	N	N	N	N	N	N	N	N	N	N	N	N	N	N	Y	Y	Y	N	N	Y	N	N	Y	N	N	N	N	N	N	N	N	N	N	N	N	N	N	N	N	N	N	N	N	N	N	Y
JUND	N	N	N	Y	N	Y	Y	Y	N	N	N	N	N	N	Y	N	N	N	N	N	N	N	N	N	N	N	N	N	N	N	N	N	N	N	N	N	Y	N	N	N	N	N	N	N	N	N	N	Y	N
NDUFB8	Y	Y	Y	Y	N	Y	Y	Y	N	N	N	N	N	N	N	N	N	Y	N	N	N	N	N	N	N	N	N	N	N	N	N	N	N	N	N	N	N	N	N	N	N	N	N	N	N	N	N	N	N
LAMTOR5	Y	Y	Y	Y	Y	N	Y	Y	N	N	N	N	N	N	N	N	N	Y	N	N	N	N	N	N	N	N	N	N	N	N	N	N	N	N	N	N	N	N	N	N	N	N	N	N	N	N	N	N	N
RPL3P4	Y	N	Y	Y	Y	Y	Y	Y	N	N	N	N	N	N	N	N	N	N	N	N	N	Y	N	N	N	N	N	N	N	N	N	N	N	N	N	N	N	N	N	N	N	N	N	N	N	N	N	N	N
CD83	N	N	N	N	N	Y	N	N	Y	Y	N	N	N	N	N	N	Y	N	N	N	N	N	N	N	Y	N	N	N	N	N	N	Y	N	N	N	N	Y	N	N	N	N	N	N	N	N	N	N	N	N
SOCS3	N	N	N	N	N	N	N	N	N	N	N	Y	N	N	Y	Y	N	Y	N	N	N	Y	N	N	N	N	N	N	N	N	Y	N	N	N	N	Y	N	N	N	N	N	N	Y	N	N	N	N	N	N
GHITM	Y	Y	Y	Y	N	Y	Y	Y	N	N	N	N	N	N	N	N	N	Y	N	N	N	N	N	N	N	N	N	N	N	N	N	N	N	N	N	N	N	N	N	N	N	N	N	N	N	N	N	N	N
CBX3	N	N	Y	Y	N	Y	N	Y	N	N	N	N	N	N	N	N	N	Y	N	Y	N	Y	N	N	N	N	N	N	N	N	N	N	N	N	N	N	N	Y	N	N	N	N	N	N	N	N	N	N	N
MYL9	N	N	N	N	N	N	N	N	N	N	N	N	N	Y	N	N	N	N	N	N	N	N	Y	N	N	N	N	N	N	N	N	N	N	N	N	Y	N	N	N	N	N	N	Y	Y	N	N	N	N	Y
SNRPB2	Y	N	N	Y	N	Y	Y	Y	N	N	N	N	Y	N	N	N	N	Y	N	N	N	N	N	N	N	N	N	N	Y	N	N	N	N	N	N	N	N	N	N	N	N	N	N	N	N	N	N	N	N
HNRNPU	Y	Y	Y	Y	N	N	N	N	Y	N	N	N	N	N	N	N	N	Y	N	N	N	N	N	N	N	N	N	N	N	N	N	N	Y	N	N	N	N	N	N	N	Y	N	N	N	N	N	N	N	N
COL1A2	N	N	N	N	N	N	N	N	N	N	N	N	N	N	N	N	N	N	Y	Y	N	N	Y	N	N	N	N	N	N	N	Y	N	N	N	N	N	N	Y	N	N	N	N	N	N	N	N	N	N	N
ACTR2	Y	N	Y	Y	N	Y	N	Y	Y	N	N	N	N	N	N	N	N	N	N	N	N	N	N	N	N	N	N	N	N	N	N	Y	Y	N	N	N	N	N	N	N	N	N	N	N	N	N	N	N	N
C1QC	N	N	N	N	N	N	N	N	Y	N	N	N	N	N	N	N	N	N	N	N	N	N	N	N	Y	Y	N	N	N	N	N	N	Y	N	N	N	N	N	N	Y	N	N	N	N	N	Y	N	N	N
C19orf53	Y	N	N	Y	Y	Y	Y	Y	N	N	N	N	N	N	N	N	N	Y	N	N	N	N	Y	N	N	N	N	N	N	N	N	N	N	N	N	N	N	N	N	N	N	N	N	N	N	N	N	N	N
TIMP3	N	N	N	N	N	N	N	N	N	N	N	Y	N	Y	N	Y	N	Y	N	N	N	N	N	N	N	N	N	N	N	N	Y	N	N	N	N	Y	N	N	N	N	N	Y	N	Y	N	N	N	N	N
MT1X	Y	Y	Y	N	Y	N	N	N	N	N	N	Y	N	N	Y	N	N	N	N	N	N	N	N	N	Y	N	N	N	N	N	N	N	N	N	Y	N	N	N	N	N	N	N	N	N	N	N	N	N	N
SPCS1	Y	Y	Y	Y	Y	Y	Y	N	N	N	N	N	N	N	N	N	N	Y	N	N	N	N	N	N	N	N	N	N	N	N	N	N	N	N	N	N	N	N	N	N	N	N	N	N	N	N	N	N	N
PECAM1	N	N	N	N	N	N	N	N	N	N	Y	N	N	N	N	Y	N	Y	Y	N	N	Y	N	N	N	N	N	N	Y	N	N	N	N	Y	N	Y	N	N	N	N	N	N	N	N	N	N	N	N	N
CCNL1	Y	N	Y	Y	N	N	Y	Y	N	N	N	N	N	N	N	N	N	Y	N	N	N	N	N	N	N	N	N	N	N	N	N	N	N	N	N	Y	N	N	N	N	N	N	N	N	N	N	N	N	N
GPR183	N	N	N	Y	N	Y	Y	N	N	N	N	N	N	N	N	N	Y	N	N	N	N	N	N	Y	Y	N	N	N	N	N	N	Y	N	N	N	N	Y	N	N	N	N	N	N	N	N	N	N	N	N
SF3B1	N	Y	Y	Y	Y	Y	Y	Y	N	N	N	N	N	N	N	N	N	Y	N	N	N	N	N	N	N	N	N	N	N	N	N	N	N	N	N	N	N	N	N	N	N	N	N	N	N	N	N	N	N
XBP1	Y	Y	Y	N	Y	Y	N	Y	N	N	N	N	N	N	N	N	N	N	N	N	N	N	N	N	N	N	N	N	N	N	N	N	N	N	Y	N	N	N	N	N	Y	N	N	N	N	N	N	N	N
HLA-DMA	N	Y	N	N	N	N	Y	Y	Y	Y	N	N	N	N	N	N	N	N	N	N	N	N	N	N	N	N	N	N	N	N	N	Y	N	N	N	N	Y	N	N	N	N	N	N	N	N	N	N	N	N
CACYBP	Y	N	N	Y	N	Y	Y	Y	N	N	N	N	N	N	N	N	N	Y	N	N	N	N	N	N	N	N	Y	N	N	N	N	N	N	N	N	N	N	N	Y	N	N	N	N	N	N	N	N	N	N
SERBP1	Y	Y	Y	Y	Y	N	N	Y	N	N	N	N	N	N	N	N	N	Y	N	N	N	N	N	N	N	N	N	N	N	N	N	N	N	Y	N	N	N	N	N	N	N	N	N	N	N	N	N	N	N
S100A9	N	N	N	N	N	N	N	N	Y	N	N	N	Y	N	Y	N	Y	N	N	N	N	N	N	N	Y	N	N	N	N	N	N	N	N	N	N	Y	N	N	Y	N	N	N	N	N	N	N	Y	N	N
PAPOLA	Y	N	Y	Y	Y	Y	Y	Y	N	N	N	N	N	N	N	N	N	Y	N	N	N	N	N	N	N	N	N	N	N	N	N	N	N	N	N	N	N	N	N	N	N	N	N	N	N	N	N	N	N
COPS9	Y	Y	Y	Y	Y	Y	Y	N	N	N	N	N	N	N	N	N	N	Y	N	N	N	N	N	N	N	N	N	N	N	N	N	N	N	N	N	N	N	N	N	N	N	N	N	N	N	N	N	N	N
FABP5	N	Y	Y	N	N	N	N	Y	N	N	Y	N	N	N	Y	Y	N	N	N	N	N	N	N	N	N	N	N	N	N	N	N	N	N	N	N	Y	N	N	N	N	N	N	Y	N	N	N	N	N	N
TMED9	Y	Y	Y	N	Y	Y	Y	Y	N	N	N	N	N	N	N	N	N	N	Y	N	N	N	N	N	N	N	N	N	N	N	N	N	N	N	N	N	N	N	N	N	N	N	N	N	N	N	N	N	N
YPEL5	N	N	N	Y	N	Y	Y	Y	Y	N	N	Y	N	Y	N	N	N	N	N	N	N	N	N	N	N	N	N	N	N	N	N	N	N	N	N	N	N	N	N	N	N	N	N	N	N	N	Y	N	N
KRT8	Y	Y	Y	N	Y	Y	Y	N	N	N	N	Y	N	N	N	N	N	N	N	N	N	N	N	N	N	N	N	N	N	N	N	N	N	N	N	N	N	N	N	N	N	N	N	N	Y	N	N	N	N
C8orf59	Y	Y	Y	Y	Y	Y	Y	N	N	N	N	N	N	N	N	N	N	Y	N	N	N	N	N	N	N	N	N	N	N	N	N	N	N	N	N	N	N	N	N	N	N	N	N	N	N	N	N	N	N
COL4A1	N	N	N	N	N	N	N	N	N	N	Y	N	N	N	N	N	N	Y	Y	N	N	Y	Y	N	N	N	N	N	Y	N	N	N	N	Y	N	N	N	Y	N	N	N	N	N	N	N	N	N	N	N
PSMB3	Y	Y	Y	Y	N	N	Y	Y	N	N	N	N	N	N	N	N	N	Y	N	N	N	N	N	N	N	N	N	N	N	N	N	N	Y	N	N	N	N	N	N	N	N	N	N	N	N	N	N	N	N
EPAS1	N	N	N	N	N	N	N	N	N	N	N	Y	N	Y	Y	Y	N	Y	N	N	N	N	N	Y	N	N	N	N	N	N	N	N	N	Y	N	Y	N	N	N	N	N	N	N	N	N	N	N	N	N
PLAUR	N	N	N	N	N	N	N	N	Y	Y	N	N	N	N	N	N	Y	N	N	N	N	N	N	Y	Y	N	N	N	N	N	N	N	N	N	N	N	Y	N	Y	N	N	N	N	N	N	N	Y	N	N
CAPZB	Y	N	Y	Y	N	Y	Y	Y	N	N	N	N	N	N	N	N	N	N	N	N	N	N	N	N	N	Y	N	Y	N	N	N	N	N	N	N	N	N	N	N	N	N	N	N	N	N	N	N	N	N
AC104389.1	N	N	N	N	N	N	N	N	N	N	N	N	N	N	N	N	N	N	Y	Y	N	Y	Y	N	N	N	N	Y	Y	N	N	N	N	N	N	N	N	N	N	N	N	N	N	N	N	N	N	N	N
ATF3	N	N	N	N	N	N	N	N	Y	Y	N	N	N	N	Y	Y	N	Y	N	N	N	N	N	N	N	N	N	N	N	N	N	N	N	N	N	Y	Y	N	N	N	N	N	N	N	N	N	N	N	N
SRI	Y	Y	Y	N	Y	Y	Y	N	N	N	Y	N	N	N	N	N	N	Y	N	N	N	N	N	N	N	N	N	N	N	N	N	N	N	N	N	N	N	N	N	N	N	N	N	N	N	N	N	N	N
C11orf58	Y	Y	Y	Y	N	Y	Y	Y	N	N	N	N	N	N	N	N	N	Y	N	N	N	N	N	N	N	N	N	N	N	N	N	N	N	N	N	N	N	N	N	N	N	N	N	N	N	N	N	N	N
TPM1	Y	N	N	N	N	N	N	N	N	N	N	N	N	N	N	N	N	N	Y	N	N	N	Y	N	N	N	N	N	N	N	N	N	N	N	N	N	N	Y	N	N	N	N	Y	Y	N	N	N	N	Y
C12orf57	Y	Y	Y	Y	Y	N	N	Y	N	N	N	N	N	N	N	N	N	N	N	N	N	N	N	N	N	N	N	N	N	N	N	N	N	N	N	N	N	Y	N	N	N	N	N	N	N	N	N	N	Y
CD34	N	N	N	N	N	N	N	N	N	N	Y	N	N	N	N	Y	N	Y	Y	N	N	Y	N	N	N	N	N	N	Y	N	N	N	N	Y	N	Y	N	N	N	N	N	N	N	N	N	N	N	N	N
TAGLN	N	N	N	N	N	N	N	N	N	N	N	Y	N	Y	N	N	N	N	N	N	N	N	Y	N	N	N	N	N	N	N	N	N	N	N	N	Y	N	N	N	N	N	N	Y	Y	N	N	N	N	Y
HERPUD1	Y	Y	Y	Y	Y	Y	Y	Y	N	N	N	N	N	N	N	N	N	N	N	N	N	N	N	N	N	N	N	N	N	N	N	N	N	N	N	N	N	N	N	N	N	N	N	N	N	N	N	N	N
ICAM1	N	N	N	N	N	N	N	N	Y	N	N	N	N	N	Y	Y	Y	N	N	N	N	N	N	N	Y	N	N	N	N	N	N	Y	N	N	N	Y	N	N	N	N	Y	N	N	N	N	N	N	N	N
SNX3	Y	Y	Y	N	N	N	Y	N	N	N	N	N	N	N	N	N	N	N	N	N	N	Y	Y	N	N	N	N	N	Y	N	N	N	Y	N	N	N	N	N	N	N	N	N	N	N	N	N	N	N	N
PKM	N	Y	Y	N	N	N	Y	Y	N	N	N	Y	N	N	N	N	N	N	N	N	N	N	Y	N	N	N	N	N	N	N	N	N	N	N	Y	N	N	N	Y	N	N	N	N	N	N	N	N	N	N
ATP5G1	Y	Y	Y	N	Y	Y	Y	N	N	N	N	N	N	N	N	N	N	Y	Y	N	N	N	N	N	N	N	N	N	N	N	N	N	N	N	N	N	N	N	N	N	N	N	N	N	N	N	N	N	N
CXCL3	N	N	N	N	Y	N	N	N	Y	N	N	N	N	N	N	N	Y	N	N	N	N	N	N	Y	Y	N	N	N	N	N	N	Y	N	N	N	N	Y	N	N	N	N	N	N	N	N	N	N	N	N
NR4A2	N	N	N	Y	N	N	Y	Y	Y	Y	N	N	N	N	N	N	N	N	N	N	N	N	N	N	N	N	N	N	N	N	N	N	N	N	N	N	Y	N	N	N	N	N	N	N	N	N	N	N	N
C5AR1	N	N	N	N	N	N	N	N	Y	Y	N	N	N	N	N	N	Y	N	N	N	N	N	N	Y	N	N	N	N	N	N	N	Y	N	N	N	N	N	N	Y	N	N	N	N	N	N	N	Y	N	N
COL1A1	N	N	N	N	N	N	N	N	N	N	N	N	N	N	N	N	N	N	Y	Y	N	N	Y	N	N	N	N	Y	N	N	N	N	N	N	N	N	N	Y	N	N	N	N	N	N	N	N	N	N	N
CYSTM1	Y	Y	Y	Y	Y	N	Y	N	N	N	N	Y	N	N	N	N	N	N	N	N	N	N	N	N	N	N	N	N	N	N	N	N	N	N	N	N	N	N	N	N	N	N	N	N	N	N	N	N	N
PPDPF	Y	Y	Y	N	Y	Y	Y	Y	N	N	N	N	N	N	N	N	N	N	N	N	N	N	N	N	N	N	N	N	N	N	N	N	N	N	N	N	N	N	N	N	N	N	N	N	N	N	N	N	N
RABAC1	Y	Y	Y	N	Y	Y	Y	Y	N	N	N	N	N	N	N	N	N	N	N	N	N	N	N	N	N	N	N	N	N	N	N	N	N	N	N	N	N	N	N	N	N	N	N	N	N	N	N	N	N
CKS2	Y	N	N	Y	N	N	Y	Y	N	N	N	N	N	N	N	N	N	Y	N	Y	N	Y	N	N	N	N	N	N	N	N	N	N	N	N	N	N	N	N	N	N	N	N	N	N	N	N	N	N	N
2022-09-07	N	N	N	Y	N	Y	N	Y	N	N	N	N	N	N	N	N	N	N	Y	Y	N	N	Y	N	N	N	N	N	N	N	N	N	N	N	N	N	N	Y	N	N	N	N	N	N	N	N	N	N	N
ESAM	N	N	N	N	N	N	N	N	N	N	Y	N	N	N	N	Y	N	Y	Y	N	N	Y	N	N	N	N	N	N	Y	N	N	N	N	Y	N	N	N	N	N	N	N	N	N	N	N	N	N	N	N
MT1E	Y	Y	Y	N	Y	Y	N	N	N	N	N	Y	N	N	N	N	N	N	N	N	N	N	N	N	N	N	N	N	N	N	N	N	N	N	Y	N	N	N	N	N	N	N	N	N	N	N	N	N	N
2022-09-02	Y	N	N	N	Y	N	N	N	N	N	Y	N	N	N	N	N	N	Y	Y	Y	N	N	Y	N	N	N	N	N	N	N	N	N	N	N	N	N	N	N	N	N	N	N	N	N	N	N	N	N	N
DDX21	Y	N	Y	Y	N	N	Y	N	N	N	N	N	N	Y	N	N	N	N	N	N	Y	N	N	N	N	N	N	N	N	N	N	N	N	N	N	N	N	N	N	N	Y	N	N	N	N	N	N	N	N
DDX17	Y	N	Y	Y	Y	N	N	N	N	N	N	N	N	N	N	N	N	Y	N	N	N	N	N	N	N	N	N	N	N	N	N	N	Y	Y	N	N	N	N	N	N	N	N	N	N	N	N	N	N	N
MRPS21	Y	N	Y	Y	Y	N	Y	N	N	N	N	N	N	N	N	N	N	Y	N	N	N	N	Y	N	N	N	N	N	N	N	N	N	N	N	N	N	N	N	N	N	N	N	N	N	N	N	N	N	N
TMEM50A	Y	Y	Y	Y	Y	N	Y	Y	N	N	N	N	N	N	N	N	N	N	N	N	N	N	N	N	N	N	N	N	N	N	N	N	N	N	N	N	N	N	N	N	N	N	N	N	N	N	N	N	N
EIF3I	Y	N	Y	Y	Y	N	Y	Y	N	N	N	N	N	N	N	N	N	Y	N	N	N	N	N	N	N	N	N	N	N	N	N	N	N	N	N	N	N	N	N	N	N	N	N	N	N	N	N	N	N
KTN1	Y	Y	N	Y	N	Y	Y	Y	N	N	N	N	N	N	N	N	N	Y	N	N	N	N	N	N	N	N	N	N	N	N	N	N	N	N	N	N	N	N	N	N	N	N	N	N	N	N	N	N	N
FKBP2	Y	Y	Y	N	Y	Y	Y	N	N	N	N	N	N	N	N	N	N	Y	N	N	N	N	N	N	N	N	N	N	N	N	N	N	N	N	N	N	N	N	N	N	N	N	N	N	N	N	N	N	N
AGR2	Y	Y	Y	N	Y	Y	N	N	N	N	N	N	N	N	N	N	N	N	N	N	N	N	N	N	N	N	N	N	N	N	N	N	Y	N	N	N	N	N	N	N	N	N	N	N	Y	N	N	N	N
SFPQ	Y	N	Y	Y	N	N	N	Y	N	N	N	N	N	Y	N	N	N	Y	N	N	N	N	N	N	Y	N	N	N	N	N	N	N	N	N	N	N	N	N	N	N	N	N	N	N	N	N	N	N	N
CD36	N	N	N	N	N	N	N	N	N	N	N	N	N	N	N	N	N	Y	N	N	N	N	N	N	N	N	N	Y	N	N	N	N	Y	Y	N	Y	N	N	Y	N	N	N	Y	N	N	N	N	N	N
C14orf166	Y	N	Y	Y	Y	N	N	Y	N	N	N	N	N	N	N	N	N	Y	Y	N	N	N	N	N	N	N	N	N	N	N	N	N	N	N	N	N	N	N	N	N	N	N	N	N	N	N	N	N	N
TMSB4XP4	N	N	N	Y	Y	Y	N	N	N	N	N	N	N	N	N	N	N	N	N	N	N	Y	N	N	N	Y	N	Y	Y	N	N	N	N	N	N	N	N	N	N	N	N	N	N	N	N	N	N	N	N
COL3A1	N	N	N	N	N	N	N	N	N	N	N	N	N	N	N	N	N	N	Y	Y	N	N	Y	N	N	N	N	Y	N	N	N	N	N	N	N	N	N	Y	N	N	N	N	N	N	N	N	N	N	N
NDUFB10	Y	Y	Y	N	Y	Y	N	Y	N	N	N	N	N	N	N	N	N	Y	N	N	N	N	N	N	N	N	N	N	N	N	N	N	N	N	N	N	N	N	N	N	N	N	N	N	N	N	N	N	N
ERP29	Y	Y	Y	N	Y	N	Y	Y	N	N	N	N	N	N	N	N	N	Y	N	N	N	N	N	N	N	N	N	N	N	N	N	N	N	N	N	N	N	N	N	N	N	N	N	N	N	N	N	N	N
IDI1	Y	Y	Y	Y	Y	N	N	Y	N	N	N	N	N	N	N	N	N	Y	N	N	N	N	N	N	N	N	N	N	N	N	N	N	N	N	N	N	N	N	N	N	N	N	N	N	N	N	N	N	N
ISG20	Y	Y	N	Y	N	Y	Y	Y	Y	N	N	N	N	N	N	N	N	N	N	N	N	N	N	N	N	N	N	N	N	N	N	N	N	N	N	N	N	N	N	N	N	N	N	N	N	N	N	N	N
RBMX	N	N	N	Y	N	Y	Y	Y	N	N	N	N	N	N	N	N	N	Y	N	Y	N	Y	N	N	N	N	N	N	N	N	N	N	N	N	N	N	N	N	N	N	N	N	N	N	N	N	N	N	N
CIB1	Y	Y	Y	Y	N	Y	Y	Y	N	N	N	N	N	N	N	N	N	N	N	N	N	N	N	N	N	N	N	N	N	N	N	N	N	N	N	N	N	N	N	N	N	N	N	N	N	N	N	N	N
CANX	Y	Y	Y	N	Y	Y	N	N	N	N	N	N	N	N	N	N	N	Y	N	N	N	N	N	N	N	N	N	N	N	N	N	Y	N	N	N	N	N	N	N	N	N	N	N	N	N	N	N	N	N
CIRBP	Y	N	Y	Y	Y	Y	Y	Y	N	N	N	N	N	N	N	N	N	N	N	N	N	N	N	N	N	N	N	N	N	N	N	N	N	N	N	N	N	N	N	N	N	N	N	N	N	N	N	N	N
EIF2S2	Y	Y	Y	N	Y	Y	Y	N	N	N	N	N	N	N	N	N	N	Y	N	N	N	N	N	N	N	N	N	N	N	N	N	N	N	N	N	N	N	N	N	N	N	N	N	N	N	N	N	N	N
HBA2	N	N	N	N	N	N	N	N	N	N	N	N	N	N	N	N	N	N	Y	Y	N	N	Y	N	N	Y	N	N	N	N	N	N	N	N	N	N	N	N	N	N	N	N	N	N	N	N	N	N	Y
RAB7A	Y	N	Y	N	N	N	N	Y	N	N	N	N	N	N	N	N	N	Y	N	N	N	N	N	N	Y	N	N	N	N	N	N	N	N	N	N	N	N	N	N	N	Y	N	N	N	Y	N	N	N	N
ACTN4	Y	Y	Y	N	N	Y	N	Y	N	N	Y	N	N	N	N	N	N	Y	N	N	N	N	N	N	N	N	N	N	N	N	N	N	N	N	N	N	N	N	N	N	N	N	N	N	N	N	N	N	N
ATP5D	Y	Y	Y	N	Y	Y	Y	Y	N	N	N	N	N	N	N	N	N	N	N	N	N	N	N	N	N	N	N	N	N	N	N	N	N	N	N	N	N	N	N	N	N	N	N	N	N	N	N	N	N
PLIN2	N	N	N	Y	N	N	N	Y	N	N	N	N	N	N	N	N	N	N	N	N	N	N	N	N	N	N	N	N	N	Y	N	Y	N	N	N	N	Y	N	Y	N	N	N	N	N	N	N	N	Y	N
LSM3	Y	Y	Y	Y	Y	N	N	N	N	N	N	N	N	N	N	N	N	Y	N	Y	N	N	N	N	N	N	N	N	N	N	N	N	N	N	N	N	N	N	N	N	N	N	N	N	N	N	N	N	N
HNRNPA0	Y	N	Y	Y	N	Y	Y	Y	N	N	N	N	N	N	N	N	N	Y	N	N	N	N	N	N	N	N	N	N	N	N	N	N	N	N	N	N	N	N	N	N	N	N	N	N	N	N	N	N	N
TUBA1A	N	N	N	N	N	N	N	Y	N	N	N	N	N	N	N	N	N	N	Y	Y	N	Y	Y	N	N	N	N	N	N	Y	N	N	N	N	N	N	N	Y	N	N	N	N	N	N	N	N	N	N	N
UXT	Y	Y	Y	Y	N	Y	Y	Y	N	N	N	N	N	N	N	N	N	N	N	N	N	N	N	N	N	N	N	N	N	N	N	N	N	N	N	N	N	N	N	N	N	N	N	N	N	N	N	N	N
RGS1	N	Y	N	Y	N	Y	Y	N	N	N	N	N	N	N	N	N	N	N	N	N	N	N	N	N	N	N	N	N	N	Y	N	Y	N	N	N	N	Y	N	N	N	N	N	N	N	N	N	N	N	N
PRR13	Y	Y	Y	Y	Y	Y	Y	N	N	N	N	N	N	N	N	N	N	N	N	N	N	N	N	N	N	N	N	N	N	N	N	N	N	N	N	N	N	N	N	N	N	N	N	N	N	N	N	N	N
HMGN2	Y	N	N	Y	N	N	N	N	N	N	N	N	Y	N	N	N	N	Y	N	Y	N	N	Y	N	N	N	N	N	N	N	N	N	N	N	N	N	N	Y	N	N	N	N	N	N	N	N	N	N	N
ZNF706	Y	Y	Y	Y	Y	Y	Y	N	N	N	N	N	N	N	N	N	N	N	N	N	N	N	N	N	N	N	N	N	N	N	N	N	N	N	N	N	N	N	N	N	N	N	N	N	N	N	N	N	N
APOD	N	N	N	N	N	N	N	N	N	N	N	N	N	N	N	Y	N	N	N	N	N	N	N	N	N	N	N	N	N	N	N	N	N	N	Y	Y	Y	N	Y	N	N	N	Y	N	N	N	N	N	N
TMED10	Y	Y	Y	N	Y	N	Y	Y	N	N	N	N	N	N	N	N	N	Y	N	N	N	N	N	N	N	N	N	N	N	N	N	N	N	N	N	N	N	N	N	N	N	N	N	N	N	N	N	N	N
TMEM123	Y	Y	Y	Y	N	Y	Y	Y	N	N	N	N	N	N	N	N	N	N	N	N	N	N	N	N	N	N	N	N	N	N	N	N	N	N	N	N	N	N	N	N	N	N	N	N	N	N	N	N	N
GUK1	Y	Y	Y	N	N	Y	Y	Y	N	N	N	N	N	N	N	N	N	N	N	N	N	N	N	N	N	N	N	N	N	N	N	N	N	N	N	Y	N	N	N	N	N	N	N	N	N	N	N	N	N
RAB1A	Y	Y	Y	N	Y	N	Y	N	N	N	N	N	N	N	N	N	N	Y	N	N	N	N	N	N	N	N	N	N	N	N	N	N	N	N	N	N	N	N	N	N	N	N	N	N	Y	N	N	N	N
INSIG1	Y	Y	N	N	Y	N	N	N	N	N	N	N	N	Y	N	N	N	N	N	N	Y	N	N	N	Y	N	N	N	N	N	N	N	N	N	N	N	N	N	N	N	Y	N	N	N	N	N	N	N	N
C1orf43	Y	Y	Y	Y	Y	N	N	Y	N	N	N	N	N	N	N	N	N	Y	N	N	N	N	N	N	N	N	N	N	N	N	N	N	N	N	N	N	N	N	N	N	N	N	N	N	N	N	N	N	N
RAC1	Y	Y	Y	N	Y	N	N	Y	N	N	N	N	N	N	N	N	N	N	Y	N	N	N	N	N	N	N	N	N	N	N	N	N	Y	N	N	N	N	N	N	N	N	N	N	N	N	N	N	N	N
MATR3	N	Y	N	Y	N	Y	Y	Y	N	N	N	N	N	N	N	N	N	Y	N	N	N	N	N	N	N	N	N	N	N	N	N	N	N	Y	N	N	N	N	N	N	N	N	N	N	N	N	N	N	N
PRDX6	N	Y	Y	N	Y	N	N	N	N	N	N	N	N	N	N	N	N	Y	Y	Y	N	N	N	N	N	N	N	N	N	N	N	N	N	N	N	N	N	Y	N	N	N	N	N	N	N	N	N	N	N
NDUFA11	Y	N	Y	N	Y	Y	Y	Y	N	N	N	N	N	N	N	N	N	Y	N	N	N	N	N	N	N	N	N	N	N	N	N	N	N	N	N	N	N	N	N	N	N	N	N	N	N	N	N	N	N
CNN3	Y	N	N	N	N	N	N	N	N	N	N	Y	N	N	Y	Y	N	N	N	N	N	Y	N	N	N	N	N	N	Y	N	N	N	N	N	Y	N	N	N	N	N	N	N	N	N	N	N	N	N	N
SNRPD1	Y	Y	Y	Y	N	N	Y	N	N	N	N	N	N	N	N	N	N	Y	N	Y	N	N	N	N	N	N	N	N	N	N	N	N	N	N	N	N	N	N	N	N	N	N	N	N	N	N	N	N	N
COTL1	N	N	Y	Y	Y	Y	Y	Y	N	N	N	N	N	N	N	N	N	N	N	N	N	N	N	N	N	N	N	N	N	N	N	N	N	N	N	N	N	N	Y	N	N	N	N	N	N	N	N	N	N
GSTK1	Y	Y	N	Y	N	Y	Y	Y	N	N	N	N	N	N	N	N	N	Y	N	N	N	N	N	N	N	N	N	N	N	N	N	N	N	N	N	N	N	N	N	N	N	N	N	N	N	N	N	N	N
SRSF2	Y	N	N	Y	Y	Y	Y	Y	N	N	N	N	N	N	N	N	N	N	N	N	Y	N	N	N	N	N	N	N	N	N	N	N	N	N	N	N	N	N	N	N	N	N	N	N	N	N	N	N	N
SPCS2	Y	Y	N	N	Y	Y	Y	Y	N	N	N	N	N	N	N	N	N	Y	N	N	N	N	N	N	N	N	N	N	N	N	N	N	N	N	N	N	N	N	N	N	N	N	N	N	N	N	N	N	N
IGFBP4	N	N	N	N	N	N	N	N	N	N	N	N	N	N	Y	Y	N	Y	N	N	N	Y	N	N	N	N	N	N	Y	N	N	N	N	Y	N	Y	N	N	N	N	N	N	N	N	N	N	N	N	N
CTSC	Y	N	N	N	N	Y	N	Y	Y	N	N	N	N	N	N	N	N	N	N	N	N	N	N	N	N	N	N	Y	N	N	N	N	Y	N	N	N	N	N	N	N	N	N	N	N	N	Y	N	N	N
NDUFS6	Y	Y	Y	N	Y	Y	N	N	N	N	N	N	N	N	N	N	N	Y	N	N	N	N	N	N	N	N	N	N	N	N	N	N	N	N	N	N	N	N	N	N	N	N	N	N	N	N	N	N	N
PCAT19	N	N	N	N	N	N	N	N	N	N	Y	N	N	N	Y	N	N	N	N	N	N	Y	N	N	N	N	N	N	Y	N	N	N	N	N	N	Y	N	N	N	N	Y	N	N	N	N	N	N	N	N
LARP7	N	N	N	Y	N	Y	Y	Y	N	N	N	N	N	N	N	N	N	Y	N	N	N	N	N	N	N	N	N	N	N	N	N	N	N	N	N	N	N	Y	N	N	N	N	N	N	N	N	N	N	N
PDCD4	Y	N	Y	Y	Y	Y	Y	N	N	N	N	N	N	N	N	N	N	N	N	N	N	N	N	N	N	N	N	N	N	N	N	N	N	N	N	N	N	N	N	N	N	N	N	N	N	N	N	N	N
PRDX4	Y	Y	Y	N	Y	Y	Y	N	N	N	N	N	N	N	N	N	N	N	N	N	N	N	N	N	N	N	N	N	N	N	N	N	N	N	N	N	N	N	N	N	N	N	N	N	N	N	N	N	N
CCT4	Y	N	N	Y	N	Y	Y	Y	N	N	N	N	N	N	N	N	N	Y	N	N	N	N	N	N	N	N	N	N	N	N	N	N	N	N	N	N	N	N	N	N	N	N	N	N	N	N	N	N	N
TCP1	Y	N	N	Y	Y	N	Y	Y	N	N	N	N	N	N	N	N	N	Y	N	N	N	N	N	N	N	N	N	N	N	N	N	N	N	N	N	N	N	N	N	N	N	N	N	N	N	N	N	N	N
RNF7	Y	N	N	Y	Y	N	Y	Y	N	N	N	N	N	N	N	N	N	Y	N	N	N	N	N	N	N	N	N	N	N	N	N	N	N	N	N	N	N	N	N	N	N	N	N	N	N	N	N	N	N
SET	N	N	Y	N	Y	N	N	N	N	N	N	N	N	N	N	N	N	Y	N	N	N	Y	N	N	N	N	N	N	N	N	N	N	Y	N	N	N	N	N	N	N	N	N	N	N	Y	N	N	N	N
ACADVL	Y	Y	Y	N	Y	Y	Y	N	N	N	N	N	N	N	N	N	N	N	N	N	N	N	N	N	N	N	N	N	N	N	N	N	N	N	N	N	N	N	N	N	N	N	N	N	N	N	N	N	N
FKBP5	N	N	N	N	Y	Y	N	N	N	N	N	N	N	N	N	Y	N	N	N	N	N	N	N	N	N	N	N	N	N	N	Y	N	N	N	N	N	N	N	N	Y	N	N	N	Y	N	N	N	N	N
ITGB2	N	N	N	N	N	N	N	Y	N	N	N	N	N	N	N	N	Y	N	N	N	N	N	N	N	N	Y	N	N	N	N	N	N	N	N	N	N	N	N	Y	Y	N	N	N	N	N	Y	N	N	N
WSB1	N	N	N	Y	N	N	N	Y	N	N	N	N	N	N	N	N	N	Y	N	N	N	N	N	N	N	N	N	Y	N	N	N	N	Y	N	Y	N	N	N	N	N	N	N	N	N	N	N	N	N	N
ERH	Y	Y	N	N	N	Y	N	N	N	N	N	N	N	N	N	N	N	Y	N	Y	N	N	N	N	N	N	N	N	N	N	N	N	N	N	N	N	N	Y	N	N	N	N	N	N	N	N	N	N	N
ACP1	Y	Y	Y	N	Y	Y	N	N	N	N	N	N	N	N	N	N	N	Y	N	N	N	N	N	N	N	N	N	N	N	N	N	N	N	N	N	N	N	N	N	N	N	N	N	N	N	N	N	N	N
CALD1	N	N	N	N	N	N	N	N	N	N	N	Y	N	N	N	N	N	N	N	N	N	N	Y	N	N	N	N	N	N	N	Y	N	N	N	N	N	N	N	N	N	N	Y	N	Y	N	N	N	N	N
KDELR2	Y	Y	Y	N	Y	N	N	N	N	N	N	N	N	N	N	N	N	Y	N	Y	N	N	N	N	N	N	N	N	N	N	N	N	N	N	N	N	N	N	N	N	N	N	N	N	N	N	N	N	N
NDUFA5	Y	Y	Y	Y	Y	Y	N	N	N	N	N	N	N	N	N	N	N	N	N	N	N	N	N	N	N	N	N	N	N	N	N	N	N	N	N	N	N	N	N	N	N	N	N	N	N	N	N	N	N
ACTR3	Y	N	Y	Y	N	Y	Y	Y	N	N	N	N	N	N	N	N	N	N	N	N	N	N	N	N	N	N	N	N	N	N	N	N	N	N	N	N	N	N	N	N	N	N	N	N	N	N	N	N	N
IRF2BP2	Y	Y	Y	Y	Y	N	N	N	N	N	N	N	N	N	N	N	N	N	N	N	N	N	N	N	N	N	N	N	N	N	N	N	N	Y	N	N	N	N	N	N	N	N	N	N	N	N	N	N	N
TSPAN3	Y	Y	Y	N	Y	N	N	N	N	N	N	N	N	N	N	N	N	Y	Y	N	N	N	N	N	N	N	N	N	N	N	N	N	N	N	N	N	N	N	N	N	N	N	N	N	N	N	N	N	N
PSMA1	Y	N	Y	Y	Y	N	Y	Y	N	N	N	N	N	N	N	N	N	N	N	N	N	N	N	N	N	N	N	N	N	N	N	N	N	N	N	N	N	N	N	N	N	N	N	N	N	N	N	N	N
RAC2	N	N	N	Y	N	Y	Y	Y	N	N	N	N	N	N	N	N	N	N	N	N	N	N	N	N	N	N	N	N	N	Y	N	N	N	N	N	N	N	N	N	N	N	N	N	N	N	N	N	Y	N
RPS3AP6	Y	N	N	Y	N	N	N	Y	N	N	N	N	N	N	N	N	N	Y	Y	N	N	N	N	N	N	N	N	N	N	N	N	N	N	N	N	N	N	Y	N	N	N	N	N	N	N	N	N	N	N
MDH1	Y	Y	N	N	Y	Y	N	N	N	N	N	N	N	N	N	N	N	N	Y	N	N	N	Y	N	N	N	N	N	N	N	N	N	N	N	N	N	N	N	N	N	N	N	N	N	N	N	N	N	N
ATP6V0B	Y	Y	Y	N	Y	N	Y	Y	N	N	N	N	N	N	N	N	N	N	N	N	N	N	N	N	N	N	N	N	N	N	N	N	N	N	N	N	N	N	N	N	N	N	N	N	N	N	N	N	N
CRYAB	N	N	N	Y	N	N	N	N	N	N	N	N	N	Y	N	N	N	N	N	N	Y	N	Y	N	N	N	N	N	N	N	N	N	N	N	N	N	N	N	N	N	N	N	N	Y	N	N	N	N	N
ETS2	N	N	N	N	N	N	N	N	N	N	N	Y	N	N	Y	Y	N	N	N	N	N	N	N	Y	Y	N	N	N	N	N	N	N	N	N	N	N	N	N	N	N	Y	N	N	N	N	N	N	N	N
SERPINA1	N	Y	N	N	Y	N	N	Y	N	N	N	N	N	N	N	N	Y	N	N	N	N	N	N	Y	N	N	N	N	N	N	N	N	N	N	Y	N	N	N	N	N	N	N	N	N	N	N	N	N	N
SSR3	Y	Y	Y	N	Y	N	N	N	N	N	N	N	N	N	N	N	N	Y	N	N	N	N	N	N	N	N	N	N	N	N	N	N	N	N	Y	N	N	N	N	N	N	N	N	N	N	N	N	N	N
SYNGR2	Y	Y	Y	N	Y	N	Y	Y	N	N	N	N	N	N	N	N	N	N	N	N	N	N	N	N	N	N	N	N	N	N	N	N	N	N	N	N	N	N	N	N	N	N	N	N	N	N	N	N	N
GSN	N	N	N	N	N	N	N	N	N	N	N	N	N	N	N	Y	N	N	N	N	N	N	N	N	N	N	N	N	N	N	Y	N	N	N	N	Y	N	N	N	N	N	Y	Y	N	N	Y	N	N	N
ITM2C	Y	Y	N	N	N	N	Y	N	N	N	N	N	N	N	N	N	N	Y	N	Y	N	N	N	N	N	N	N	N	N	N	N	N	N	N	N	N	N	Y	N	N	N	N	N	N	N	N	N	N	N
G0S2	N	N	N	N	N	N	N	N	Y	N	N	N	N	N	N	N	Y	N	N	N	N	N	N	Y	N	N	N	N	N	N	N	Y	N	N	N	N	N	N	Y	N	N	N	N	N	N	N	Y	N	N
HMGB2	Y	N	N	Y	N	N	Y	N	N	N	N	N	Y	N	N	N	N	N	N	Y	N	N	N	N	N	N	N	N	N	N	N	N	N	N	N	N	N	Y	N	N	N	N	N	N	N	N	N	N	N
RP4-765C7.2	Y	N	Y	Y	Y	N	Y	N	N	N	N	N	N	N	N	N	N	Y	N	N	N	N	N	N	N	N	N	N	N	N	N	N	N	N	N	N	N	N	N	N	N	N	N	N	N	N	N	N	N
OSTC	Y	Y	Y	N	N	N	N	N	N	N	N	N	N	N	N	N	N	Y	N	Y	N	N	N	N	N	N	N	N	N	N	N	N	N	N	N	N	N	Y	N	N	N	N	N	N	N	N	N	N	N
GDI2	Y	N	Y	N	N	Y	Y	N	N	N	N	N	N	N	N	N	N	Y	N	N	N	N	N	N	N	N	N	N	N	N	N	N	Y	N	N	N	N	N	N	N	N	N	N	N	N	N	N	N	N
TGFBR2	N	N	N	N	N	N	N	N	N	N	N	N	N	N	Y	Y	N	N	N	N	N	Y	N	N	N	N	N	N	N	N	Y	N	N	Y	N	Y	N	N	N	N	N	N	N	N	N	N	N	N	N
LMNA	Y	Y	N	N	N	N	N	Y	N	N	N	N	N	N	N	N	N	N	N	N	N	N	N	N	Y	N	N	N	N	Y	N	N	N	N	N	N	N	N	N	N	N	N	N	N	N	N	N	Y	N
SSBP1	Y	Y	Y	Y	N	Y	N	N	N	N	N	N	N	N	N	N	N	Y	N	N	N	N	N	N	N	N	N	N	N	N	N	N	N	N	N	N	N	N	N	N	N	N	N	N	N	N	N	N	N
MYL2	N	N	N	N	N	N	N	N	N	N	N	N	N	N	N	N	N	N	Y	N	N	N	Y	N	N	Y	N	N	N	N	N	N	N	N	N	N	Y	N	N	N	N	N	Y	N	N	N	N	N	N
ATP1B3	N	N	N	Y	N	Y	N	Y	Y	N	N	N	N	Y	N	N	N	N	N	N	N	N	N	N	N	N	N	N	N	N	N	Y	N	N	N	N	N	N	N	N	N	N	N	N	N	N	N	N	N
AC090498.1	Y	Y	N	Y	Y	N	N	N	N	N	N	N	N	N	N	N	N	Y	N	N	N	N	Y	N	N	N	N	N	N	N	N	N	N	N	N	N	N	N	N	N	N	N	N	N	N	N	N	N	N
NDUFAB1	Y	Y	Y	N	Y	Y	N	N	N	N	N	N	N	N	N	N	N	Y	N	N	N	N	N	N	N	N	N	N	N	N	N	N	N	N	N	N	N	N	N	N	N	N	N	N	N	N	N	N	N
SCP2	Y	Y	Y	N	Y	Y	N	N	N	N	N	N	N	N	N	N	N	Y	N	N	N	N	N	N	N	N	N	N	N	N	N	N	N	N	N	N	N	N	N	N	N	N	N	N	N	N	N	N	N
EIF3M	Y	N	Y	N	Y	Y	N	N	N	N	N	Y	N	N	N	N	N	Y	N	N	N	N	N	N	N	N	N	N	N	N	N	N	N	N	N	N	N	N	N	N	N	N	N	N	N	N	N	N	N
NDUFA2	Y	N	Y	N	Y	Y	Y	N	N	N	N	N	N	N	N	N	N	Y	N	N	N	N	N	N	N	N	N	N	N	N	N	N	N	N	N	N	N	N	N	N	N	N	N	N	N	N	N	N	N
NDUFC1	Y	Y	Y	N	Y	N	N	N	N	N	N	N	N	N	N	N	N	Y	N	N	N	N	Y	N	N	N	N	N	N	N	N	N	N	N	N	N	N	N	N	N	N	N	N	N	N	N	N	N	N
FN1	N	N	N	N	N	N	N	Y	N	N	N	N	N	N	N	N	N	N	Y	N	N	N	Y	N	N	N	N	N	N	N	N	N	N	Y	Y	N	N	Y	N	N	N	N	N	N	N	N	N	N	N
CTD-2287O16.1	N	N	Y	Y	N	Y	N	Y	N	N	N	N	N	N	N	N	N	N	Y	N	N	Y	N	N	N	N	N	N	N	N	N	N	N	N	N	N	N	N	N	N	N	N	N	N	N	N	N	N	N
RPL7P9	Y	Y	N	Y	Y	N	N	N	N	N	N	N	N	N	N	N	N	N	Y	N	N	Y	N	N	N	N	N	N	N	N	N	N	N	N	N	N	N	N	N	N	N	N	N	N	N	N	N	N	N
RP11-475C16.1	Y	N	N	Y	N	N	Y	Y	N	N	N	N	N	N	N	N	N	Y	N	N	N	N	Y	N	N	N	N	N	N	N	N	N	N	N	N	N	N	N	N	N	N	N	N	N	N	N	N	N	N
PTPRC	N	N	N	Y	N	Y	Y	Y	Y	N	N	N	N	N	N	N	N	N	N	N	Y	N	N	N	N	N	N	N	N	N	N	N	N	N	N	N	N	N	N	N	N	N	N	N	N	N	N	N	N
EMCN	N	N	N	N	N	N	N	N	N	N	N	N	N	N	Y	Y	N	Y	Y	N	N	N	N	N	N	N	N	N	N	N	N	N	N	Y	N	Y	N	N	N	N	N	N	N	N	N	N	N	N	N
COPE	Y	Y	N	N	Y	Y	Y	Y	N	N	N	N	N	N	N	N	N	N	N	N	N	N	N	N	N	N	N	N	N	N	N	N	N	N	N	N	N	N	N	N	N	N	N	N	N	N	N	N	N
ARPC1B	Y	N	N	N	N	Y	Y	Y	Y	N	N	N	N	N	N	N	N	N	N	N	N	N	N	N	N	N	N	N	N	N	N	N	N	N	N	N	N	N	Y	N	N	N	N	N	N	N	N	N	N
RP11-425L10.1	Y	N	Y	Y	Y	N	N	Y	N	N	N	N	N	N	N	N	N	Y	N	N	N	N	N	N	N	N	N	N	N	N	N	N	N	N	N	N	N	N	N	N	N	N	N	N	N	N	N	N	N
TPM2	N	N	N	N	Y	N	N	N	N	N	N	N	N	Y	N	N	N	N	N	N	N	N	Y	N	N	N	N	N	N	N	N	N	N	N	N	N	N	N	N	N	N	N	N	Y	N	N	N	N	Y
PLVAP	N	N	N	N	N	N	N	N	N	N	Y	N	N	N	Y	Y	N	N	N	N	N	Y	N	N	N	N	N	N	Y	N	N	N	N	Y	N	N	N	N	N	N	N	N	N	N	N	N	N	N	N
RBM25	Y	N	Y	Y	N	Y	Y	Y	N	N	N	N	N	N	N	N	N	N	N	N	N	N	N	N	N	N	N	N	N	N	N	N	N	N	N	N	N	N	N	N	N	N	N	N	N	N	N	N	N
IFITM1	N	N	N	Y	N	N	N	Y	N	N	N	N	N	N	Y	Y	N	N	N	N	N	N	N	N	N	N	N	N	N	N	N	N	N	N	N	Y	N	N	N	N	N	N	Y	N	N	N	N	N	N
APRT	Y	Y	Y	N	Y	Y	Y	N	N	N	N	N	N	N	N	N	N	N	N	N	N	N	N	N	N	N	N	N	N	N	N	N	N	N	N	N	N	N	N	N	N	N	N	N	N	N	N	N	N
PRCP	N	N	N	N	N	N	N	N	N	N	Y	N	N	N	N	N	N	Y	Y	N	N	Y	N	N	N	N	N	N	Y	N	N	N	N	Y	N	N	N	N	N	N	N	N	N	N	N	N	N	N	N
SPINK1	Y	Y	Y	N	Y	Y	N	N	N	N	N	N	N	N	N	N	N	N	N	N	N	N	N	N	N	N	N	N	N	N	N	N	Y	N	N	N	N	N	N	N	N	N	N	N	N	N	N	N	N
TOMM20	Y	N	Y	Y	Y	N	N	Y	N	N	N	N	N	N	N	N	N	Y	N	N	N	N	N	N	N	N	N	N	N	N	N	N	N	N	N	N	N	N	N	N	N	N	N	N	N	N	N	N	N
SMDT1	Y	Y	Y	N	Y	Y	Y	N	N	N	N	N	N	N	N	N	N	N	N	N	N	N	N	N	N	N	N	N	N	N	N	N	N	N	N	N	N	N	N	N	N	N	N	N	N	N	N	N	N
COX14	Y	Y	Y	Y	N	N	Y	N	N	N	N	N	N	N	N	N	N	Y	N	N	N	N	N	N	N	N	N	N	N	N	N	N	N	N	N	N	N	N	N	N	N	N	N	N	N	N	N	N	N
PAIP2	Y	N	N	Y	N	Y	Y	Y	N	N	N	N	N	N	N	N	N	Y	N	N	N	N	N	N	N	N	N	N	N	N	N	N	N	N	N	N	N	N	N	N	N	N	N	N	N	N	N	N	N
RSL24D1	Y	N	Y	Y	N	N	Y	Y	N	N	N	N	N	N	N	N	N	Y	N	N	N	N	N	N	N	N	N	N	N	N	N	N	N	N	N	N	N	N	N	N	N	N	N	N	N	N	N	N	N
JTB	Y	Y	Y	N	Y	N	Y	Y	N	N	N	N	N	N	N	N	N	N	N	N	N	N	N	N	N	N	N	N	N	N	N	N	N	N	N	N	N	N	N	N	N	N	N	N	N	N	N	N	N
RP11-371A22.1	Y	Y	Y	Y	Y	N	Y	N	N	N	N	N	N	N	N	N	N	N	N	N	N	N	N	N	N	N	N	N	N	N	N	N	N	N	N	N	N	N	N	N	N	N	N	N	N	N	N	N	N
MORF4L2	N	N	Y	Y	Y	N	Y	N	N	N	N	N	N	N	N	N	N	Y	N	N	N	N	N	N	N	N	N	N	N	N	N	N	N	N	Y	N	N	N	N	N	N	N	N	N	N	N	N	N	N
OCIAD1	Y	Y	Y	N	Y	N	N	Y	N	N	N	N	N	N	N	N	N	Y	N	N	N	N	N	N	N	N	N	N	N	N	N	N	N	N	N	N	N	N	N	N	N	N	N	N	N	N	N	N	N
DYNC1I2	Y	N	Y	N	N	N	N	N	N	N	N	N	N	N	N	N	N	Y	Y	Y	N	N	N	N	N	N	N	N	N	N	N	N	N	N	N	N	N	Y	N	N	N	N	N	N	N	N	N	N	N
ADAMTS1	N	N	N	N	N	N	N	N	N	N	N	N	N	Y	N	Y	N	Y	N	N	N	N	N	N	N	N	N	N	N	N	Y	N	N	N	N	Y	N	N	N	N	N	N	N	Y	N	N	N	N	N
TSPO	Y	Y	Y	N	N	N	N	Y	N	N	N	N	N	N	N	N	N	N	N	N	N	N	N	N	N	N	N	N	N	N	N	N	N	N	N	N	N	N	Y	N	N	N	N	N	N	N	N	N	N
REEP5	Y	Y	Y	N	Y	Y	N	Y	N	N	N	N	N	N	N	N	N	N	N	N	N	N	N	N	N	N	N	N	N	N	N	N	N	N	N	N	N	N	N	N	N	N	N	N	N	N	N	N	N
CREG1	N	N	N	N	N	N	N	N	N	N	N	N	N	N	N	N	N	N	N	N	N	N	N	N	Y	Y	N	Y	N	N	N	N	Y	N	N	N	N	N	N	Y	N	N	N	N	N	Y	N	N	N
CD81	N	Y	Y	N	Y	N	N	N	N	N	N	Y	N	N	N	N	N	N	Y	N	N	N	N	N	N	N	N	N	N	N	N	N	N	N	N	N	N	N	N	Y	N	N	N	N	N	N	N	N	N
CALM3	Y	N	Y	N	N	Y	N	Y	N	N	N	N	N	N	N	N	N	Y	N	N	N	N	N	N	N	N	N	N	N	N	N	N	N	N	N	N	N	Y	N	N	N	N	N	N	N	N	N	N	N
SNRPB	Y	N	Y	Y	N	Y	N	Y	N	N	N	N	N	N	N	N	N	Y	N	N	N	N	N	N	N	N	N	N	N	N	N	N	N	N	N	N	N	N	N	N	N	N	N	N	N	N	N	N	N
ACTA2	N	N	N	N	N	N	N	N	N	N	N	N	N	N	N	N	N	N	N	N	N	N	Y	N	N	N	N	N	N	N	N	N	N	N	N	Y	N	N	N	N	N	N	Y	Y	N	N	N	N	Y
AMD1	N	N	N	Y	N	N	N	Y	N	N	N	Y	N	N	N	N	N	N	N	N	Y	N	N	N	N	N	N	N	N	N	N	N	N	N	Y	N	N	N	N	N	Y	N	N	N	N	N	N	N	N
VDAC2	Y	Y	Y	N	Y	N	Y	N	N	N	N	N	N	N	N	N	N	Y	N	N	N	N	N	N	N	N	N	N	N	N	N	N	N	N	N	N	N	N	N	N	N	N	N	N	N	N	N	N	N
HBA1	N	N	N	N	N	N	N	N	N	N	N	N	N	N	N	N	N	N	N	Y	N	N	Y	N	N	Y	N	N	N	N	N	N	N	N	N	N	N	N	N	N	N	N	N	N	N	N	N	N	Y
FSTL1	N	N	N	N	N	N	N	N	N	N	N	Y	N	N	N	N	N	N	Y	N	N	N	Y	N	N	N	N	N	N	N	N	N	N	Y	N	N	N	Y	N	N	N	N	N	N	N	N	N	N	N
ECHS1	Y	Y	Y	N	Y	Y	N	N	N	N	N	N	N	N	N	N	N	N	N	N	N	N	N	N	N	N	N	N	N	N	N	N	N	N	N	N	N	N	N	N	N	N	N	N	N	N	N	N	N
CXCR4	N	N	N	Y	N	Y	Y	N	Y	N	N	N	N	N	N	N	N	N	N	N	Y	N	N	N	N	N	N	N	N	N	N	N	N	N	N	N	N	N	N	N	N	N	N	N	N	N	N	N	N
TPM3	Y	N	N	Y	N	Y	Y	Y	N	N	N	N	N	N	N	N	N	N	N	N	N	N	N	N	N	N	N	N	N	N	N	N	N	N	N	N	N	N	N	N	N	N	N	N	N	N	N	N	N
FUS	Y	N	N	N	N	Y	Y	Y	N	N	N	N	N	N	N	N	N	Y	N	N	N	N	N	N	N	N	N	N	N	N	N	N	N	N	N	N	N	N	N	N	N	N	N	N	N	N	N	N	N
DDX18	N	N	N	Y	N	Y	Y	Y	N	N	N	N	N	N	N	N	N	Y	N	N	N	N	N	N	N	N	N	N	N	N	N	N	N	N	N	N	N	N	N	N	N	N	N	N	N	N	N	N	N
RHOH	Y	N	N	Y	N	Y	Y	Y	N	N	N	N	N	N	N	N	N	N	N	N	N	N	N	N	N	N	N	N	N	N	N	N	N	N	N	N	N	N	N	N	N	N	N	N	N	N	N	N	N
AHNAK	N	N	N	N	N	N	N	Y	N	N	N	Y	N	N	N	Y	N	N	N	N	N	N	N	N	N	N	N	N	N	Y	N	N	N	N	N	N	N	N	N	N	N	N	N	N	N	Y	N	N	N
UBE2N	N	N	N	Y	N	Y	Y	Y	N	N	N	N	N	N	N	N	N	Y	N	N	N	N	N	N	N	N	N	N	N	N	N	N	N	N	N	N	N	N	N	N	N	N	N	N	N	N	N	N	N
MT1G	Y	Y	Y	N	N	Y	N	N	N	N	Y	N	N	N	N	N	N	N	N	N	N	N	N	N	N	N	N	N	N	N	N	N	N	N	N	N	N	N	N	N	N	N	N	N	N	N	N	N	N
EIF5A	Y	N	Y	N	N	Y	Y	Y	N	N	N	N	N	N	N	N	N	N	N	N	N	N	N	N	N	N	N	N	N	N	N	N	N	N	N	N	N	N	N	N	N	N	N	N	N	N	N	N	N
FOLR2	N	N	N	N	N	N	N	N	N	N	N	N	N	N	N	N	N	N	N	N	N	N	N	N	N	N	N	Y	N	N	N	N	Y	N	N	N	N	N	N	Y	N	N	N	N	N	Y	N	N	N
PSMB8	Y	N	Y	N	N	Y	Y	Y	N	N	N	N	N	N	N	N	N	N	N	N	N	N	N	N	N	N	N	N	N	N	N	N	N	N	N	N	N	N	N	N	N	N	N	N	N	N	N	N	N
TSTD1	N	Y	Y	Y	N	Y	Y	N	N	N	N	N	N	N	N	N	N	N	N	N	N	N	N	N	N	N	N	N	N	N	N	N	N	N	N	N	N	N	N	N	N	N	N	N	N	N	N	N	N
NDUFB3	Y	Y	Y	N	Y	N	N	N	N	N	N	N	N	N	N	N	N	N	N	N	N	N	Y	N	N	N	N	N	N	N	N	N	N	N	N	N	N	N	N	N	N	N	N	N	N	N	N	N	N
ATP6V1F	N	Y	N	N	N	Y	Y	Y	N	N	N	N	N	N	N	N	N	N	N	N	N	N	N	N	N	N	N	N	N	N	N	Y	N	N	N	N	N	N	N	N	N	N	N	N	N	N	N	N	N
NDUFB7	Y	Y	Y	N	Y	N	N	N	N	N	N	N	N	N	N	N	N	N	N	N	N	N	Y	N	N	N	N	N	N	N	N	N	N	N	N	N	N	N	N	N	N	N	N	N	N	N	N	N	N
CLIC4	N	N	N	N	N	N	N	N	N	N	N	N	N	Y	Y	N	N	N	N	N	N	N	N	N	N	N	N	N	N	N	N	Y	N	N	Y	N	N	N	N	N	N	N	N	Y	N	N	N	N	N
CAPNS1	Y	Y	Y	N	Y	N	N	Y	N	N	N	N	N	N	N	N	N	N	N	N	N	N	N	N	N	N	N	N	N	N	N	N	N	N	N	N	N	N	N	N	N	N	N	N	N	N	N	N	N
NDRG1	Y	Y	Y	N	N	N	N	N	N	N	N	N	N	N	Y	N	N	N	N	N	N	N	N	N	N	N	N	N	N	N	N	N	N	N	N	N	N	N	N	N	Y	N	N	N	N	N	N	N	N
FXYD5	N	N	N	Y	N	Y	Y	Y	N	N	N	N	N	N	N	N	N	N	Y	N	N	N	N	N	N	N	N	N	N	N	N	N	N	N	N	N	N	N	N	N	N	N	N	N	N	N	N	N	N
PCNP	N	N	N	Y	N	Y	Y	Y	N	N	N	N	N	N	N	N	N	Y	N	N	N	N	N	N	N	N	N	N	N	N	N	N	N	N	N	N	N	N	N	N	N	N	N	N	N	N	N	N	N
CRIP2	N	N	N	N	N	N	N	N	N	N	N	N	N	N	N	N	N	N	Y	N	N	Y	Y	N	N	N	N	N	N	N	N	N	N	N	N	Y	N	N	N	N	N	N	N	N	N	N	N	N	N
CDC37	Y	N	N	Y	N	Y	Y	Y	N	N	N	N	N	N	N	N	N	N	N	N	N	N	N	N	N	N	N	N	N	N	N	N	N	N	N	N	N	N	N	N	N	N	N	N	N	N	N	N	N
LAMTOR4	Y	Y	Y	N	N	Y	Y	N	N	N	N	N	N	N	N	N	N	N	N	N	N	N	N	N	N	N	N	N	N	N	N	N	N	N	N	N	N	N	N	N	N	N	N	N	N	N	N	N	N
MARCKSL1	N	Y	Y	N	N	N	N	N	N	N	N	N	N	N	N	N	N	Y	N	N	N	Y	N	N	N	N	N	N	N	N	N	N	N	Y	N	N	N	N	N	N	N	N	N	N	N	N	N	N	N
RPN2	Y	Y	Y	N	Y	Y	N	N	N	N	N	N	N	N	N	N	N	N	N	N	N	N	N	N	N	N	N	N	N	N	N	N	N	N	N	N	N	N	N	N	N	N	N	N	N	N	N	N	N
UQCRC2	Y	Y	N	Y	Y	Y	N	N	N	N	N	N	N	N	N	N	N	N	N	N	N	N	N	N	N	N	N	N	N	N	N	N	N	N	N	N	N	N	N	N	N	N	N	N	N	N	N	N	N
XRCC6	Y	N	N	Y	N	N	Y	Y	N	N	N	N	N	N	N	N	N	Y	N	N	N	N	N	N	N	N	N	N	N	N	N	N	N	N	N	N	N	N	N	N	N	N	N	N	N	N	N	N	N
TMEM230	Y	Y	N	N	Y	N	N	Y	N	N	N	N	N	N	N	N	N	Y	N	N	N	N	N	N	N	N	N	N	N	N	N	N	N	N	N	N	N	N	N	N	N	N	N	N	N	N	N	N	N
MRPL20	Y	N	Y	N	Y	Y	N	N	N	N	N	N	N	N	N	N	N	Y	N	N	N	N	N	N	N	N	N	N	N	N	N	N	N	N	N	N	N	N	N	N	N	N	N	N	N	N	N	N	N
SCGB3A1	N	N	N	N	N	N	N	Y	N	Y	N	N	N	N	N	N	N	N	N	N	N	N	N	N	N	N	N	N	N	N	N	N	N	N	N	N	N	N	N	N	N	N	N	N	N	N	Y	Y	N
TMED2	Y	Y	Y	N	Y	Y	N	N	N	N	N	N	N	N	N	N	N	N	N	N	N	N	N	N	N	N	N	N	N	N	N	N	N	N	N	N	N	N	N	N	N	N	N	N	N	N	N	N	N
TRBC2	N	N	N	Y	N	Y	Y	Y	Y	N	N	N	N	N	N	N	N	N	N	N	N	N	N	N	N	N	N	N	N	N	N	N	N	N	N	N	N	N	N	N	N	N	N	N	N	N	N	N	N
RGS5	N	N	N	N	N	N	N	N	N	N	N	N	N	Y	N	N	N	N	N	N	N	N	Y	N	N	N	N	N	N	N	N	N	N	N	N	N	N	N	N	N	N	N	Y	Y	N	N	N	N	Y
TUBA4A	N	N	N	Y	N	Y	Y	Y	Y	N	N	N	N	N	N	N	N	N	N	N	N	N	N	N	N	N	N	N	N	N	N	N	N	N	N	N	N	N	N	N	N	N	N	N	N	N	N	N	N
PRDX3	Y	Y	Y	N	N	Y	N	N	N	N	N	N	N	N	N	N	N	Y	N	N	N	N	N	N	N	N	N	N	N	N	N	N	N	N	N	N	N	N	N	N	N	N	N	N	N	N	N	N	N
OCIAD2	Y	N	Y	Y	Y	Y	N	N	N	N	N	N	N	N	N	N	N	N	N	N	N	N	N	N	N	N	N	N	N	N	N	N	N	N	N	N	N	N	N	N	N	N	N	N	N	N	N	N	N
DDIT4	Y	N	N	Y	N	Y	Y	Y	N	N	N	N	N	N	N	N	N	N	N	N	N	N	N	N	N	N	N	N	N	N	N	N	N	N	N	N	N	N	N	N	N	N	N	N	N	N	N	N	N
LGMN	N	N	N	N	N	N	N	N	Y	N	N	N	N	N	N	N	N	N	N	N	N	N	N	N	Y	N	N	Y	N	N	N	N	N	N	N	N	N	N	N	Y	N	N	N	N	N	Y	N	N	N
HSPA9	Y	Y	Y	Y	N	N	Y	N	N	N	N	N	N	N	N	N	N	N	N	N	N	N	N	N	N	N	N	N	N	N	N	N	N	N	N	N	N	N	N	N	N	N	N	N	N	N	N	N	N
LSM5	Y	N	Y	Y	Y	N	N	N	N	N	N	N	N	N	N	N	N	Y	N	N	N	N	N	N	N	N	N	N	N	N	N	N	N	N	N	N	N	N	N	N	N	N	N	N	N	N	N	N	N
SERPINB1	Y	Y	Y	N	Y	Y	N	N	N	N	N	N	N	N	N	N	N	N	N	N	N	N	N	N	N	N	N	N	N	N	N	N	N	N	N	N	N	N	N	N	N	N	N	N	N	N	N	N	N
IQGAP1	N	Y	N	N	N	N	N	Y	N	N	N	Y	N	N	N	N	N	N	N	N	N	N	N	N	N	Y	N	N	N	N	N	Y	N	N	N	N	N	N	N	N	N	N	N	N	N	N	N	N	N
CORO1A	Y	N	N	Y	N	Y	Y	Y	N	N	N	N	N	N	N	N	N	N	N	N	N	N	N	N	N	N	N	N	N	N	N	N	N	N	N	N	N	N	N	N	N	N	N	N	N	N	N	N	N
IGHA1	Y	N	N	N	Y	Y	Y	Y	N	N	N	N	N	N	N	N	N	N	N	N	N	N	N	N	N	N	N	N	N	N	N	N	N	N	N	N	N	N	N	N	N	N	N	N	N	N	N	N	N
PGC	Y	Y	Y	N	Y	Y	N	N	N	N	N	N	N	N	N	N	N	N	N	N	N	N	N	N	N	N	N	N	N	N	N	N	N	N	N	N	N	N	N	N	N	N	N	N	N	N	N	N	N
KCTD12	N	N	N	N	N	N	N	N	N	N	N	N	N	N	N	N	N	N	N	N	N	N	N	N	Y	Y	N	N	N	N	N	N	Y	N	N	N	N	Y	N	N	N	N	N	N	N	Y	N	N	N
PPA1	Y	Y	Y	Y	Y	N	N	N	N	N	N	N	N	N	N	N	N	N	N	N	N	N	N	N	N	N	N	N	N	N	N	N	N	N	N	N	N	N	N	N	N	N	N	N	N	N	N	N	N
MAGED2	N	N	N	N	N	N	N	N	N	N	N	N	N	N	N	N	N	N	Y	N	N	Y	Y	N	N	N	N	N	Y	N	N	N	N	Y	N	N	N	N	N	N	N	N	N	N	N	N	N	N	N
TXNDC17	Y	Y	Y	N	Y	N	N	N	N	N	N	N	N	N	N	N	N	Y	N	N	N	N	N	N	N	N	N	N	N	N	N	N	N	N	N	N	N	N	N	N	N	N	N	N	N	N	N	N	N
ANP32B	Y	N	Y	Y	N	N	Y	N	N	N	N	N	N	N	N	N	N	Y	N	N	N	N	N	N	N	N	N	N	N	N	N	N	N	N	N	N	N	N	N	N	N	N	N	N	N	N	N	N	N
COX7A2L	Y	Y	Y	N	N	Y	N	N	N	N	N	N	N	N	N	N	N	Y	N	N	N	N	N	N	N	N	N	N	N	N	N	N	N	N	N	N	N	N	N	N	N	N	N	N	N	N	N	N	N
AES	N	Y	Y	N	Y	N	Y	Y	N	N	N	N	N	N	N	N	N	N	N	N	N	N	N	N	N	N	N	N	N	N	N	N	N	N	N	N	N	N	N	N	N	N	N	N	N	N	N	N	N
HLA-DRB5	Y	N	N	N	N	N	Y	N	N	N	N	N	N	N	N	N	N	N	N	N	N	N	N	Y	N	N	N	N	N	N	N	N	N	N	N	N	N	N	N	N	Y	N	N	N	N	N	N	N	N
CLTA	Y	Y	Y	N	Y	N	N	N	N	N	N	N	N	N	N	N	N	N	N	N	N	N	N	N	N	N	N	N	N	N	N	N	N	N	N	N	N	N	N	N	N	N	N	N	N	N	N	N	N
MRPL52	N	Y	Y	Y	Y	N	N	N	N	N	N	N	N	N	N	N	N	Y	N	N	N	N	N	N	N	N	N	N	N	N	N	N	N	N	N	N	N	N	N	N	N	N	N	N	N	N	N	N	N
ALDH2	Y	Y	Y	N	Y	N	N	Y	N	N	N	N	N	N	N	N	N	N	N	N	N	N	N	N	N	N	N	N	N	N	N	N	N	N	N	N	N	N	N	N	N	N	N	N	N	N	N	N	N
YWHAQ	N	Y	Y	N	Y	N	N	Y	N	N	N	N	N	N	N	N	N	Y	N	N	N	N	N	N	N	N	N	N	N	N	N	N	N	N	N	N	N	N	N	N	N	N	N	N	N	N	N	N	N
SERPING1	N	N	N	N	N	N	N	N	N	N	N	N	N	N	N	N	N	N	N	N	N	N	N	N	N	N	N	N	N	N	Y	N	N	N	Y	Y	N	N	N	N	N	Y	N	N	N	N	N	N	N
TRAM1	Y	Y	N	Y	Y	N	N	N	N	N	N	N	N	N	N	N	N	Y	N	N	N	N	N	N	N	N	N	N	N	N	N	N	N	N	N	N	N	N	N	N	N	N	N	N	N	N	N	N	N
PHLDA1	N	Y	N	N	N	N	N	N	N	N	N	Y	N	N	N	N	N	N	N	N	N	N	N	N	Y	N	N	N	N	N	N	N	N	N	Y	N	N	N	N	N	Y	N	N	N	N	N	N	N	N
ACTC1	N	N	N	N	N	N	N	N	N	N	N	N	N	N	N	N	N	N	Y	N	N	N	Y	N	N	Y	N	N	N	N	N	N	N	N	N	N	N	Y	N	N	N	N	N	N	N	N	N	N	N
CSNK2B	Y	N	N	Y	Y	N	N	Y	N	N	N	N	N	N	N	N	N	Y	N	N	N	N	N	N	N	N	N	N	N	N	N	N	N	N	N	N	N	N	N	N	N	N	N	N	N	N	N	N	N
PTGS2	N	N	N	N	N	N	N	N	N	N	N	N	N	N	N	N	Y	N	N	N	N	N	N	N	Y	N	N	N	N	Y	N	N	N	N	N	N	N	N	N	N	N	N	N	N	N	N	Y	Y	N
C6orf48	N	N	N	Y	N	Y	Y	Y	N	N	N	N	N	N	N	N	N	Y	N	N	N	N	N	N	N	N	N	N	N	N	N	N	N	N	N	N	N	N	N	N	N	N	N	N	N	N	N	N	N
CCL4	N	N	N	N	N	N	N	N	Y	N	N	N	N	N	N	N	N	N	N	N	N	N	N	N	Y	N	N	N	N	N	N	N	N	N	N	Y	Y	N	N	N	N	N	N	N	N	N	N	N	N
SURF4	Y	Y	Y	N	N	Y	N	Y	N	N	N	N	N	N	N	N	N	N	N	N	N	N	N	N	N	N	N	N	N	N	N	N	N	N	N	N	N	N	N	N	N	N	N	N	N	N	N	N	N
ABRACL	Y	N	N	Y	Y	Y	N	Y	N	N	N	N	N	N	N	N	N	N	N	N	N	N	N	N	N	N	N	N	N	N	N	N	N	N	N	N	N	N	N	N	N	N	N	N	N	N	N	N	N
UBE2L3	Y	N	Y	Y	Y	N	N	N	N	N	N	N	N	N	N	N	N	Y	N	N	N	N	N	N	N	N	N	N	N	N	N	N	N	N	N	N	N	N	N	N	N	N	N	N	N	N	N	N	N
CD14	N	N	N	N	N	N	N	N	Y	N	N	N	N	N	N	N	N	N	N	N	N	N	N	N	N	Y	N	N	N	N	N	N	N	N	N	N	N	N	Y	N	N	N	N	N	N	Y	N	N	N
NUCKS1	N	N	Y	N	N	Y	N	N	N	N	N	N	N	N	N	N	N	Y	N	Y	N	N	N	N	N	N	N	N	N	N	N	N	N	N	N	N	N	Y	N	N	N	N	N	N	N	N	N	N	N
EID1	N	Y	N	N	N	Y	N	Y	N	N	N	N	N	N	N	N	N	Y	N	N	N	N	N	N	N	N	N	N	N	N	N	N	N	N	N	N	N	Y	N	N	N	N	N	N	N	N	N	N	N
CYTIP	Y	N	N	Y	N	Y	Y	Y	N	N	N	N	N	N	N	N	N	N	N	N	N	N	N	N	N	N	N	N	N	N	N	N	N	N	N	N	N	N	N	N	N	N	N	N	N	N	N	N	N
KRT18	Y	Y	Y	N	Y	Y	N	N	N	N	N	N	N	N	N	N	N	N	N	N	N	N	N	N	N	N	N	N	N	N	N	N	N	N	N	N	N	N	N	N	N	N	N	N	N	N	N	N	N
LUC7L3	N	N	N	Y	Y	Y	Y	N	N	N	N	N	N	N	N	N	N	Y	N	N	N	N	N	N	N	N	N	N	N	N	N	N	N	N	N	N	N	N	N	N	N	N	N	N	N	N	N	N	N
KRT19	Y	Y	Y	N	N	Y	N	N	N	N	N	N	N	N	N	N	N	N	N	N	N	N	N	N	N	N	N	N	N	N	N	N	N	N	N	N	N	N	N	N	N	N	N	N	Y	N	N	N	N
SEC11A	Y	Y	Y	N	N	Y	N	N	N	N	N	N	N	N	N	N	N	Y	N	N	N	N	N	N	N	N	N	N	N	N	N	N	N	N	N	N	N	N	N	N	N	N	N	N	N	N	N	N	N
ZFAND5	N	Y	Y	N	N	N	N	N	N	N	N	Y	N	N	N	Y	N	N	N	N	N	N	N	N	N	N	N	N	N	N	N	N	N	N	N	N	N	N	N	N	N	N	N	Y	N	N	N	N	N
CFLAR	N	N	N	Y	N	Y	Y	Y	N	N	N	N	N	N	N	N	N	N	N	N	N	N	N	N	N	N	N	N	N	N	N	Y	N	N	N	N	N	N	N	N	N	N	N	N	N	N	N	N	N
ETFB	Y	Y	Y	N	N	Y	N	N	N	N	N	N	N	N	N	N	N	Y	N	N	N	N	N	N	N	N	N	N	N	N	N	N	N	N	N	N	N	N	N	N	N	N	N	N	N	N	N	N	N
IL1B	N	N	N	N	N	N	N	N	N	N	N	N	N	N	N	N	Y	N	N	N	N	N	N	Y	Y	N	N	N	N	N	N	Y	N	N	N	N	Y	N	N	N	N	N	N	N	N	N	N	N	N
RNF181	Y	Y	Y	Y	Y	N	N	N	N	N	N	N	N	N	N	N	N	N	N	N	N	N	N	N	N	N	N	N	N	N	N	N	N	N	N	N	N	N	N	N	N	N	N	N	N	N	N	N	N
TAF7	N	N	N	Y	N	Y	Y	Y	N	N	N	N	N	N	N	N	N	Y	N	N	N	N	N	N	N	N	N	N	N	N	N	N	N	N	N	N	N	N	N	N	N	N	N	N	N	N	N	N	N
ILF2	Y	N	Y	Y	N	N	Y	N	N	N	N	N	N	N	N	N	N	Y	N	N	N	N	N	N	N	N	N	N	N	N	N	N	N	N	N	N	N	N	N	N	N	N	N	N	N	N	N	N	N
PSMA3	Y	Y	Y	Y	N	N	N	N	N	N	N	N	N	N	N	N	N	Y	N	N	N	N	N	N	N	N	N	N	N	N	N	N	N	N	N	N	N	N	N	N	N	N	N	N	N	N	N	N	N
NDUFS8	Y	Y	Y	N	Y	N	N	N	N	N	N	N	N	N	N	N	N	Y	N	N	N	N	N	N	N	N	N	N	N	N	N	N	N	N	N	N	N	N	N	N	N	N	N	N	N	N	N	N	N
CLEC2B	N	N	N	Y	N	Y	Y	Y	N	N	N	N	N	N	Y	N	N	N	N	N	N	N	N	N	N	N	N	N	N	N	N	N	N	N	N	N	N	N	N	N	N	N	N	N	N	N	N	N	N
TSPAN8	Y	Y	Y	N	Y	Y	N	N	N	N	N	N	N	N	N	N	N	N	N	N	N	N	N	N	N	N	N	N	N	N	N	N	N	N	N	N	N	N	N	N	N	N	N	N	N	N	N	N	N
DYNLT1	Y	Y	Y	N	Y	N	N	N	N	N	N	N	N	N	N	N	N	Y	N	N	N	N	N	N	N	N	N	N	N	N	N	N	N	N	N	N	N	N	N	N	N	N	N	N	N	N	N	N	N
KIF5B	Y	Y	N	Y	N	N	Y	N	N	N	N	N	N	N	N	N	N	Y	N	N	N	N	N	N	N	N	N	N	N	N	N	N	N	N	N	N	N	N	N	N	N	N	N	N	N	N	N	N	N
ELF3	Y	Y	Y	N	Y	N	N	N	N	N	N	N	N	N	N	N	N	N	N	N	N	N	N	N	N	N	N	N	N	N	N	N	N	N	N	N	N	N	N	N	N	N	N	N	Y	N	N	N	N
PIGR	Y	Y	Y	N	N	Y	N	N	N	N	N	N	N	N	N	N	N	N	N	N	N	N	N	N	N	N	N	N	N	N	N	N	N	N	N	N	N	N	N	N	N	N	N	N	Y	N	N	N	N
VAPA	N	Y	Y	N	N	Y	Y	N	N	N	N	N	N	N	N	N	N	Y	N	N	N	N	N	N	N	N	N	N	N	N	N	N	N	N	N	N	N	N	N	N	N	N	N	N	N	N	N	N	N
RSRP1	N	Y	N	Y	Y	Y	Y	N	N	N	N	N	N	N	N	N	N	N	N	N	N	N	N	N	N	N	N	N	N	N	N	N	N	N	N	N	N	N	N	N	N	N	N	N	N	N	N	N	N
SLPI	N	Y	Y	N	N	N	N	Y	N	N	N	N	N	N	N	N	N	N	N	N	N	N	N	N	N	N	N	N	N	N	N	N	N	N	N	N	N	N	N	N	N	N	N	N	Y	N	Y	N	N
RP11-761N21.2	N	N	N	Y	N	Y	N	Y	Y	N	N	N	N	N	N	N	N	N	N	N	N	N	N	N	N	N	Y	N	N	N	N	N	N	N	N	N	N	N	N	N	N	N	N	N	N	N	N	N	N
VSIG4	N	N	N	N	N	N	N	N	N	N	N	N	N	N	N	N	N	N	N	N	N	N	N	N	N	Y	N	N	N	N	N	N	Y	N	N	N	Y	N	N	Y	N	N	N	N	N	Y	N	N	N
CD46	Y	Y	Y	N	Y	N	N	N	N	N	N	N	N	N	N	N	N	Y	N	N	N	N	N	N	N	N	N	N	N	N	N	N	N	N	N	N	N	N	N	N	N	N	N	N	N	N	N	N	N
TPD52	Y	Y	Y	N	Y	N	Y	N	N	N	N	N	N	N	N	N	N	N	N	N	N	N	N	N	N	N	N	N	N	N	N	N	N	N	N	N	N	N	N	N	N	N	N	N	N	N	N	N	N
PSMA4	Y	Y	Y	N	N	N	N	N	N	N	N	N	N	N	N	N	N	Y	N	Y	N	N	N	N	N	N	N	N	N	N	N	N	N	N	N	N	N	N	N	N	N	N	N	N	N	N	N	N	N
SERPINH1	N	N	N	N	N	N	N	N	N	N	Y	N	N	N	N	N	N	Y	N	N	N	Y	N	N	N	N	N	N	Y	N	N	N	N	Y	N	N	N	N	N	N	N	N	N	N	N	N	N	N	N
CD24	Y	Y	Y	N	Y	N	N	N	N	N	N	N	N	N	N	N	N	N	N	N	N	N	N	N	N	N	N	N	N	N	N	N	N	N	N	N	N	N	N	N	N	N	N	N	Y	N	N	N	N
EIF1B	N	N	N	Y	N	N	Y	N	N	N	N	N	N	Y	N	N	N	N	N	N	N	N	N	N	Y	N	N	N	N	N	N	N	N	N	Y	N	N	N	N	N	N	N	N	N	N	N	N	N	N
CALU	N	Y	N	N	N	N	N	N	N	N	N	N	N	N	N	N	N	Y	Y	N	N	N	Y	N	N	N	N	N	N	N	N	N	N	N	N	N	N	Y	N	N	N	N	N	N	N	N	N	N	N
MYL7	N	N	N	N	N	N	N	N	N	N	N	N	N	N	N	N	N	N	Y	N	N	N	Y	N	N	Y	N	N	N	N	N	N	N	N	N	N	N	Y	N	N	N	N	N	N	N	N	N	N	N
CTSL	N	N	N	N	N	N	N	N	Y	N	N	N	N	N	N	N	N	N	N	N	N	N	N	N	Y	N	N	Y	N	N	N	Y	Y	N	N	N	N	N	N	N	N	N	N	N	N	N	N	N	N
GRN	N	Y	N	N	N	N	N	Y	N	N	N	N	N	N	N	N	N	N	N	N	N	N	N	N	N	N	N	N	N	N	N	N	Y	N	N	N	N	N	N	N	N	N	N	N	N	Y	N	N	N
COX7A1	N	N	N	N	N	N	N	N	N	N	N	N	N	N	N	N	N	N	Y	N	N	N	Y	N	N	N	N	N	N	N	N	N	N	N	N	N	N	Y	N	N	N	N	Y	N	N	N	N	N	N
RNASET2	N	N	Y	N	Y	N	Y	N	N	Y	N	N	N	N	N	N	N	N	N	N	N	N	N	N	N	N	N	N	N	N	N	N	N	N	N	N	N	N	Y	N	N	N	N	N	N	N	N	N	N
ARHGDIA	Y	Y	N	N	N	Y	Y	Y	N	N	N	N	N	N	N	N	N	N	N	N	N	N	N	N	N	N	N	N	N	N	N	N	N	N	N	N	N	N	N	N	N	N	N	N	N	N	N	N	N
AUP1	N	Y	N	N	Y	Y	Y	Y	N	N	N	N	N	N	N	N	N	N	N	N	N	N	N	N	N	N	N	N	N	N	N	N	N	N	N	N	N	N	N	N	N	N	N	N	N	N	N	N	N
GSTO1	Y	N	N	N	N	Y	N	Y	N	N	N	N	N	N	N	N	N	N	N	N	N	N	N	N	N	N	N	N	N	N	N	Y	N	N	N	N	N	N	Y	N	N	N	N	N	N	N	N	N	N
SNRPD3	Y	N	N	Y	N	Y	Y	N	N	N	N	N	N	N	N	N	N	Y	N	N	N	N	N	N	N	N	N	N	N	N	N	N	N	N	N	N	N	N	N	N	N	N	N	N	N	N	N	N	N
YBX3	N	N	N	N	N	N	N	N	N	N	N	N	N	Y	Y	Y	N	N	N	N	N	N	N	N	N	N	N	N	N	N	N	N	N	N	N	Y	N	N	N	N	Y	N	N	N	N	N	N	N	N
P4HB	Y	Y	Y	N	Y	Y	N	N	N	N	N	N	N	N	N	N	N	N	N	N	N	N	N	N	N	N	N	N	N	N	N	N	N	N	N	N	N	N	N	N	N	N	N	N	N	N	N	N	N
GEM	N	N	N	N	N	N	N	N	N	N	N	Y	N	Y	N	N	N	N	N	N	Y	N	N	N	N	N	N	N	N	N	N	N	N	N	N	N	N	N	N	N	N	Y	N	N	Y	N	N	N	N
UBE2D2	N	N	Y	Y	N	Y	Y	Y	N	N	N	N	N	N	N	N	N	N	N	N	N	N	N	N	N	N	N	N	N	N	N	N	N	N	N	N	N	N	N	N	N	N	N	N	N	N	N	N	N
DECR1	Y	Y	N	N	N	Y	N	N	N	N	N	N	N	N	N	N	N	Y	N	N	N	N	N	N	N	N	N	N	N	N	N	N	N	N	N	N	N	N	N	N	N	N	N	N	N	N	N	N	N
ECH1	Y	Y	N	N	N	Y	N	Y	N	N	N	N	N	N	N	N	N	N	N	N	N	N	N	N	N	N	N	N	N	N	N	N	N	N	N	N	N	N	N	N	N	N	N	N	N	N	N	N	N
SELL	N	N	N	Y	N	N	Y	N	Y	N	N	N	N	N	N	N	N	N	N	N	N	N	N	N	N	N	N	N	N	N	N	N	N	N	N	N	N	N	N	N	N	N	N	N	N	N	Y	N	N
DNAJC15	Y	Y	Y	N	Y	N	N	N	N	N	N	N	N	N	N	N	N	N	N	N	N	N	N	N	N	N	N	N	N	N	N	N	N	N	N	N	N	N	N	N	N	N	N	N	N	N	N	N	N
CD82	Y	Y	N	N	N	N	Y	N	N	N	N	N	N	N	N	N	N	N	N	N	N	N	N	N	N	N	N	N	N	Y	N	N	N	N	N	N	N	N	N	N	N	N	N	N	N	N	N	N	N
CHMP1B	N	N	N	Y	N	N	Y	Y	N	N	N	N	N	N	N	N	N	N	N	N	Y	N	N	N	N	N	N	N	N	N	N	N	N	N	N	N	N	N	N	N	N	N	N	N	N	N	N	N	N
CAMTA1	Y	N	N	N	N	N	N	N	N	N	Y	N	N	N	N	N	N	Y	N	N	N	N	Y	N	N	N	N	N	N	N	N	N	N	N	N	N	N	N	N	N	N	N	N	N	N	N	N	N	N
ID1	Y	Y	N	N	N	N	N	N	N	N	N	N	N	N	N	N	N	N	N	N	N	Y	N	N	N	N	N	N	N	N	N	N	N	N	N	Y	N	N	N	N	N	N	N	N	N	N	N	N	N
UQCRC1	Y	Y	Y	N	Y	N	N	N	N	N	N	N	N	N	N	N	N	N	N	N	N	N	N	N	N	N	N	N	N	N	N	N	N	N	N	N	N	N	N	N	N	N	N	N	N	N	N	N	N
TAGAP	N	N	N	Y	N	Y	Y	Y	N	N	N	N	N	N	N	N	N	N	N	N	N	N	N	N	N	N	N	N	N	N	N	N	N	N	N	N	N	N	N	N	N	N	N	N	N	N	N	N	N
NDUFA13	Y	Y	N	N	N	N	N	N	N	N	N	N	N	N	N	N	N	N	Y	N	N	N	Y	N	N	N	N	N	N	N	N	N	N	N	N	N	N	N	N	N	N	N	N	N	N	N	N	N	N
MANF	Y	Y	Y	N	Y	N	N	N	N	N	N	N	N	N	N	N	N	N	N	N	N	N	N	N	N	N	N	N	N	N	N	N	N	N	N	N	N	N	N	N	N	N	N	N	N	N	N	N	N
MPC2	Y	Y	Y	N	Y	N	N	N	N	N	N	N	N	N	N	N	N	N	N	N	N	N	N	N	N	N	N	N	N	N	N	N	N	N	N	N	N	N	N	N	N	N	N	N	N	N	N	N	N
SNRPC	Y	Y	N	N	N	Y	N	N	N	N	N	N	N	N	N	N	N	Y	N	N	N	N	N	N	N	N	N	N	N	N	N	N	N	N	N	N	N	N	N	N	N	N	N	N	N	N	N	N	N
LIMD2	Y	N	N	Y	N	Y	N	Y	N	N	N	N	N	N	N	N	N	N	N	N	N	N	N	N	N	N	N	N	N	N	N	N	N	N	N	N	N	N	N	N	N	N	N	N	N	N	N	N	N
FIS1	Y	N	Y	N	Y	N	N	N	N	N	N	N	N	N	N	N	N	Y	N	N	N	N	N	N	N	N	N	N	N	N	N	N	N	N	N	N	N	N	N	N	N	N	N	N	N	N	N	N	N
ELF1	N	N	N	Y	N	Y	Y	Y	N	N	N	N	N	N	N	N	N	N	N	N	N	N	N	N	N	N	N	N	N	N	N	N	N	N	N	N	N	N	N	N	N	N	N	N	N	N	N	N	N
TAF1D	N	Y	N	Y	N	N	Y	N	N	N	N	N	N	N	N	N	N	Y	N	N	N	N	N	N	N	N	N	N	N	N	N	N	N	N	N	N	N	N	N	N	N	N	N	N	N	N	N	N	N
GPX2	Y	Y	Y	N	N	N	Y	N	N	N	N	N	N	N	N	N	N	N	N	N	N	N	N	N	N	N	N	N	N	N	N	N	N	N	N	N	N	N	N	N	N	N	N	N	N	N	N	N	N
TUFM	N	Y	Y	N	Y	N	Y	N	N	N	N	N	N	N	N	N	N	N	N	N	N	N	N	N	N	N	N	N	N	N	N	N	N	N	N	N	N	N	N	N	N	N	N	N	N	N	N	N	N
GPR160	Y	Y	Y	N	Y	N	N	N	N	N	N	N	N	N	N	N	N	N	N	N	N	N	N	N	N	N	N	N	N	N	N	N	N	N	N	N	N	N	N	N	N	N	N	N	N	N	N	N	N
BLVRB	N	N	Y	N	Y	N	N	N	N	N	N	N	N	N	N	N	N	N	N	N	N	N	N	N	N	N	N	N	N	N	N	N	N	N	N	N	N	N	N	N	N	N	N	N	N	N	N	N	N
BANF1	Y	N	N	Y	N	Y	N	N	N	N	N	N	N	N	N	N	N	Y	N	N	N	N	N	N	N	N	N	N	N	N	N	N	N	N	N	N	N	N	N	N	N	N	N	N	N	N	N	N	N
TMBIM1	N	N	Y	N	Y	N	Y	Y	N	N	N	N	N	N	N	N	N	N	N	N	N	N	N	N	N	N	N	N	N	N	N	N	N	N	N	N	N	N	N	N	N	N	N	N	N	N	N	N	N
F13A1	N	N	N	N	N	N	N	N	N	N	N	N	N	N	N	N	N	N	N	N	N	N	N	N	N	N	N	Y	N	N	N	N	Y	N	N	N	N	N	N	Y	N	N	N	N	N	Y	N	N	N
CHMP2A	Y	N	Y	N	Y	N	Y	N	N	N	N	N	N	N	N	N	N	N	N	N	N	N	N	N	N	N	N	N	N	N	N	N	N	N	N	N	N	N	N	N	N	N	N	N	N	N	N	N	N
PDLIM1	Y	Y	N	N	Y	N	N	N	N	N	N	N	N	N	Y	N	N	N	N	N	N	N	N	N	N	N	N	N	N	N	N	N	N	N	N	N	N	N	N	N	N	N	N	N	N	N	N	N	N
PSMB7	Y	N	N	N	Y	N	N	N	N	N	Y	N	N	N	N	N	N	Y	N	N	N	N	N	N	N	N	N	N	N	N	N	N	N	N	N	N	N	N	N	N	N	N	N	N	N	N	N	N	N
ALOX5AP	N	N	N	Y	N	Y	N	Y	Y	N	N	N	N	N	N	N	N	N	N	N	N	N	N	N	N	N	N	N	N	N	N	N	N	N	N	N	N	N	N	N	N	N	N	N	N	N	N	N	N
SLC25A4	N	N	N	N	Y	N	N	N	N	N	N	N	N	N	N	N	N	N	Y	N	N	N	Y	N	N	N	N	N	N	N	N	N	N	N	N	N	N	N	N	N	N	N	N	N	N	N	N	N	N
HM13	Y	Y	Y	N	Y	N	N	N	N	N	N	N	N	N	N	N	N	N	N	N	N	N	N	N	N	N	N	N	N	N	N	N	N	N	N	N	N	N	N	N	N	N	N	N	N	N	N	N	N
PPP1CB	N	Y	N	Y	N	N	N	N	N	N	N	Y	N	N	N	N	N	N	N	N	N	N	N	N	N	N	N	N	N	N	N	Y	N	N	N	N	N	N	N	N	N	N	N	N	N	N	N	N	N
CCT3	Y	N	Y	N	N	N	Y	N	N	N	N	N	N	N	N	N	N	Y	N	N	N	N	N	N	N	N	N	N	N	N	N	N	N	N	N	N	N	N	N	N	N	N	N	N	N	N	N	N	N
BHLHE40	N	N	N	N	N	N	N	N	N	N	N	N	N	N	Y	Y	N	N	N	N	N	N	N	N	N	N	N	N	N	Y	N	N	N	N	N	Y	N	N	N	N	N	N	N	N	N	N	N	N	N
TM9SF2	Y	Y	Y	N	Y	N	N	N	N	N	N	N	N	N	N	N	N	N	N	N	N	N	N	N	N	N	N	N	N	N	N	N	N	N	N	N	N	N	N	N	N	N	N	N	N	N	N	N	N
PPP2CA	N	N	Y	Y	N	N	Y	Y	N	N	N	N	N	N	N	N	N	N	N	N	N	N	N	N	N	N	N	N	N	N	N	N	N	N	N	N	N	N	N	N	N	N	N	N	N	N	N	N	N
AZIN1	N	Y	N	Y	N	Y	N	N	N	N	N	N	N	N	N	N	N	Y	N	N	N	N	N	N	N	N	N	N	N	N	N	N	N	N	N	N	N	N	N	N	N	N	N	N	N	N	N	N	N
IGLC2	Y	Y	N	N	N	Y	Y	N	N	N	N	N	N	N	N	N	N	N	N	N	N	N	N	N	N	N	N	N	N	N	N	N	N	N	N	N	N	N	N	N	N	N	N	N	N	N	N	N	N
TM9SF3	Y	Y	Y	N	Y	N	N	N	N	N	N	N	N	N	N	N	N	N	N	N	N	N	N	N	N	N	N	N	N	N	N	N	N	N	N	N	N	N	N	N	N	N	N	N	N	N	N	N	N
MT1F	Y	Y	Y	N	Y	N	N	N	N	N	N	N	N	N	N	N	N	N	N	N	N	N	N	N	N	N	N	N	N	N	N	N	N	N	N	N	N	N	N	N	N	N	N	N	N	N	N	N	N
MRPS6	N	N	N	Y	N	N	Y	Y	N	N	N	N	N	N	N	N	N	Y	N	N	N	N	N	N	N	N	N	N	N	N	N	N	N	N	N	N	N	N	N	N	N	N	N	N	N	N	N	N	N
SUCLG2	Y	Y	Y	N	Y	N	N	N	N	N	N	N	N	N	N	N	N	N	N	N	N	N	N	N	N	N	N	N	N	N	N	N	N	N	N	N	N	N	N	N	N	N	N	N	N	N	N	N	N
CYB5A	Y	Y	Y	N	Y	N	N	N	N	N	N	N	N	N	N	N	N	N	N	N	N	N	N	N	N	N	N	N	N	N	N	N	N	N	N	N	N	N	N	N	N	N	N	N	N	N	N	N	N
AC016739.2	N	N	N	Y	Y	Y	N	Y	N	N	N	N	N	N	N	N	N	N	N	N	N	N	N	N	N	N	N	N	N	N	N	N	N	N	N	N	N	N	N	N	N	N	N	N	N	N	N	N	N
IL2RG	N	N	N	Y	N	Y	Y	Y	N	N	N	N	N	N	N	N	N	N	N	N	N	N	N	N	N	N	N	N	N	N	N	N	N	N	N	N	N	N	N	N	N	N	N	N	N	N	N	N	N
SLC44A4	Y	Y	Y	N	Y	N	N	N	N	N	N	N	N	N	N	N	N	N	N	N	N	N	N	N	N	N	N	N	N	N	N	N	N	N	N	N	N	N	N	N	N	N	N	N	N	N	N	N	N
ATOX1	N	N	N	N	N	N	N	N	N	N	N	N	Y	N	N	N	N	Y	N	N	N	Y	Y	N	N	N	N	N	N	N	N	N	N	N	N	N	N	N	N	N	N	N	N	N	N	N	N	N	N
PTN	N	N	N	N	N	N	N	N	N	N	N	N	N	N	N	N	N	N	N	Y	N	N	Y	N	N	N	N	N	N	N	N	N	N	N	N	N	N	Y	N	N	N	N	N	N	N	N	N	N	N
RAP1A	Y	N	Y	Y	N	N	N	Y	N	N	N	N	N	N	N	N	N	N	N	N	N	N	N	N	N	N	N	N	N	N	N	N	N	N	N	N	N	N	N	N	N	N	N	N	N	N	N	N	N
SLC39A14	N	Y	Y	N	Y	N	N	N	N	N	N	N	N	N	N	N	N	N	N	N	N	N	N	N	N	N	N	N	N	N	N	N	N	N	Y	N	N	N	N	N	N	N	N	N	N	N	N	N	N
UBE2I	N	N	N	N	N	Y	Y	Y	N	N	N	N	N	N	N	N	N	Y	N	N	N	N	N	N	N	N	N	N	N	N	N	N	N	N	N	N	N	N	N	N	N	N	N	N	N	N	N	N	N
CKB	N	Y	Y	N	Y	Y	N	N	N	N	N	N	N	N	N	N	N	N	N	N	N	N	N	N	N	N	N	N	N	N	N	N	N	N	N	N	N	N	N	N	N	N	N	N	N	N	N	N	N
SLC12A2	Y	Y	Y	N	Y	N	N	N	N	N	N	N	N	N	N	N	N	N	N	N	N	N	N	N	N	N	N	N	N	N	N	N	N	N	N	N	N	N	N	N	N	N	N	N	N	N	N	N	N
THBD	N	N	N	N	N	N	N	N	N	N	N	N	N	N	Y	Y	N	N	N	N	N	N	N	Y	N	N	N	N	N	N	N	N	N	N	N	Y	N	N	N	N	N	N	N	N	N	N	N	N	N
STOM	N	N	N	N	N	N	N	Y	N	N	N	N	N	N	Y	N	N	N	N	N	N	N	N	N	N	N	N	N	N	N	N	N	N	N	N	Y	N	N	N	N	Y	N	N	N	N	N	N	N	N
LGALS3BP	Y	Y	Y	N	Y	N	N	N	N	N	N	N	N	N	N	N	N	N	N	N	N	N	N	N	N	N	N	N	N	N	N	N	N	N	N	N	N	N	N	N	N	N	N	N	N	N	N	N	N
NDUFB5	Y	Y	Y	N	N	N	N	N	N	N	N	N	N	N	N	N	N	Y	N	N	N	N	N	N	N	N	N	N	N	N	N	N	N	N	N	N	N	N	N	N	N	N	N	N	N	N	N	N	N
RPL13AP5	Y	N	Y	Y	N	N	N	Y	N	N	N	N	N	N	N	N	N	N	N	N	N	N	N	N	N	N	N	N	N	N	N	N	N	N	N	N	N	N	N	N	N	N	N	N	N	N	N	N	N
DNAJB6	N	N	N	Y	N	N	Y	Y	N	N	N	N	N	N	N	N	N	Y	N	N	N	N	N	N	N	N	N	N	N	N	N	N	N	N	N	N	N	N	N	N	N	N	N	N	N	N	N	N	N
S100A8	N	N	N	N	N	N	N	N	Y	N	N	N	N	N	N	N	Y	N	N	N	N	N	N	N	N	N	N	N	N	N	N	N	N	N	N	N	N	N	Y	N	N	N	N	N	N	N	Y	N	N
DYNLRB1	N	N	N	Y	N	N	Y	Y	N	N	N	N	N	N	N	N	N	Y	N	N	N	N	N	N	N	N	N	N	N	N	N	N	N	N	N	N	N	N	N	N	N	N	N	N	N	N	N	N	N
H1F0	Y	Y	Y	N	Y	N	N	N	N	N	N	N	N	N	N	N	N	N	N	N	N	N	N	N	N	N	N	N	N	N	N	N	N	N	N	N	N	N	N	N	N	N	N	N	N	N	N	N	N
ACAP1	N	N	N	Y	N	Y	Y	Y	N	N	N	N	N	N	N	N	N	N	N	N	N	N	N	N	N	N	N	N	N	N	N	N	N	N	N	N	N	N	N	N	N	N	N	N	N	N	N	N	N
SMIM24	Y	N	Y	N	Y	Y	N	N	N	N	N	N	N	N	N	N	N	N	N	N	N	N	N	N	N	N	N	N	N	N	N	N	N	N	N	N	N	N	N	N	N	N	N	N	N	N	N	N	N
IVNS1ABP	N	Y	N	Y	N	N	N	Y	N	N	N	N	N	N	N	N	N	N	N	N	N	N	N	N	N	N	N	N	N	N	N	N	N	N	N	N	N	N	N	N	N	N	N	N	N	N	Y	N	N
CD37	N	N	N	Y	N	Y	Y	Y	N	N	N	N	N	N	N	N	N	N	N	N	N	N	N	N	N	N	N	N	N	N	N	N	N	N	N	N	N	N	N	N	N	N	N	N	N	N	N	N	N
MRPL18	Y	N	N	Y	Y	Y	N	N	N	N	N	N	N	N	N	N	N	N	N	N	N	N	N	N	N	N	N	N	N	N	N	N	N	N	N	N	N	N	N	N	N	N	N	N	N	N	N	N	N
LSP1	N	N	N	N	N	Y	Y	Y	Y	N	N	N	N	N	N	N	N	N	N	N	N	N	N	N	N	N	N	N	N	N	N	N	N	N	N	N	N	N	N	N	N	N	N	N	N	N	N	N	N
NUCB2	N	Y	Y	N	Y	Y	N	N	N	N	N	N	N	N	N	N	N	N	N	N	N	N	N	N	N	N	N	N	N	N	N	N	N	N	N	N	N	N	N	N	N	N	N	N	N	N	N	N	N
POLR2K	Y	Y	N	Y	N	N	N	N	N	N	N	N	N	N	N	N	N	Y	N	N	N	N	N	N	N	N	N	N	N	N	N	N	N	N	N	N	N	N	N	N	N	N	N	N	N	N	N	N	N
VPS28	Y	N	Y	N	Y	N	Y	N	N	N	N	N	N	N	N	N	N	N	N	N	N	N	N	N	N	N	N	N	N	N	N	N	N	N	N	N	N	N	N	N	N	N	N	N	N	N	N	N	N
GPSM3	N	N	N	Y	N	Y	Y	Y	N	N	N	N	N	N	N	N	N	N	N	N	N	N	N	N	N	N	N	N	N	N	N	N	N	N	N	N	N	N	N	N	N	N	N	N	N	N	N	N	N
ALDH1A1	Y	Y	Y	N	Y	N	N	N	N	N	N	N	N	N	N	N	N	N	N	N	N	N	N	N	N	N	N	N	N	N	N	N	N	N	N	N	N	N	N	N	N	N	N	N	N	N	N	N	N
SMIM14	N	Y	Y	N	Y	N	Y	N	N	N	N	N	N	N	N	N	N	N	N	N	N	N	N	N	N	N	N	N	N	N	N	N	N	N	N	N	N	N	N	N	N	N	N	N	N	N	N	N	N
LRRC59	Y	Y	Y	N	Y	N	N	N	N	N	N	N	N	N	N	N	N	N	N	N	N	N	N	N	N	N	N	N	N	N	N	N	N	N	N	N	N	N	N	N	N	N	N	N	N	N	N	N	N
TRAC	N	N	N	Y	N	Y	Y	Y	N	N	N	N	N	N	N	N	N	N	N	N	N	N	N	N	N	N	N	N	N	N	N	N	N	N	N	N	N	N	N	N	N	N	N	N	N	N	N	N	N
FABP4	N	N	N	N	N	N	N	Y	N	N	N	N	N	N	N	N	N	N	N	N	N	N	N	N	N	N	N	N	N	N	N	N	N	N	N	Y	N	N	N	N	N	N	Y	Y	N	N	N	N	N
GPX3	N	Y	N	Y	N	N	N	N	N	N	N	N	N	N	N	N	N	N	N	N	N	N	N	N	N	N	N	N	N	N	Y	N	N	N	Y	N	N	N	N	N	N	N	N	N	N	N	N	N	N
CDC42SE2	N	N	N	Y	N	Y	Y	Y	N	N	N	N	N	N	N	N	N	N	N	N	N	N	N	N	N	N	N	N	N	N	N	N	N	N	N	N	N	N	N	N	N	N	N	N	N	N	N	N	N
LCN2	Y	Y	Y	N	Y	N	N	N	N	N	N	N	N	N	N	N	N	N	N	N	N	N	N	N	N	N	N	N	N	N	N	N	N	N	N	N	N	N	N	N	N	N	N	N	N	N	N	N	N
RBP1	N	N	N	N	N	N	N	N	N	N	Y	N	N	N	N	N	N	Y	N	Y	N	N	N	N	N	N	N	N	N	N	N	N	N	N	N	N	N	N	N	N	N	N	N	N	N	N	N	N	Y
NDFIP1	N	Y	Y	N	Y	N	N	Y	N	N	N	N	N	N	N	N	N	N	N	N	N	N	N	N	N	N	N	N	N	N	N	N	N	N	N	N	N	N	N	N	N	N	N	N	N	N	N	N	N
EIF3G	Y	N	Y	N	Y	N	N	Y	N	N	N	N	N	N	N	N	N	N	N	N	N	N	N	N	N	N	N	N	N	N	N	N	N	N	N	N	N	N	N	N	N	N	N	N	N	N	N	N	N
PFDN2	N	N	N	N	N	Y	Y	N	N	N	N	N	N	N	Y	N	N	Y	N	N	N	N	N	N	N	N	N	N	N	N	N	N	N	N	N	N	N	N	N	N	N	N	N	N	N	N	N	N	N
DDT	Y	Y	Y	N	Y	N	N	N	N	N	N	N	N	N	N	N	N	N	N	N	N	N	N	N	N	N	N	N	N	N	N	N	N	N	N	N	N	N	N	N	N	N	N	N	N	N	N	N	N
TCF25	N	Y	N	N	N	Y	Y	Y	N	N	N	N	N	N	N	N	N	N	N	N	N	N	N	N	N	N	N	N	N	N	N	N	N	N	N	N	N	N	N	N	N	N	N	N	N	N	N	N	N
HCST	N	N	N	Y	N	Y	Y	Y	N	N	N	N	N	N	N	N	N	N	N	N	N	N	N	N	N	N	N	N	N	N	N	N	N	N	N	N	N	N	N	N	N	N	N	N	N	N	N	N	N
RHOC	N	N	N	N	N	Y	N	N	N	N	N	N	N	N	N	N	N	N	Y	N	N	N	N	N	N	N	N	N	N	N	N	N	N	N	Y	N	N	Y	N	N	N	N	N	N	N	N	N	N	N
TSPAN13	Y	Y	Y	N	Y	N	N	N	N	N	N	N	N	N	N	N	N	N	N	N	N	N	N	N	N	N	N	N	N	N	N	N	N	N	N	N	N	N	N	N	N	N	N	N	N	N	N	N	N
TRA2B	N	N	N	Y	N	N	Y	Y	N	N	N	N	N	N	N	N	N	Y	N	N	N	N	N	N	N	N	N	N	N	N	N	N	N	N	N	N	N	N	N	N	N	N	N	N	N	N	N	N	N
DHRS7	Y	Y	N	N	N	Y	N	Y	N	N	N	N	N	N	N	N	N	N	N	N	N	N	N	N	N	N	N	N	N	N	N	N	N	N	N	N	N	N	N	N	N	N	N	N	N	N	N	N	N
UBXN4	N	Y	Y	N	Y	N	Y	N	N	N	N	N	N	N	N	N	N	N	N	N	N	N	N	N	N	N	N	N	N	N	N	N	N	N	N	N	N	N	N	N	N	N	N	N	N	N	N	N	N
CCT8	Y	Y	Y	N	N	N	N	N	N	N	N	N	N	N	N	N	N	Y	N	N	N	N	N	N	N	N	N	N	N	N	N	N	N	N	N	N	N	N	N	N	N	N	N	N	N	N	N	N	N
SEC11C	Y	Y	N	N	Y	Y	N	N	N	N	N	N	N	N	N	N	N	N	N	N	N	N	N	N	N	N	N	N	N	N	N	N	N	N	N	N	N	N	N	N	N	N	N	N	N	N	N	N	N
DDX24	N	N	N	Y	N	Y	Y	Y	N	N	N	N	N	N	N	N	N	N	N	N	N	N	N	N	N	N	N	N	N	N	N	N	N	N	N	N	N	N	N	N	N	N	N	N	N	N	N	N	N
CSTA	N	N	N	N	N	N	N	N	N	N	N	N	Y	N	Y	N	Y	N	N	N	N	N	N	N	N	N	N	N	N	N	N	N	N	N	N	N	N	N	Y	N	N	N	N	N	N	N	N	N	N
NPPA	N	N	N	N	N	N	N	N	N	N	N	N	N	N	N	N	N	N	Y	N	N	N	Y	N	N	Y	N	N	N	N	N	N	N	N	N	N	N	N	N	N	N	N	N	N	N	N	N	N	N
FAM3B	Y	Y	Y	N	Y	N	N	N	N	N	N	N	N	N	N	N	N	N	N	N	N	N	N	N	N	N	N	N	N	N	N	N	N	N	N	N	N	N	N	N	N	N	N	N	N	N	N	N	N
SGK1	N	N	N	N	Y	N	N	N	Y	N	N	N	N	N	N	N	N	N	N	N	N	N	N	N	Y	N	N	N	N	N	N	N	N	N	N	N	Y	N	N	N	N	N	N	N	N	N	N	N	N
PLAC9	N	N	N	N	N	N	N	N	N	N	N	N	N	N	N	N	N	N	Y	N	N	N	Y	N	N	N	N	N	N	N	N	N	N	N	N	Y	N	Y	N	N	N	N	N	N	N	N	N	N	N
FDFT1	Y	Y	N	N	Y	N	Y	N	N	N	N	N	N	N	N	N	N	N	N	N	N	N	N	N	N	N	N	N	N	N	N	N	N	N	N	N	N	N	N	N	N	N	N	N	N	N	N	N	N
BCAS2	N	N	N	Y	N	Y	Y	Y	N	N	N	N	N	N	N	N	N	N	N	N	N	N	N	N	N	N	N	N	N	N	N	N	N	N	N	N	N	N	N	N	N	N	N	N	N	N	N	N	N
FAM107B	N	Y	Y	Y	Y	N	N	N	N	N	N	N	N	N	N	N	N	N	N	N	N	N	N	N	N	N	N	N	N	N	N	N	N	N	N	N	N	N	N	N	N	N	N	N	N	N	N	N	N
MDH2	Y	N	Y	N	Y	N	N	Y	N	N	N	N	N	N	N	N	N	N	N	N	N	N	N	N	N	N	N	N	N	N	N	N	N	N	N	N	N	N	N	N	N	N	N	N	N	N	N	N	N
MRC1	N	N	N	N	N	N	N	N	N	N	N	N	N	N	N	N	N	N	N	N	N	N	N	N	N	N	N	Y	N	N	N	N	Y	N	N	N	N	N	N	Y	N	N	N	N	N	Y	N	N	N
PTTG1	Y	N	N	Y	N	N	N	N	N	N	N	N	N	N	N	N	N	N	N	Y	N	N	N	N	N	N	N	N	N	N	N	N	N	N	N	N	N	Y	N	N	N	N	N	N	N	N	N	N	N
ERGIC3	Y	Y	Y	N	Y	N	N	N	N	N	N	N	N	N	N	N	N	N	N	N	N	N	N	N	N	N	N	N	N	N	N	N	N	N	N	N	N	N	N	N	N	N	N	N	N	N	N	N	N
MRFAP1	N	N	Y	Y	N	N	N	Y	N	N	N	N	N	N	N	N	N	Y	N	N	N	N	N	N	N	N	N	N	N	N	N	N	N	N	N	N	N	N	N	N	N	N	N	N	N	N	N	N	N
CARD16	Y	N	N	Y	N	N	N	Y	N	N	N	N	N	N	N	N	N	N	N	N	N	N	N	N	N	N	N	N	N	N	N	N	N	N	N	N	N	N	Y	N	N	N	N	N	N	N	N	N	N
EPCAM	Y	Y	Y	N	Y	N	N	N	N	N	N	N	N	N	N	N	N	N	N	N	N	N	N	N	N	N	N	N	N	N	N	N	N	N	N	N	N	N	N	N	N	N	N	N	N	N	N	N	N
NR2F2	N	Y	Y	N	Y	N	N	N	N	N	N	N	N	N	N	N	N	N	N	N	N	N	N	N	N	N	N	N	N	N	N	N	N	Y	N	N	N	N	N	N	N	N	N	N	N	N	N	N	N
PPP1CA	Y	N	Y	N	N	N	Y	Y	N	N	N	N	N	N	N	N	N	N	N	N	N	N	N	N	N	N	N	N	N	N	N	N	N	N	N	N	N	N	N	N	N	N	N	N	N	N	N	N	N
PNISR	N	N	N	Y	Y	Y	Y	N	N	N	N	N	N	N	N	N	N	N	N	N	N	N	N	N	N	N	N	N	N	N	N	N	N	N	N	N	N	N	N	N	N	N	N	N	N	N	N	N	N
GFPT1	Y	Y	Y	N	Y	N	N	N	N	N	N	N	N	N	N	N	N	N	N	N	N	N	N	N	N	N	N	N	N	N	N	N	N	N	N	N	N	N	N	N	N	N	N	N	N	N	N	N	N
G3BP2	N	Y	N	Y	N	Y	N	Y	N	N	N	N	N	N	N	N	N	N	N	N	N	N	N	N	N	N	N	N	N	N	N	N	N	N	N	N	N	N	N	N	N	N	N	N	N	N	N	N	N
MS4A4A	N	N	N	N	N	N	N	N	Y	N	N	N	N	N	N	N	N	N	N	N	N	N	N	N	N	N	N	N	N	N	N	N	Y	N	N	N	N	N	N	Y	N	N	N	N	N	Y	N	N	N
EIF3A	N	N	Y	Y	Y	N	N	N	N	N	N	N	N	N	N	N	N	Y	N	N	N	N	N	N	N	N	N	N	N	N	N	N	N	N	N	N	N	N	N	N	N	N	N	N	N	N	N	N	N
LYVE1	N	N	N	N	N	N	N	N	N	N	N	N	N	N	N	N	N	N	N	N	N	N	N	N	N	N	N	Y	N	N	N	N	Y	N	N	N	N	N	N	N	N	N	N	N	N	Y	N	N	N
XIST	N	N	N	Y	N	N	Y	N	N	N	N	N	N	N	N	N	N	N	N	N	N	N	N	N	N	N	N	N	N	N	N	N	Y	Y	N	N	N	N	N	N	N	N	N	N	N	N	N	N	N
MGST2	Y	Y	N	N	Y	N	N	N	N	N	N	N	N	N	N	N	N	Y	N	N	N	N	N	N	N	N	N	N	N	N	N	N	N	N	N	N	N	N	N	N	N	N	N	N	N	N	N	N	N
TUBA1C	Y	N	Y	N	N	N	N	N	N	N	N	N	N	N	N	N	N	N	N	N	N	N	N	N	N	N	N	N	N	N	N	N	N	N	Y	N	N	Y	N	N	N	N	N	N	N	N	N	N	N
PSMB4	N	Y	Y	Y	Y	N	N	N	N	N	N	N	N	N	N	N	N	N	N	N	N	N	N	N	N	N	N	N	N	N	N	N	N	N	N	N	N	N	N	N	N	N	N	N	N	N	N	N	N
RPL6P27	Y	N	N	Y	N	N	N	Y	N	N	N	N	N	N	N	N	N	N	Y	N	N	N	N	N	N	N	N	N	N	N	N	N	N	N	N	N	N	N	N	N	N	N	N	N	N	N	N	N	N
FBP1	Y	Y	Y	N	N	Y	N	N	N	N	N	N	N	N	N	N	N	N	N	N	N	N	N	N	N	N	N	N	N	N	N	N	N	N	N	N	N	N	N	N	N	N	N	N	N	N	N	N	N
MRPS36	Y	Y	N	N	N	Y	N	N	N	N	N	N	N	N	N	N	N	Y	N	N	N	N	N	N	N	N	N	N	N	N	N	N	N	N	N	N	N	N	N	N	N	N	N	N	N	N	N	N	N
CHCHD10	Y	Y	Y	N	Y	N	N	N	N	N	N	N	N	N	N	N	N	N	N	N	N	N	N	N	N	N	N	N	N	N	N	N	N	N	N	N	N	N	N	N	N	N	N	N	N	N	N	N	N
CCL5	N	N	N	Y	N	Y	Y	N	Y	N	N	N	N	N	N	N	N	N	N	N	N	N	N	N	N	N	N	N	N	N	N	N	N	N	N	N	N	N	N	N	N	N	N	N	N	N	N	N	N
IL32	N	N	N	Y	N	Y	N	Y	Y	N	N	N	N	N	N	N	N	N	N	N	N	N	N	N	N	N	N	N	N	N	N	N	N	N	N	N	N	N	N	N	N	N	N	N	N	N	N	N	N
HAX1	Y	N	N	Y	N	Y	Y	N	N	N	N	N	N	N	N	N	N	N	N	N	N	N	N	N	N	N	N	N	N	N	N	N	N	N	N	N	N	N	N	N	N	N	N	N	N	N	N	N	N
ZFAND2A	Y	N	N	Y	N	Y	N	N	N	N	N	N	N	N	N	N	N	N	N	N	N	N	N	N	N	N	N	N	N	N	N	N	N	N	N	Y	N	N	N	N	N	N	N	N	N	N	N	N	N
ZC3H15	Y	N	N	Y	N	N	Y	N	N	N	N	N	N	N	N	N	N	Y	N	N	N	N	N	N	N	N	N	N	N	N	N	N	N	N	N	N	N	N	N	N	N	N	N	N	N	N	N	N	N
SRRM2	N	Y	Y	N	Y	N	Y	N	N	N	N	N	N	N	N	N	N	N	N	N	N	N	N	N	N	N	N	N	N	N	N	N	N	N	N	N	N	N	N	N	N	N	N	N	N	N	N	N	N
CYBA	Y	N	N	Y	N	N	Y	Y	N	N	N	N	N	N	N	N	N	N	N	N	N	N	N	N	N	N	N	N	N	N	N	N	N	N	N	N	N	N	N	N	N	N	N	N	N	N	N	N	N
KMT2E	N	N	N	Y	N	N	Y	Y	N	N	N	N	N	N	N	N	N	N	N	N	N	N	N	N	N	N	N	N	N	N	N	N	N	N	N	N	N	N	N	N	N	N	N	N	N	N	N	Y	N
S100P	N	N	Y	N	N	N	N	N	N	N	N	N	N	N	N	N	N	N	N	N	N	N	N	N	N	N	N	N	N	N	Y	N	N	N	N	N	N	N	N	Y	N	N	N	Y	N	N	N	N	N
PLEK	N	N	N	N	N	N	N	N	N	N	N	N	Y	N	N	N	Y	N	N	N	N	N	N	N	Y	N	N	N	N	N	N	N	N	N	N	N	N	N	Y	N	N	N	N	N	N	N	N	N	N
RPL23AP42	Y	N	N	Y	N	Y	N	N	N	N	N	N	N	N	N	N	N	N	N	N	N	N	N	N	N	Y	N	N	N	N	N	N	N	N	N	N	N	N	N	N	N	N	N	N	N	N	N	N	N
CLDN4	Y	Y	N	N	Y	Y	N	N	N	N	N	N	N	N	N	N	N	N	N	N	N	N	N	N	N	N	N	N	N	N	N	N	N	N	N	N	N	N	N	N	N	N	N	N	N	N	N	N	N
SMIM22	Y	Y	Y	N	Y	N	N	N	N	N	N	N	N	N	N	N	N	N	N	N	N	N	N	N	N	N	N	N	N	N	N	N	N	N	N	N	N	N	N	N	N	N	N	N	N	N	N	N	N
PLA2G2A	Y	Y	N	N	N	N	N	N	N	N	N	N	N	N	N	N	N	N	N	N	N	N	N	N	N	N	N	N	N	N	N	N	N	N	Y	Y	N	N	N	N	N	N	N	N	N	N	N	N	N
ATP1B1	Y	Y	Y	N	Y	N	N	N	N	N	N	N	N	N	N	N	N	N	N	N	N	N	N	N	N	N	N	N	N	N	N	N	N	N	N	N	N	N	N	N	N	N	N	N	N	N	N	N	N
MUC1	Y	Y	Y	N	Y	N	N	N	N	N	N	N	N	N	N	N	N	N	N	N	N	N	N	N	N	N	N	N	N	N	N	N	N	N	N	N	N	N	N	N	N	N	N	N	N	N	N	N	N
COPZ1	Y	Y	Y	N	Y	N	N	N	N	N	N	N	N	N	N	N	N	N	N	N	N	N	N	N	N	N	N	N	N	N	N	N	N	N	N	N	N	N	N	N	N	N	N	N	N	N	N	N	N
MT1M	Y	Y	Y	N	Y	N	N	N	N	N	N	N	N	N	N	N	N	N	N	N	N	N	N	N	N	N	N	N	N	N	N	N	N	N	N	N	N	N	N	N	N	N	N	N	N	N	N	N	N
RPL22L1	N	N	Y	Y	N	N	Y	Y	N	N	N	N	N	N	N	N	N	N	N	N	N	N	N	N	N	N	N	N	N	N	N	N	N	N	N	N	N	N	N	N	N	N	N	N	N	N	N	N	N
CYC1	Y	Y	Y	N	N	Y	N	N	N	N	N	N	N	N	N	N	N	N	N	N	N	N	N	N	N	N	N	N	N	N	N	N	N	N	N	N	N	N	N	N	N	N	N	N	N	N	N	N	N
STRAP	N	N	N	Y	N	N	Y	Y	N	N	N	N	N	N	N	N	N	Y	N	N	N	N	N	N	N	N	N	N	N	N	N	N	N	N	N	N	N	N	N	N	N	N	N	N	N	N	N	N	N
ESD	Y	Y	Y	N	N	N	N	N	N	N	N	N	N	N	N	N	N	Y	N	N	N	N	N	N	N	N	N	N	N	N	N	N	N	N	N	N	N	N	N	N	N	N	N	N	N	N	N	N	N
CLTC	N	Y	Y	N	N	N	N	N	N	N	N	N	N	N	N	N	N	N	N	N	N	N	N	N	N	Y	N	N	N	N	N	N	Y	N	N	N	N	N	N	N	N	N	N	N	N	N	N	N	N
NDUFC2	Y	Y	Y	N	N	N	N	N	N	N	N	N	N	N	N	N	N	Y	N	N	N	N	N	N	N	N	N	N	N	N	N	N	N	N	N	N	N	N	N	N	N	N	N	N	N	N	N	N	N
BLOC1S1	Y	Y	Y	N	N	Y	N	N	N	N	N	N	N	N	N	N	N	N	N	N	N	N	N	N	N	N	N	N	N	N	N	N	N	N	N	N	N	N	N	N	N	N	N	N	N	N	N	N	N
TAX1BP1	Y	N	N	N	Y	Y	N	Y	N	N	N	N	N	N	N	N	N	N	N	N	N	N	N	N	N	N	N	N	N	N	N	N	N	N	N	N	N	N	N	N	N	N	N	N	N	N	N	N	N
HLA-F	Y	N	N	Y	N	Y	N	Y	N	N	N	N	N	N	N	N	N	N	N	N	N	N	N	N	N	N	N	N	N	N	N	N	N	N	N	N	N	N	N	N	N	N	N	N	N	N	N	N	N
DAB2	N	N	N	N	N	N	N	N	N	N	N	N	N	N	N	N	N	N	N	N	N	N	N	N	N	Y	N	Y	N	N	N	N	Y	N	N	N	N	N	N	Y	N	N	N	N	N	N	N	N	N
FABP1	Y	Y	N	N	N	Y	N	N	N	N	Y	N	N	N	N	N	N	N	N	N	N	N	N	N	N	N	N	N	N	N	N	N	N	N	N	N	N	N	N	N	N	N	N	N	N	N	N	N	N
CMPK1	Y	Y	Y	N	Y	N	N	N	N	N	N	N	N	N	N	N	N	N	N	N	N	N	N	N	N	N	N	N	N	N	N	N	N	N	N	N	N	N	N	N	N	N	N	N	N	N	N	N	N
CALCRL	N	N	N	N	N	N	N	N	N	N	N	N	N	N	N	N	N	N	Y	N	N	Y	N	N	N	N	N	N	N	N	N	N	N	Y	N	N	N	N	N	N	Y	N	N	N	N	N	N	N	N
APLP2	Y	Y	N	N	N	N	N	N	N	N	N	N	N	N	N	N	N	N	N	N	N	N	N	Y	N	N	N	N	N	N	N	N	N	N	N	N	N	N	N	Y	N	N	N	N	N	N	N	N	N
CA2	N	Y	Y	N	Y	N	N	N	N	N	N	N	N	N	N	N	N	Y	N	N	N	N	N	N	N	N	N	N	N	N	N	N	N	N	N	N	N	N	N	N	N	N	N	N	N	N	N	N	N
MYH7	N	N	N	N	N	N	N	N	N	N	N	N	N	N	N	N	N	N	N	N	N	N	N	N	N	Y	N	N	N	N	N	N	N	N	N	Y	N	N	N	N	N	N	Y	N	N	N	N	N	N
ITM2A	N	Y	N	Y	N	N	N	N	N	N	N	N	N	N	N	N	N	N	N	N	N	N	N	N	N	N	N	N	N	N	N	N	N	N	N	Y	N	N	N	N	N	Y	N	N	N	N	N	N	N
MS4A7	N	N	N	N	N	N	N	N	N	N	N	N	N	N	N	N	N	N	N	N	N	N	N	N	N	N	N	N	N	N	N	N	Y	N	N	N	N	N	N	N	N	N	N	N	N	Y	N	N	N
EWSR1	Y	N	Y	N	N	N	Y	Y	N	N	N	N	N	N	N	N	N	N	N	N	N	N	N	N	N	N	N	N	N	N	N	N	N	N	N	N	N	N	N	N	N	N	N	N	N	N	N	N	N
TMEM219	Y	Y	Y	N	Y	N	N	N	N	N	N	N	N	N	N	N	N	N	N	N	N	N	N	N	N	N	N	N	N	N	N	N	N	N	N	N	N	N	N	N	N	N	N	N	N	N	N	N	N
LY6E	N	Y	N	N	N	Y	N	Y	N	N	N	N	N	N	N	N	N	N	N	N	N	N	N	N	N	N	N	N	N	N	N	N	N	N	N	Y	N	N	N	N	N	N	N	N	N	N	N	N	N
CCT5	Y	N	Y	N	N	N	N	Y	N	N	N	N	N	N	N	N	N	Y	N	N	N	N	N	N	N	N	N	N	N	N	N	N	N	N	N	N	N	N	N	N	N	N	N	N	N	N	N	N	N
RAMP2	N	N	N	N	N	N	N	N	N	N	Y	N	N	N	N	N	N	N	Y	N	N	Y	N	N	N	N	N	N	Y	N	N	N	N	N	N	N	N	N	N	N	N	N	N	N	N	N	N	N	N
CD69	N	N	N	Y	N	Y	Y	Y	N	N	N	N	N	N	N	N	N	N	N	N	N	N	N	N	N	N	N	N	N	N	N	N	N	N	N	N	N	N	N	N	N	N	N	N	N	N	N	N	N
NORAD	N	Y	Y	N	Y	N	N	N	N	N	N	N	N	N	N	N	N	Y	N	N	N	N	N	N	N	N	N	N	N	N	N	N	N	N	N	N	N	N	N	N	N	N	N	N	N	N	N	N	N
CCL3	N	N	N	N	N	N	N	N	Y	N	N	N	N	N	N	N	Y	N	N	N	N	N	N	N	Y	N	N	N	N	N	N	N	N	N	N	N	Y	N	N	N	N	N	N	N	N	N	N	N	N
SPINT2	Y	Y	Y	N	Y	N	N	N	N	N	N	N	N	N	N	N	N	N	N	N	N	N	N	N	N	N	N	N	N	N	N	N	N	N	N	N	N	N	N	N	N	N	N	N	N	N	N	N	N
PCED1B-AS1	N	N	N	Y	N	Y	Y	Y	N	N	N	N	N	N	N	N	N	N	N	N	N	N	N	N	N	N	N	N	N	N	N	N	N	N	N	N	N	N	N	N	N	N	N	N	N	N	N	N	N
FDPS	Y	Y	Y	N	Y	N	N	N	N	N	N	N	N	N	N	N	N	N	N	N	N	N	N	N	N	N	N	N	N	N	N	N	N	N	N	N	N	N	N	N	N	N	N	N	N	N	N	N	N
NANS	Y	Y	Y	N	Y	N	N	N	N	N	N	N	N	N	N	N	N	N	N	N	N	N	N	N	N	N	N	N	N	N	N	N	N	N	N	N	N	N	N	N	N	N	N	N	N	N	N	N	N
FXYD3	Y	Y	Y	N	Y	N	N	N	N	N	N	N	N	N	N	N	N	N	N	N	N	N	N	N	N	N	N	N	N	N	N	N	N	N	N	N	N	N	N	N	N	N	N	N	N	N	N	N	N
JCHAIN	Y	Y	N	N	Y	Y	N	N	N	N	N	N	N	N	N	N	N	N	N	N	N	N	N	N	N	N	N	N	N	N	N	N	N	N	N	N	N	N	N	N	N	N	N	N	N	N	N	N	N
PSMB9	Y	N	N	N	N	Y	Y	Y	N	N	N	N	N	N	N	N	N	N	N	N	N	N	N	N	N	N	N	N	N	N	N	N	N	N	N	N	N	N	N	N	N	N	N	N	N	N	N	N	N
HCLS1	N	N	N	Y	N	Y	Y	Y	N	N	N	N	N	N	N	N	N	N	N	N	N	N	N	N	N	N	N	N	N	N	N	N	N	N	N	N	N	N	N	N	N	N	N	N	N	N	N	N	N
GALNT3	N	Y	Y	N	Y	N	N	N	N	N	N	N	N	N	N	N	N	N	N	N	N	N	N	N	N	N	N	N	N	N	N	N	N	N	N	N	N	N	N	N	N	N	N	N	N	N	N	N	N
SUMO1	N	N	N	Y	Y	N	N	N	N	N	N	N	N	N	N	N	N	Y	N	N	N	N	N	N	N	N	N	N	N	N	N	N	N	N	N	N	N	N	N	N	N	N	N	N	N	N	N	N	N
AQP9	N	N	N	N	N	N	N	N	N	N	N	N	N	N	N	N	Y	N	N	N	N	N	N	N	N	N	N	N	N	N	N	Y	N	N	N	N	N	N	N	N	N	N	N	N	N	N	Y	N	N
ANXA3	N	Y	Y	N	Y	N	N	N	N	N	N	N	N	N	N	N	N	N	N	N	N	N	N	N	N	N	N	N	N	N	N	N	N	N	N	N	N	N	N	N	N	N	N	N	N	N	N	N	N
UFM1	N	Y	Y	N	N	N	N	N	N	N	N	N	N	N	N	N	N	Y	N	N	N	N	N	N	N	N	N	N	N	N	N	N	N	N	N	N	N	N	N	N	N	N	N	N	N	N	N	N	N
N4BP2L2	N	N	N	Y	Y	N	Y	N	N	N	N	N	N	N	N	N	N	N	N	N	N	N	N	N	N	N	N	N	N	N	N	N	N	N	N	N	N	N	N	N	N	N	N	N	N	N	N	N	N
RARRES3	N	N	N	Y	Y	N	N	Y	N	N	N	N	N	N	N	N	N	N	N	N	N	N	N	N	N	N	N	N	N	N	N	N	N	N	N	N	N	N	N	N	N	N	N	N	N	N	N	N	N
KIAA1324	N	Y	Y	N	Y	N	N	N	N	N	N	N	N	N	N	N	N	N	N	N	N	N	N	N	N	N	N	N	N	N	N	N	N	N	N	N	N	N	N	N	N	N	N	N	N	N	N	N	N
PTP4A2	N	Y	Y	N	Y	N	N	N	N	N	N	N	N	N	N	N	N	N	N	N	N	N	N	N	N	N	N	N	N	N	N	N	N	N	N	N	N	N	N	N	N	N	N	N	N	N	N	N	N
C12orf75	N	Y	Y	N	Y	N	N	N	N	N	N	N	N	N	N	N	N	N	N	N	N	N	N	N	N	N	N	N	N	N	N	N	N	N	N	N	N	N	N	N	N	N	N	N	N	N	N	N	N
ARHGAP15	N	N	N	Y	N	Y	Y	N	N	N	N	N	N	N	N	N	N	N	N	N	N	N	N	N	N	N	N	N	N	N	N	N	N	N	N	N	N	N	N	N	N	N	N	N	N	N	N	N	N
SLC9A3R1	Y	Y	N	N	N	Y	N	N	N	N	N	N	N	N	N	N	N	N	N	N	N	N	N	N	N	N	N	N	N	N	N	N	N	N	N	N	N	N	N	N	N	N	N	N	N	N	N	N	N
NOP58	N	N	N	Y	N	N	Y	Y	N	N	N	N	N	N	N	N	N	N	N	N	N	N	N	N	N	N	N	N	N	N	N	N	N	N	N	N	N	N	N	N	N	N	N	N	N	N	N	N	N
ETFA	Y	N	Y	N	N	N	N	N	N	N	N	N	N	N	N	N	N	Y	N	N	N	N	N	N	N	N	N	N	N	N	N	N	N	N	N	N	N	N	N	N	N	N	N	N	N	N	N	N	N
CD151	Y	Y	Y	N	N	N	N	N	N	N	N	N	N	N	N	N	N	N	N	N	N	N	N	N	N	N	N	N	N	N	N	N	N	N	N	N	N	N	N	N	N	N	N	N	N	N	N	N	N
MRPL41	Y	Y	N	N	N	N	Y	N	N	N	N	N	N	N	N	N	N	N	N	N	N	N	N	N	N	N	N	N	N	N	N	N	N	N	N	N	N	N	N	N	N	N	N	N	N	N	N	N	N
FAM177A1	N	Y	N	N	N	N	Y	Y	N	N	N	N	N	N	N	N	N	N	N	N	N	N	N	N	N	N	N	N	N	N	N	N	N	N	N	N	N	N	N	N	N	N	N	N	N	N	N	N	N
RPN1	Y	Y	Y	N	N	N	N	N	N	N	N	N	N	N	N	N	N	N	N	N	N	N	N	N	N	N	N	N	N	N	N	N	N	N	N	N	N	N	N	N	N	N	N	N	N	N	N	N	N
EIF3D	N	N	Y	N	Y	N	Y	N	N	N	N	N	N	N	N	N	N	N	N	N	N	N	N	N	N	N	N	N	N	N	N	N	N	N	N	N	N	N	N	N	N	N	N	N	N	N	N	N	N
ISCU	Y	N	N	Y	N	N	Y	N	N	N	N	N	N	N	N	N	N	N	N	N	N	N	N	N	N	N	N	N	N	N	N	N	N	N	N	N	N	N	N	N	N	N	N	N	N	N	N	N	N
TNNT2	N	N	N	N	N	N	N	N	N	N	N	N	N	N	N	N	N	N	Y	N	N	N	Y	N	N	N	N	N	N	N	N	N	N	N	N	N	N	N	N	N	N	N	N	N	N	N	N	N	N
LGALS4	Y	Y	N	N	N	Y	N	N	N	N	N	N	N	N	N	N	N	N	N	N	N	N	N	N	N	N	N	N	N	N	N	N	N	N	N	N	N	N	N	N	N	N	N	N	N	N	N	N	N
SDHD	Y	Y	N	N	N	Y	N	N	N	N	N	N	N	N	N	N	N	N	N	N	N	N	N	N	N	N	N	N	N	N	N	N	N	N	N	N	N	N	N	N	N	N	N	N	N	N	N	N	N
TALDO1	Y	N	Y	N	Y	N	N	N	N	N	N	N	N	N	N	N	N	N	N	N	N	N	N	N	N	N	N	N	N	N	N	N	N	N	N	N	N	N	N	N	N	N	N	N	N	N	N	N	N
KDELR1	N	N	Y	N	Y	N	N	N	N	N	N	N	N	N	N	N	N	Y	N	N	N	N	N	N	N	N	N	N	N	N	N	N	N	N	N	N	N	N	N	N	N	N	N	N	N	N	N	N	N
PARP4	Y	N	N	N	N	Y	N	N	N	N	N	N	N	N	N	N	N	Y	N	N	N	N	N	N	N	N	N	N	N	N	N	N	N	N	N	N	N	N	N	N	N	N	N	N	N	N	N	N	N
IGFBP2	N	Y	Y	N	Y	N	N	N	N	N	N	N	N	N	N	N	N	N	N	N	N	N	N	N	N	N	N	N	N	N	N	N	N	N	N	N	N	N	N	N	N	N	N	N	N	N	N	N	N
IGHA2	Y	Y	N	N	N	Y	N	N	N	N	N	N	N	N	N	N	N	N	N	N	N	N	N	N	N	N	N	N	N	N	N	N	N	N	N	N	N	N	N	N	N	N	N	N	N	N	N	N	N
PHPT1	Y	Y	N	N	N	N	N	N	N	N	N	N	N	N	N	N	N	N	Y	N	N	N	N	N	N	N	N	N	N	N	N	N	N	N	N	N	N	N	N	N	N	N	N	N	N	N	N	N	N
HN1	Y	N	Y	Y	N	N	N	N	N	N	N	N	N	N	N	N	N	N	N	N	N	N	N	N	N	N	N	N	N	N	N	N	N	N	N	N	N	N	N	N	N	N	N	N	N	N	N	N	N
NR4A3	N	N	N	N	N	N	N	N	Y	N	N	N	N	Y	N	N	N	N	N	N	N	N	N	N	N	N	N	N	N	N	N	N	N	N	N	N	N	N	N	N	N	N	N	N	N	N	Y	N	N
PSMA5	Y	N	N	N	N	Y	N	N	N	N	N	N	N	N	N	N	N	Y	N	N	N	N	N	N	N	N	N	N	N	N	N	N	N	N	N	N	N	N	N	N	N	N	N	N	N	N	N	N	N
HLA-DQA1	N	N	N	N	N	N	N	N	N	Y	N	N	N	N	N	N	N	N	N	N	N	N	N	N	Y	N	N	N	N	N	N	Y	N	N	N	N	N	N	N	N	N	N	N	N	N	N	N	N	N
SEC61A1	N	Y	Y	N	Y	N	N	N	N	N	N	N	N	N	N	N	N	N	N	N	N	N	N	N	N	N	N	N	N	N	N	N	N	N	N	N	N	N	N	N	N	N	N	N	N	N	N	N	N
UCP2	N	N	N	N	N	Y	Y	Y	N	N	N	N	N	N	N	N	N	N	N	N	N	N	N	N	N	N	N	N	N	N	N	N	N	N	N	N	N	N	N	N	N	N	N	N	N	N	N	N	N
FPR1	N	N	N	N	N	N	N	N	Y	N	N	N	N	N	N	N	N	N	N	N	N	N	N	N	N	N	N	N	N	N	N	N	N	N	N	N	N	N	Y	N	N	N	N	N	N	N	Y	N	N
PDCD6	Y	Y	N	N	N	Y	N	N	N	N	N	N	N	N	N	N	N	N	N	N	N	N	N	N	N	N	N	N	N	N	N	N	N	N	N	N	N	N	N	N	N	N	N	N	N	N	N	N	N
BPIFB1	Y	Y	N	N	N	N	N	N	N	Y	N	N	N	N	N	N	N	N	N	N	N	N	N	N	N	N	N	N	N	N	N	N	N	N	N	N	N	N	N	N	N	N	N	N	N	N	N	N	N
CTNNA1	Y	Y	Y	N	N	N	N	N	N	N	N	N	N	N	N	N	N	N	N	N	N	N	N	N	N	N	N	N	N	N	N	N	N	N	N	N	N	N	N	N	N	N	N	N	N	N	N	N	N
ANXA10	N	Y	Y	N	Y	N	N	N	N	N	N	N	N	N	N	N	N	N	N	N	N	N	N	N	N	N	N	N	N	N	N	N	N	N	N	N	N	N	N	N	N	N	N	N	N	N	N	N	N
CAPN2	N	Y	Y	N	Y	N	N	N	N	N	N	N	N	N	N	N	N	N	N	N	N	N	N	N	N	N	N	N	N	N	N	N	N	N	N	N	N	N	N	N	N	N	N	N	N	N	N	N	N
STAB1	N	N	N	N	N	N	N	N	N	N	N	N	N	N	N	N	N	N	N	N	N	N	N	N	N	N	N	N	N	N	N	N	Y	N	N	N	N	N	N	Y	N	N	N	N	N	Y	N	N	N
VIMP	Y	Y	N	N	Y	N	N	N	N	N	N	N	N	N	N	N	N	N	N	N	N	N	N	N	N	N	N	N	N	N	N	N	N	N	N	N	N	N	N	N	N	N	N	N	N	N	N	N	N
KLF5	Y	Y	N	N	N	N	N	N	N	N	N	N	N	N	N	N	N	N	N	N	N	N	N	N	N	N	N	N	N	N	N	N	N	N	N	N	N	N	N	N	N	N	N	N	Y	N	N	N	N
NUDC	Y	N	Y	N	N	N	Y	N	N	N	N	N	N	N	N	N	N	N	N	N	N	N	N	N	N	N	N	N	N	N	N	N	N	N	N	N	N	N	N	N	N	N	N	N	N	N	N	N	N
THBS1	N	N	N	N	N	N	N	N	N	N	N	Y	N	Y	N	N	N	N	N	N	N	N	N	N	N	N	N	N	N	N	N	N	N	N	N	N	N	N	N	N	Y	N	N	N	N	N	N	N	N
MYDGF	Y	Y	Y	N	N	N	N	N	N	N	N	N	N	N	N	N	N	N	N	N	N	N	N	N	N	N	N	N	N	N	N	N	N	N	N	N	N	N	N	N	N	N	N	N	N	N	N	N	N
SLC3A2	N	Y	N	N	N	N	Y	Y	N	N	N	N	N	N	N	N	N	N	N	N	N	N	N	N	N	N	N	N	N	N	N	N	N	N	N	N	N	N	N	N	N	N	N	N	N	N	N	N	N
HBB	N	N	N	N	N	N	N	N	N	N	N	N	N	N	N	N	N	N	N	N	N	N	Y	N	N	N	N	N	N	N	N	N	N	N	N	N	N	N	N	N	N	N	N	N	N	N	N	N	N
DCXR	N	Y	Y	N	Y	N	N	N	N	N	N	N	N	N	N	N	N	N	N	N	N	N	N	N	N	N	N	N	N	N	N	N	N	N	N	N	N	N	N	N	N	N	N	N	N	N	N	N	N
NONO	N	N	Y	N	Y	N	N	N	N	N	N	N	N	N	N	N	N	Y	N	N	N	N	N	N	N	N	N	N	N	N	N	N	N	N	N	N	N	N	N	N	N	N	N	N	N	N	N	N	N
NREP	N	N	N	N	N	N	N	N	N	N	N	N	N	N	N	N	N	N	N	Y	N	N	Y	N	N	N	N	N	N	N	N	N	N	N	N	N	N	Y	N	N	N	N	N	N	N	N	N	N	N
MINOS1	Y	Y	Y	N	N	N	N	N	N	N	N	N	N	N	N	N	N	N	N	N	N	N	N	N	N	N	N	N	N	N	N	N	N	N	N	N	N	N	N	N	N	N	N	N	N	N	N	N	N
HMGCS1	Y	Y	Y	N	N	N	N	N	N	N	N	N	N	N	N	N	N	N	N	N	N	N	N	N	N	N	N	N	N	N	N	N	N	N	N	N	N	N	N	N	N	N	N	N	N	N	N	N	N
NCOA7	Y	N	N	N	N	N	N	N	N	N	N	N	N	N	Y	N	N	N	N	N	N	N	N	N	N	N	N	N	N	N	N	N	N	N	N	N	N	N	N	N	Y	N	N	N	N	N	N	N	N
SERPINA3	N	Y	N	N	Y	N	N	N	N	N	N	N	N	N	N	N	N	N	N	N	N	N	N	N	N	N	N	N	N	N	N	N	N	N	Y	N	N	N	N	N	N	N	N	N	N	N	N	N	N
FABP2	Y	Y	N	N	N	Y	N	N	N	N	N	N	N	N	N	N	N	N	N	N	N	N	N	N	N	N	N	N	N	N	N	N	N	N	N	N	N	N	N	N	N	N	N	N	N	N	N	N	N
FKBP11	Y	Y	N	N	N	Y	N	N	N	N	N	N	N	N	N	N	N	N	N	N	N	N	N	N	N	N	N	N	N	N	N	N	N	N	N	N	N	N	N	N	N	N	N	N	N	N	N	N	N
NARS	Y	Y	N	N	Y	N	N	N	N	N	N	N	N	N	N	N	N	N	N	N	N	N	N	N	N	N	N	N	N	N	N	N	N	N	N	N	N	N	N	N	N	N	N	N	N	N	N	N	N
YIPF3	N	Y	Y	N	Y	N	N	N	N	N	N	N	N	N	N	N	N	N	N	N	N	N	N	N	N	N	N	N	N	N	N	N	N	N	N	N	N	N	N	N	N	N	N	N	N	N	N	N	N
HDLBP	N	Y	Y	N	Y	N	N	N	N	N	N	N	N	N	N	N	N	N	N	N	N	N	N	N	N	N	N	N	N	N	N	N	N	N	N	N	N	N	N	N	N	N	N	N	N	N	N	N	N
ERGIC1	N	Y	Y	N	Y	N	N	N	N	N	N	N	N	N	N	N	N	N	N	N	N	N	N	N	N	N	N	N	N	N	N	N	N	N	N	N	N	N	N	N	N	N	N	N	N	N	N	N	N
GSTA1	Y	Y	N	N	N	Y	N	N	N	N	N	N	N	N	N	N	N	N	N	N	N	N	N	N	N	N	N	N	N	N	N	N	N	N	N	N	N	N	N	N	N	N	N	N	N	N	N	N	N
IRF1	N	N	N	Y	N	N	N	Y	Y	N	N	N	N	N	N	N	N	N	N	N	N	N	N	N	N	N	N	N	N	N	N	N	N	N	N	N	N	N	N	N	N	N	N	N	N	N	N	N	N
SDHB	Y	Y	Y	N	N	N	N	N	N	N	N	N	N	N	N	N	N	N	N	N	N	N	N	N	N	N	N	N	N	N	N	N	N	N	N	N	N	N	N	N	N	N	N	N	N	N	N	N	N
GPNMB	N	N	N	N	N	N	N	N	N	N	N	N	N	N	N	N	N	N	N	N	N	N	N	N	Y	N	N	N	N	N	N	N	N	N	N	N	N	N	N	N	N	Y	N	N	N	Y	N	N	N
LAMP1	N	Y	N	N	Y	N	N	Y	N	N	N	N	N	N	N	N	N	N	N	N	N	N	N	N	N	N	N	N	N	N	N	N	N	N	N	N	N	N	N	N	N	N	N	N	N	N	N	N	N
PLTP	N	N	N	N	Y	N	N	N	Y	N	N	N	N	N	N	N	N	N	N	N	N	N	N	N	Y	N	N	N	N	N	N	N	N	N	N	N	N	N	N	N	N	N	N	N	N	N	N	N	N
C8orf4	N	N	N	N	Y	N	N	N	N	N	Y	N	N	N	N	N	N	N	N	N	N	Y	N	N	N	N	N	N	N	N	N	N	N	N	N	N	N	N	N	N	N	N	N	N	N	N	N	N	N
BCAP31	Y	N	N	N	N	N	Y	N	N	N	N	N	N	N	N	N	N	Y	N	N	N	N	N	N	N	N	N	N	N	N	N	N	N	N	N	N	N	N	N	N	N	N	N	N	N	N	N	N	N
RP11-632C17__A.1	Y	Y	N	Y	N	N	N	N	N	N	N	N	N	N	N	N	N	N	N	N	N	N	N	N	N	N	N	N	N	N	N	N	N	N	N	N	N	N	N	N	N	N	N	N	N	N	N	N	N
ARL4C	N	N	N	Y	N	Y	N	Y	N	N	N	N	N	N	N	N	N	N	N	N	N	N	N	N	N	N	N	N	N	N	N	N	N	N	N	N	N	N	N	N	N	N	N	N	N	N	N	N	N
NUPR1	N	Y	N	N	Y	N	N	N	N	N	N	N	N	N	N	N	N	N	N	N	N	N	N	N	N	N	N	N	N	N	N	N	N	N	N	N	N	N	N	N	N	N	Y	N	N	N	N	N	N
NPPA-AS1	N	N	N	N	N	N	N	N	N	N	N	N	N	N	N	N	N	N	Y	N	N	N	Y	N	N	N	N	N	N	N	N	N	N	N	N	N	N	N	N	N	N	N	N	N	N	N	N	N	N
HSPA6	N	Y	N	Y	N	Y	N	N	N	N	N	N	N	N	N	N	N	N	N	N	N	N	N	N	N	N	N	N	N	N	N	N	N	N	N	N	N	N	N	N	N	N	N	N	N	N	N	N	N
PPP2R5C	N	N	N	Y	N	Y	N	Y	N	N	N	N	N	N	N	N	N	N	N	N	N	N	N	N	N	N	N	N	N	N	N	N	N	N	N	N	N	N	N	N	N	N	N	N	N	N	N	N	N
CAPG	N	N	N	N	N	Y	N	Y	N	N	N	N	N	N	N	N	N	N	N	N	N	N	N	N	N	N	N	N	N	Y	N	N	N	N	N	N	N	N	N	N	N	N	N	N	N	N	N	N	N
ADAM9	N	Y	Y	N	Y	N	N	N	N	N	N	N	N	N	N	N	N	N	N	N	N	N	N	N	N	N	N	N	N	N	N	N	N	N	N	N	N	N	N	N	N	N	N	N	N	N	N	N	N
MYH11	N	N	N	N	N	N	N	N	N	N	N	N	N	Y	N	N	N	N	N	N	N	N	N	N	N	N	N	N	N	N	N	N	N	N	N	N	N	N	N	N	N	N	N	Y	N	N	N	N	N
HEXB	Y	Y	N	N	N	N	N	N	N	N	N	N	N	N	N	N	N	N	N	N	N	N	N	N	N	N	N	N	N	N	N	N	N	N	N	N	N	N	Y	N	N	N	N	N	N	N	N	N	N
TFF2	Y	Y	N	N	Y	N	N	N	N	N	N	N	N	N	N	N	N	N	N	N	N	N	N	N	N	N	N	N	N	N	N	N	N	N	N	N	N	N	N	N	N	N	N	N	N	N	N	N	N
SFN	Y	Y	Y	N	N	N	N	N	N	N	N	N	N	N	N	N	N	N	N	N	N	N	N	N	N	N	N	N	N	N	N	N	N	N	N	N	N	N	N	N	N	N	N	N	N	N	N	N	N
EIF3F	N	N	Y	N	N	Y	N	Y	N	N	N	N	N	N	N	N	N	N	N	N	N	N	N	N	N	N	N	N	N	N	N	N	N	N	N	N	N	N	N	N	N	N	N	N	N	N	N	N	N
UBE2B	N	N	Y	Y	N	N	Y	N	N	N	N	N	N	N	N	N	N	N	N	N	N	N	N	N	N	N	N	N	N	N	N	N	N	N	N	N	N	N	N	N	N	N	N	N	N	N	N	N	N
C7	N	N	N	N	N	N	N	N	N	N	N	N	N	N	N	Y	N	N	N	N	N	N	N	N	N	N	N	N	N	N	Y	N	N	N	N	N	N	Y	N	N	N	N	N	N	N	N	N	N	N
SF1	N	N	Y	N	N	N	Y	Y	N	N	N	N	N	N	N	N	N	N	N	N	N	N	N	N	N	N	N	N	N	N	N	N	N	N	N	N	N	N	N	N	N	N	N	N	N	N	N	N	N
SUCLG1	Y	Y	N	N	N	Y	N	N	N	N	N	N	N	N	N	N	N	N	N	N	N	N	N	N	N	N	N	N	N	N	N	N	N	N	N	N	N	N	N	N	N	N	N	N	N	N	N	N	N
PPP1R2	N	N	N	N	N	Y	Y	Y	N	N	N	N	N	N	N	N	N	N	N	N	N	N	N	N	N	N	N	N	N	N	N	N	N	N	N	N	N	N	N	N	N	N	N	N	N	N	N	N	N
LMAN2	Y	Y	N	N	N	N	Y	N	N	N	N	N	N	N	N	N	N	N	N	N	N	N	N	N	N	N	N	N	N	N	N	N	N	N	N	N	N	N	N	N	N	N	N	N	N	N	N	N	N
MS4A1	Y	N	N	N	N	Y	Y	N	N	N	N	N	N	N	N	N	N	N	N	N	N	N	N	N	N	N	N	N	N	N	N	N	N	N	N	N	N	N	N	N	N	N	N	N	N	N	N	N	N
PGRMC1	Y	Y	N	N	N	N	N	N	N	N	N	N	N	N	N	N	N	Y	N	N	N	N	N	N	N	N	N	N	N	N	N	N	N	N	N	N	N	N	N	N	N	N	N	N	N	N	N	N	N
BST2	Y	N	N	N	N	N	N	Y	N	N	N	N	N	N	N	N	N	N	N	N	N	N	N	N	N	N	N	N	N	N	N	N	N	N	N	Y	N	N	N	N	N	N	N	N	N	N	N	N	N
IFI6	Y	Y	N	N	N	N	N	Y	N	N	N	N	N	N	N	N	N	N	N	N	N	N	N	N	N	N	N	N	N	N	N	N	N	N	N	N	N	N	N	N	N	N	N	N	N	N	N	N	N
NQO1	Y	Y	Y	N	N	N	N	N	N	N	N	N	N	N	N	N	N	N	N	N	N	N	N	N	N	N	N	N	N	N	N	N	N	N	N	N	N	N	N	N	N	N	N	N	N	N	N	N	N
CD79A	Y	N	N	N	N	Y	Y	N	N	N	N	N	N	N	N	N	N	N	N	N	N	N	N	N	N	N	N	N	N	N	N	N	N	N	N	N	N	N	N	N	N	N	N	N	N	N	N	N	N
SPOCK2	N	Y	N	Y	N	N	Y	N	N	N	N	N	N	N	N	N	N	N	N	N	N	N	N	N	N	N	N	N	N	N	N	N	N	N	N	N	N	N	N	N	N	N	N	N	N	N	N	N	N
AKAP9	N	N	Y	N	Y	N	Y	N	N	N	N	N	N	N	N	N	N	N	N	N	N	N	N	N	N	N	N	N	N	N	N	N	N	N	N	N	N	N	N	N	N	N	N	N	N	N	N	N	N
TNFRSF1B	N	N	N	N	N	N	N	Y	N	N	N	N	N	N	N	N	N	N	N	N	N	N	N	N	N	N	N	N	N	N	N	N	N	N	N	N	N	N	Y	N	N	N	N	N	N	N	Y	N	N
POLR1D	N	N	Y	N	Y	N	N	Y	N	N	N	N	N	N	N	N	N	N	N	N	N	N	N	N	N	N	N	N	N	N	N	N	N	N	N	N	N	N	N	N	N	N	N	N	N	N	N	N	N
FBL	N	N	Y	N	N	Y	Y	N	N	N	N	N	N	N	N	N	N	N	N	N	N	N	N	N	N	N	N	N	N	N	N	N	N	N	N	N	N	N	N	N	N	N	N	N	N	N	N	N	N
CD48	N	N	N	Y	N	N	Y	Y	N	N	N	N	N	N	N	N	N	N	N	N	N	N	N	N	N	N	N	N	N	N	N	N	N	N	N	N	N	N	N	N	N	N	N	N	N	N	N	N	N
SELT	N	Y	N	N	Y	N	N	Y	N	N	N	N	N	N	N	N	N	N	N	N	N	N	N	N	N	N	N	N	N	N	N	N	N	N	N	N	N	N	N	N	N	N	N	N	N	N	N	N	N
AQP1	N	N	N	N	N	N	N	N	N	N	N	N	N	N	Y	Y	N	N	N	N	N	N	N	N	N	N	N	N	N	N	N	N	N	N	N	Y	N	N	N	N	N	N	N	N	N	N	N	N	N
IL7R	N	N	N	Y	N	Y	N	N	N	N	N	N	N	N	N	N	N	N	N	N	Y	N	N	N	N	N	N	N	N	N	N	N	N	N	N	N	N	N	N	N	N	N	N	N	N	N	N	N	N
ANKRD12	N	N	N	Y	N	Y	Y	N	N	N	N	N	N	N	N	N	N	N	N	N	N	N	N	N	N	N	N	N	N	N	N	N	N	N	N	N	N	N	N	N	N	N	N	N	N	N	N	N	N
FAM162A	Y	Y	Y	N	N	N	N	N	N	N	N	N	N	N	N	N	N	N	N	N	N	N	N	N	N	N	N	N	N	N	N	N	N	N	N	N	N	N	N	N	N	N	N	N	N	N	N	N	N
RPL7P1	Y	Y	N	Y	N	N	N	N	N	N	N	N	N	N	N	N	N	N	N	N	N	N	N	N	N	N	N	N	N	N	N	N	N	N	N	N	N	N	N	N	N	N	N	N	N	N	N	N	N
DAP	N	Y	Y	N	Y	N	N	N	N	N	N	N	N	N	N	N	N	N	N	N	N	N	N	N	N	N	N	N	N	N	N	N	N	N	N	N	N	N	N	N	N	N	N	N	N	N	N	N	N
TIMM13	Y	N	Y	N	N	N	N	N	N	N	N	N	N	N	N	N	N	Y	N	N	N	N	N	N	N	N	N	N	N	N	N	N	N	N	N	N	N	N	N	N	N	N	N	N	N	N	N	N	N
UGP2	N	Y	N	Y	N	N	N	Y	N	N	N	N	N	N	N	N	N	N	N	N	N	N	N	N	N	N	N	N	N	N	N	N	N	N	N	N	N	N	N	N	N	N	N	N	N	N	N	N	N
RSRC2	N	N	N	Y	N	N	Y	Y	N	N	N	N	N	N	N	N	N	N	N	N	N	N	N	N	N	N	N	N	N	N	N	N	N	N	N	N	N	N	N	N	N	N	N	N	N	N	N	N	N
MT1H	Y	Y	N	N	N	Y	N	N	N	N	N	N	N	N	N	N	N	N	N	N	N	N	N	N	N	N	N	N	N	N	N	N	N	N	N	N	N	N	N	N	N	N	N	N	N	N	N	N	N
PRSS8	N	Y	Y	N	Y	N	N	N	N	N	N	N	N	N	N	N	N	N	N	N	N	N	N	N	N	N	N	N	N	N	N	N	N	N	N	N	N	N	N	N	N	N	N	N	N	N	N	N	N
TRBC1	N	N	N	Y	N	Y	N	Y	N	N	N	N	N	N	N	N	N	N	N	N	N	N	N	N	N	N	N	N	N	N	N	N	N	N	N	N	N	N	N	N	N	N	N	N	N	N	N	N	N
AKR1C3	Y	Y	Y	N	N	N	N	N	N	N	N	N	N	N	N	N	N	N	N	N	N	N	N	N	N	N	N	N	N	N	N	N	N	N	N	N	N	N	N	N	N	N	N	N	N	N	N	N	N
SFT2D1	Y	Y	Y	N	N	N	N	N	N	N	N	N	N	N	N	N	N	N	N	N	N	N	N	N	N	N	N	N	N	N	N	N	N	N	N	N	N	N	N	N	N	N	N	N	N	N	N	N	N
PDIA4	Y	Y	Y	N	N	N	N	N	N	N	N	N	N	N	N	N	N	N	N	N	N	N	N	N	N	N	N	N	N	N	N	N	N	N	N	N	N	N	N	N	N	N	N	N	N	N	N	N	N
COA3	Y	Y	N	N	Y	N	N	N	N	N	N	N	N	N	N	N	N	N	N	N	N	N	N	N	N	N	N	N	N	N	N	N	N	N	N	N	N	N	N	N	N	N	N	N	N	N	N	N	N
CDH5	N	N	N	N	N	N	N	N	N	N	N	N	N	N	N	N	N	Y	N	N	N	Y	N	N	N	N	N	N	N	N	N	N	N	Y	N	N	N	N	N	N	N	N	N	N	N	N	N	N	N
SELENBP1	N	Y	Y	N	Y	N	N	N	N	N	N	N	N	N	N	N	N	N	N	N	N	N	N	N	N	N	N	N	N	N	N	N	N	N	N	N	N	N	N	N	N	N	N	N	N	N	N	N	N
RPL26P19	N	N	N	Y	N	N	N	Y	N	N	N	N	N	N	N	N	N	Y	N	N	N	N	N	N	N	N	N	N	N	N	N	N	N	N	N	N	N	N	N	N	N	N	N	N	N	N	N	N	N
BTG3	N	N	N	N	N	N	Y	Y	N	N	N	N	N	N	N	N	N	N	N	N	N	N	N	N	N	N	N	N	N	N	N	N	N	N	Y	N	N	N	N	N	N	N	N	N	N	N	N	N	N
TOB1	Y	N	Y	N	Y	N	N	N	N	N	N	N	N	N	N	N	N	N	N	N	N	N	N	N	N	N	N	N	N	N	N	N	N	N	N	N	N	N	N	N	N	N	N	N	N	N	N	N	N
PNKD	Y	Y	Y	N	N	N	N	N	N	N	N	N	N	N	N	N	N	N	N	N	N	N	N	N	N	N	N	N	N	N	N	N	N	N	N	N	N	N	N	N	N	N	N	N	N	N	N	N	N
CBR1	Y	Y	N	N	N	Y	N	N	N	N	N	N	N	N	N	N	N	N	N	N	N	N	N	N	N	N	N	N	N	N	N	N	N	N	N	N	N	N	N	N	N	N	N	N	N	N	N	N	N
AC007969.5	N	Y	Y	Y	N	N	N	N	N	N	N	N	N	N	N	N	N	N	N	N	N	N	N	N	N	N	N	N	N	N	N	N	N	N	N	N	N	N	N	N	N	N	N	N	N	N	N	N	N
POLR2G	Y	N	N	N	N	Y	N	N	N	N	N	N	N	N	N	N	N	Y	N	N	N	N	N	N	N	N	N	N	N	N	N	N	N	N	N	N	N	N	N	N	N	N	N	N	N	N	N	N	N
HMGCS2	Y	Y	Y	N	N	N	N	N	N	N	N	N	N	N	N	N	N	N	N	N	N	N	N	N	N	N	N	N	N	N	N	N	N	N	N	N	N	N	N	N	N	N	N	N	N	N	N	N	N
C15orf48	Y	Y	N	N	N	N	N	N	N	N	N	N	N	N	N	N	N	N	N	N	N	N	N	N	N	N	N	N	N	N	N	Y	N	N	N	N	N	N	N	N	N	N	N	N	N	N	N	N	N
FAM96B	Y	Y	N	N	N	N	N	N	N	N	N	N	N	N	N	N	N	Y	N	N	N	N	N	N	N	N	N	N	N	N	N	N	N	N	N	N	N	N	N	N	N	N	N	N	N	N	N	N	N
ZCRB1	N	N	Y	N	N	N	N	Y	N	N	N	N	N	N	N	N	N	Y	N	N	N	N	N	N	N	N	N	N	N	N	N	N	N	N	N	N	N	N	N	N	N	N	N	N	N	N	N	N	N
CES2	Y	Y	N	N	N	Y	N	N	N	N	N	N	N	N	N	N	N	N	N	N	N	N	N	N	N	N	N	N	N	N	N	N	N	N	N	N	N	N	N	N	N	N	N	N	N	N	N	N	N
LAMTOR2	Y	Y	Y	N	N	N	N	N	N	N	N	N	N	N	N	N	N	N	N	N	N	N	N	N	N	N	N	N	N	N	N	N	N	N	N	N	N	N	N	N	N	N	N	N	N	N	N	N	N
NDUFA8	Y	Y	N	N	N	N	N	N	N	N	N	N	N	N	N	N	N	Y	N	N	N	N	N	N	N	N	N	N	N	N	N	N	N	N	N	N	N	N	N	N	N	N	N	N	N	N	N	N	N
GLTSCR2	N	N	Y	N	Y	N	N	Y	N	N	N	N	N	N	N	N	N	N	N	N	N	N	N	N	N	N	N	N	N	N	N	N	N	N	N	N	N	N	N	N	N	N	N	N	N	N	N	N	N
YME1L1	N	N	N	Y	N	Y	Y	N	N	N	N	N	N	N	N	N	N	N	N	N	N	N	N	N	N	N	N	N	N	N	N	N	N	N	N	N	N	N	N	N	N	N	N	N	N	N	N	N	N
ADI1	Y	N	Y	N	Y	N	N	N	N	N	N	N	N	N	N	N	N	N	N	N	N	N	N	N	N	N	N	N	N	N	N	N	N	N	N	N	N	N	N	N	N	N	N	N	N	N	N	N	N
ZNF331	N	N	N	Y	N	N	Y	Y	N	N	N	N	N	N	N	N	N	N	N	N	N	N	N	N	N	N	N	N	N	N	N	N	N	N	N	N	N	N	N	N	N	N	N	N	N	N	N	N	N
FYB	N	N	N	Y	N	Y	N	Y	N	N	N	N	N	N	N	N	N	N	N	N	N	N	N	N	N	N	N	N	N	N	N	N	N	N	N	N	N	N	N	N	N	N	N	N	N	N	N	N	N
FCGBP	Y	N	N	N	N	N	N	N	N	N	N	N	N	N	N	N	N	N	N	N	N	N	N	N	N	N	N	N	N	N	N	N	N	N	N	N	N	N	N	N	N	N	N	N	Y	Y	N	N	N
MGST1	Y	Y	Y	N	N	N	N	N	N	N	N	N	N	N	N	N	N	N	N	N	N	N	N	N	N	N	N	N	N	N	N	N	N	N	N	N	N	N	N	N	N	N	N	N	N	N	N	N	N
PERP	Y	Y	Y	N	N	N	N	N	N	N	N	N	N	N	N	N	N	N	N	N	N	N	N	N	N	N	N	N	N	N	N	N	N	N	N	N	N	N	N	N	N	N	N	N	N	N	N	N	N
CSRP3	N	N	N	N	N	N	N	N	N	N	N	N	N	N	N	N	N	N	Y	N	N	N	Y	N	N	N	N	N	N	N	N	N	N	N	N	N	N	N	N	N	N	N	N	N	N	N	N	N	N
IFI16	N	N	N	Y	N	N	Y	N	N	N	N	N	N	N	Y	N	N	N	N	N	N	N	N	N	N	N	N	N	N	N	N	N	N	N	N	N	N	N	N	N	N	N	N	N	N	N	N	N	N
FYN	N	N	N	Y	N	Y	N	Y	N	N	N	N	N	N	N	N	N	N	N	N	N	N	N	N	N	N	N	N	N	N	N	N	N	N	N	N	N	N	N	N	N	N	N	N	N	N	N	N	N
SVIP	N	N	Y	N	N	Y	Y	N	N	N	N	N	N	N	N	N	N	N	N	N	N	N	N	N	N	N	N	N	N	N	N	N	N	N	N	N	N	N	N	N	N	N	N	N	N	N	N	N	N
NFKBIZ	N	N	N	N	N	Y	N	N	Y	N	N	N	N	N	N	N	N	N	N	N	N	N	N	N	N	N	N	N	N	N	N	N	N	N	Y	N	N	N	N	N	N	N	N	N	N	N	N	N	N
SERTAD1	N	N	N	N	N	N	N	Y	N	N	N	N	N	N	Y	N	N	Y	N	N	N	N	N	N	N	N	N	N	N	N	N	N	N	N	N	N	N	N	N	N	N	N	N	N	N	N	N	N	N
CD2	N	N	N	Y	N	Y	N	Y	N	N	N	N	N	N	N	N	N	N	N	N	N	N	N	N	N	N	N	N	N	N	N	N	N	N	N	N	N	N	N	N	N	N	N	N	N	N	N	N	N
ADH1C	Y	Y	Y	N	N	N	N	N	N	N	N	N	N	N	N	N	N	N	N	N	N	N	N	N	N	N	N	N	N	N	N	N	N	N	N	N	N	N	N	N	N	N	N	N	N	N	N	N	N
LST1	N	N	N	N	N	N	N	N	N	N	N	N	N	N	N	N	Y	N	N	N	N	N	N	N	N	Y	N	N	N	N	N	N	N	N	N	N	N	N	Y	N	N	N	N	N	N	N	N	N	N
FMOD	N	Y	N	N	Y	N	N	N	N	N	N	N	N	N	N	N	N	N	N	N	N	N	N	N	N	N	N	N	N	N	N	N	N	N	Y	N	N	N	N	N	N	N	N	N	N	N	N	N	N
KLF9	N	N	N	N	N	N	N	N	N	N	N	N	N	Y	N	Y	N	N	N	N	N	N	N	N	N	N	N	N	N	N	Y	N	N	N	N	N	N	N	N	N	N	N	N	N	N	N	N	N	N
NNMT	N	N	N	N	N	N	N	N	N	N	N	Y	N	N	Y	N	N	N	N	N	N	N	N	N	N	N	N	N	N	N	N	N	N	N	Y	N	N	N	N	N	N	N	N	N	N	N	N	N	N
ARGLU1	N	N	Y	N	Y	Y	N	N	N	N	N	N	N	N	N	N	N	N	N	N	N	N	N	N	N	N	N	N	N	N	N	N	N	N	N	N	N	N	N	N	N	N	N	N	N	N	N	N	N
SRRM1	N	N	N	Y	N	Y	Y	N	N	N	N	N	N	N	N	N	N	N	N	N	N	N	N	N	N	N	N	N	N	N	N	N	N	N	N	N	N	N	N	N	N	N	N	N	N	N	N	N	N
RP11-864N7.2	N	N	Y	Y	N	N	N	Y	N	N	N	N	N	N	N	N	N	N	N	N	N	N	N	N	N	N	N	N	N	N	N	N	N	N	N	N	N	N	N	N	N	N	N	N	N	N	N	N	N
PHGR1	Y	Y	N	N	N	Y	N	N	N	N	N	N	N	N	N	N	N	N	N	N	N	N	N	N	N	N	N	N	N	N	N	N	N	N	N	N	N	N	N	N	N	N	N	N	N	N	N	N	N
FLT1	N	N	N	N	N	N	N	N	N	N	N	N	N	N	N	N	N	Y	N	N	N	N	N	N	N	N	N	N	N	N	N	N	N	Y	N	Y	N	N	N	N	N	N	N	N	N	N	N	N	N
TMED3	N	Y	Y	N	Y	N	N	N	N	N	N	N	N	N	N	N	N	N	N	N	N	N	N	N	N	N	N	N	N	N	N	N	N	N	N	N	N	N	N	N	N	N	N	N	N	N	N	N	N
PDIA2	N	Y	Y	N	Y	N	N	N	N	N	N	N	N	N	N	N	N	N	N	N	N	N	N	N	N	N	N	N	N	N	N	N	N	N	N	N	N	N	N	N	N	N	N	N	N	N	N	N	N
MYL3	N	N	N	N	N	N	N	N	N	N	N	N	N	N	N	N	N	N	Y	N	N	N	Y	N	N	N	N	N	N	N	N	N	N	N	N	N	N	N	N	N	N	N	N	N	N	N	N	N	N
ARL6IP5	N	N	N	Y	Y	N	N	Y	N	N	N	N	N	N	N	N	N	N	N	N	N	N	N	N	N	N	N	N	N	N	N	N	N	N	N	N	N	N	N	N	N	N	N	N	N	N	N	N	N
EVI2B	N	N	N	Y	N	N	Y	Y	N	N	N	N	N	N	N	N	N	N	N	N	N	N	N	N	N	N	N	N	N	N	N	N	N	N	N	N	N	N	N	N	N	N	N	N	N	N	N	N	N
IGHG1	Y	N	N	Y	N	Y	N	N	N	N	N	N	N	N	N	N	N	N	N	N	N	N	N	N	N	N	N	N	N	N	N	N	N	N	N	N	N	N	N	N	N	N	N	N	N	N	N	N	N
CDK5RAP3	N	N	Y	N	Y	N	Y	N	N	N	N	N	N	N	N	N	N	N	N	N	N	N	N	N	N	N	N	N	N	N	N	N	N	N	N	N	N	N	N	N	N	N	N	N	N	N	N	N	N
REG1A	Y	N	N	N	Y	Y	N	N	N	N	N	N	N	N	N	N	N	N	N	N	N	N	N	N	N	N	N	N	N	N	N	N	N	N	N	N	N	N	N	N	N	N	N	N	N	N	N	N	N
PDXDC1	N	Y	Y	N	Y	N	N	N	N	N	N	N	N	N	N	N	N	N	N	N	N	N	N	N	N	N	N	N	N	N	N	N	N	N	N	N	N	N	N	N	N	N	N	N	N	N	N	N	N
TMEM14B	Y	N	N	N	Y	N	N	N	N	N	N	N	N	N	N	N	N	Y	N	N	N	N	N	N	N	N	N	N	N	N	N	N	N	N	N	N	N	N	N	N	N	N	N	N	N	N	N	N	N
H2AFV	Y	N	N	Y	N	N	N	N	N	N	N	N	N	N	N	N	N	N	N	N	N	N	N	N	N	N	N	N	N	N	N	N	N	N	N	N	N	Y	N	N	N	N	N	N	N	N	N	N	N
FTLP3	N	N	N	N	N	N	N	Y	N	N	N	N	N	N	N	N	N	N	N	N	N	N	N	N	N	N	N	Y	N	N	N	N	N	N	N	N	N	N	Y	N	N	N	N	N	N	N	N	N	N
SYPL1	N	Y	N	Y	N	N	Y	N	N	N	N	N	N	N	N	N	N	N	N	N	N	N	N	N	N	N	N	N	N	N	N	N	N	N	N	N	N	N	N	N	N	N	N	N	N	N	N	N	N
BRD2	N	N	N	Y	N	N	Y	Y	N	N	N	N	N	N	N	N	N	N	N	N	N	N	N	N	N	N	N	N	N	N	N	N	N	N	N	N	N	N	N	N	N	N	N	N	N	N	N	N	N
CTNND1	N	N	Y	N	Y	N	N	N	N	N	N	N	N	N	N	N	N	Y	N	N	N	N	N	N	N	N	N	N	N	N	N	N	N	N	N	N	N	N	N	N	N	N	N	N	N	N	N	N	N
CD47	Y	N	N	Y	N	N	Y	N	N	N	N	N	N	N	N	N	N	N	N	N	N	N	N	N	N	N	N	N	N	N	N	N	N	N	N	N	N	N	N	N	N	N	N	N	N	N	N	N	N
TUBB4B	N	N	N	N	N	N	N	Y	N	N	N	N	N	N	N	N	N	N	N	N	N	N	N	N	N	N	N	N	N	N	N	N	N	N	N	N	N	Y	N	N	N	N	N	N	Y	N	N	N	N
VSIG2	N	Y	Y	N	Y	N	N	N	N	N	N	N	N	N	N	N	N	N	N	N	N	N	N	N	N	N	N	N	N	N	N	N	N	N	N	N	N	N	N	N	N	N	N	N	N	N	N	N	N
WIPF1	N	N	N	Y	N	N	Y	Y	N	N	N	N	N	N	N	N	N	N	N	N	N	N	N	N	N	N	N	N	N	N	N	N	N	N	N	N	N	N	N	N	N	N	N	N	N	N	N	N	N
MMADHC	Y	Y	N	N	N	N	N	N	N	N	N	N	N	N	N	N	N	Y	N	N	N	N	N	N	N	N	N	N	N	N	N	N	N	N	N	N	N	N	N	N	N	N	N	N	N	N	N	N	N
C11orf96	N	N	N	N	N	N	N	N	N	N	N	N	N	Y	N	N	N	N	N	N	N	N	N	N	N	N	N	N	N	N	N	N	N	N	Y	N	N	N	N	N	N	N	N	Y	N	N	N	N	N
PHB	Y	Y	Y	N	N	N	N	N	N	N	N	N	N	N	N	N	N	N	N	N	N	N	N	N	N	N	N	N	N	N	N	N	N	N	N	N	N	N	N	N	N	N	N	N	N	N	N	N	N
AKR1A1	Y	N	Y	N	Y	N	N	N	N	N	N	N	N	N	N	N	N	N	N	N	N	N	N	N	N	N	N	N	N	N	N	N	N	N	N	N	N	N	N	N	N	N	N	N	N	N	N	N	N
ERRFI1	N	N	N	N	N	N	N	N	N	N	N	Y	N	N	N	N	N	N	N	N	Y	N	N	N	N	N	N	N	N	N	N	N	N	N	Y	N	N	N	N	N	N	N	N	N	N	N	N	N	N
ELK3	N	N	N	N	N	N	N	N	N	N	N	N	N	N	N	N	N	N	N	N	N	Y	N	N	N	N	N	N	N	N	N	N	N	Y	N	N	N	N	N	N	Y	N	N	N	N	N	N	N	N
RSL1D1	N	N	Y	Y	N	Y	N	N	N	N	N	N	N	N	N	N	N	N	N	N	N	N	N	N	N	N	N	N	N	N	N	N	N	N	N	N	N	N	N	N	N	N	N	N	N	N	N	N	N
KIAA0101	N	N	Y	N	N	N	N	N	N	N	N	N	N	N	N	N	N	N	N	Y	N	N	N	N	N	N	N	N	N	N	N	N	N	N	N	N	N	Y	N	N	N	N	N	N	N	N	N	N	N
CYBRD1	N	N	N	N	N	N	N	N	N	N	N	N	N	N	N	N	N	N	N	N	N	N	N	N	N	N	N	N	N	N	Y	N	N	N	Y	N	N	N	N	N	N	Y	N	N	N	N	N	N	N
2022-09-06	N	N	N	Y	N	Y	Y	N	N	N	N	N	N	N	N	N	N	N	N	N	N	N	N	N	N	N	N	N	N	N	N	N	N	N	N	N	N	N	N	N	N	N	N	N	N	N	N	N	N
NME1	Y	N	N	N	Y	N	N	N	N	N	N	N	N	N	N	N	N	Y	N	N	N	N	N	N	N	N	N	N	N	N	N	N	N	N	N	N	N	N	N	N	N	N	N	N	N	N	N	N	N
CD3E	N	N	N	Y	N	Y	N	Y	N	N	N	N	N	N	N	N	N	N	N	N	N	N	N	N	N	N	N	N	N	N	N	N	N	N	N	N	N	N	N	N	N	N	N	N	N	N	N	N	N
EVL	N	N	N	N	N	Y	Y	Y	N	N	N	N	N	N	N	N	N	N	N	N	N	N	N	N	N	N	N	N	N	N	N	N	N	N	N	N	N	N	N	N	N	N	N	N	N	N	N	N	N
CFD	N	N	N	N	N	N	N	N	N	N	N	N	N	N	N	N	N	N	N	N	N	N	N	N	N	N	N	N	N	N	Y	N	N	N	N	Y	N	N	N	N	N	N	N	N	N	N	N	N	N
SYAP1	N	N	N	Y	N	N	Y	Y	N	N	N	N	N	N	N	N	N	N	N	N	N	N	N	N	N	N	N	N	N	N	N	N	N	N	N	N	N	N	N	N	N	N	N	N	N	N	N	N	N
OAT	Y	Y	N	N	N	Y	N	N	N	N	N	N	N	N	N	N	N	N	N	N	N	N	N	N	N	N	N	N	N	N	N	N	N	N	N	N	N	N	N	N	N	N	N	N	N	N	N	N	N
DERL3	Y	N	N	N	N	Y	Y	N	N	N	N	N	N	N	N	N	N	N	N	N	N	N	N	N	N	N	N	N	N	N	N	N	N	N	N	N	N	N	N	N	N	N	N	N	N	N	N	N	N
VAMP2	N	N	N	N	N	Y	Y	Y	N	N	N	N	N	N	N	N	N	N	N	N	N	N	N	N	N	N	N	N	N	N	N	N	N	N	N	N	N	N	N	N	N	N	N	N	N	N	N	N	N
TBCB	N	N	N	N	N	Y	N	Y	N	N	N	N	N	N	N	N	N	Y	N	N	N	N	N	N	N	N	N	N	N	N	N	N	N	N	N	N	N	N	N	N	N	N	N	N	N	N	N	N	N
RPL13AP25	N	N	Y	Y	N	N	N	N	N	N	N	N	N	N	N	N	N	N	N	N	N	Y	N	N	N	N	N	N	N	N	N	N	N	N	N	N	N	N	N	N	N	N	N	N	N	N	N	N	N
GOLM1	Y	Y	Y	N	N	N	N	N	N	N	N	N	N	N	N	N	N	N	N	N	N	N	N	N	N	N	N	N	N	N	N	N	N	N	N	N	N	N	N	N	N	N	N	N	N	N	N	N	N
RP11-632C17--A.1	N	N	Y	N	Y	N	N	Y	N	N	N	N	N	N	N	N	N	N	N	N	N	N	N	N	N	N	N	N	N	N	N	N	N	N	N	N	N	N	N	N	N	N	N	N	N	N	N	N	N
RPL10AP6	N	N	N	Y	N	N	N	N	N	N	N	N	N	N	N	N	N	N	Y	N	N	N	Y	N	N	N	N	N	N	N	N	N	N	N	N	N	N	N	N	N	N	N	N	N	N	N	N	N	N
CDKN1B	N	N	N	Y	N	Y	Y	N	N	N	N	N	N	N	N	N	N	N	N	N	N	N	N	N	N	N	N	N	N	N	N	N	N	N	N	N	N	N	N	N	N	N	N	N	N	N	N	N	N
MYH9	N	N	N	N	N	Y	N	Y	N	N	N	N	N	N	N	N	N	N	N	N	N	N	N	N	N	N	N	N	N	N	N	N	N	Y	N	N	N	N	N	N	N	N	N	N	N	N	N	N	N
CFH	N	N	N	N	N	N	N	N	N	N	N	N	N	N	N	N	N	N	N	N	N	N	N	N	N	N	N	N	N	N	Y	N	N	N	Y	N	N	N	N	N	N	Y	N	N	N	N	N	N	N
GTF3A	N	N	N	N	N	Y	Y	Y	N	N	N	N	N	N	N	N	N	N	N	N	N	N	N	N	N	N	N	N	N	N	N	N	N	N	N	N	N	N	N	N	N	N	N	N	N	N	N	N	N
DSG2	Y	Y	Y	N	N	N	N	N	N	N	N	N	N	N	N	N	N	N	N	N	N	N	N	N	N	N	N	N	N	N	N	N	N	N	N	N	N	N	N	N	N	N	N	N	N	N	N	N	N
APLNR	N	N	N	N	N	N	N	N	N	N	Y	N	N	N	N	N	N	N	N	N	N	N	N	N	N	N	N	N	Y	N	N	N	N	Y	N	N	N	N	N	N	N	N	N	N	N	N	N	N	N
IGHM	Y	Y	N	N	N	N	Y	N	N	N	N	N	N	N	N	N	N	N	N	N	N	N	N	N	N	N	N	N	N	N	N	N	N	N	N	N	N	N	N	N	N	N	N	N	N	N	N	N	N
UQCRFS1	Y	Y	N	N	N	N	Y	N	N	N	N	N	N	N	N	N	N	N	N	N	N	N	N	N	N	N	N	N	N	N	N	N	N	N	N	N	N	N	N	N	N	N	N	N	N	N	N	N	N
RPS2P46	Y	Y	Y	N	N	N	N	N	N	N	N	N	N	N	N	N	N	N	N	N	N	N	N	N	N	N	N	N	N	N	N	N	N	N	N	N	N	N	N	N	N	N	N	N	N	N	N	N	N
SDC4	N	N	Y	N	Y	N	N	N	N	N	N	N	N	N	N	N	N	N	N	N	N	N	N	N	N	N	N	N	N	N	N	N	N	N	Y	N	N	N	N	N	N	N	N	N	N	N	N	N	N
HIGD1A	Y	N	Y	N	N	N	N	N	N	N	N	N	N	N	N	N	N	Y	N	N	N	N	N	N	N	N	N	N	N	N	N	N	N	N	N	N	N	N	N	N	N	N	N	N	N	N	N	N	N
S100A14	Y	Y	Y	N	N	N	N	N	N	N	N	N	N	N	N	N	N	N	N	N	N	N	N	N	N	N	N	N	N	N	N	N	N	N	N	N	N	N	N	N	N	N	N	N	N	N	N	N	N
BZW1	Y	N	N	N	N	N	N	Y	N	N	N	N	N	N	N	N	N	Y	N	N	N	N	N	N	N	N	N	N	N	N	N	N	N	N	N	N	N	N	N	N	N	N	N	N	N	N	N	N	N
CLDND1	N	N	N	Y	N	N	N	Y	N	N	N	N	N	N	N	N	N	Y	N	N	N	N	N	N	N	N	N	N	N	N	N	N	N	N	N	N	N	N	N	N	N	N	N	N	N	N	N	N	N
PCK1	Y	Y	N	N	N	Y	N	N	N	N	N	N	N	N	N	N	N	N	N	N	N	N	N	N	N	N	N	N	N	N	N	N	N	N	N	N	N	N	N	N	N	N	N	N	N	N	N	N	N
MPHOSPH8	N	N	N	Y	N	Y	Y	N	N	N	N	N	N	N	N	N	N	N	N	N	N	N	N	N	N	N	N	N	N	N	N	N	N	N	N	N	N	N	N	N	N	N	N	N	N	N	N	N	N
RRBP1	N	Y	Y	N	Y	N	N	N	N	N	N	N	N	N	N	N	N	N	N	N	N	N	N	N	N	N	N	N	N	N	N	N	N	N	N	N	N	N	N	N	N	N	N	N	N	N	N	N	N
CD3D	N	N	N	Y	N	Y	N	Y	N	N	N	N	N	N	N	N	N	N	N	N	N	N	N	N	N	N	N	N	N	N	N	N	N	N	N	N	N	N	N	N	N	N	N	N	N	N	N	N	N
CMTM6	N	N	N	Y	N	N	Y	N	N	N	N	N	N	N	N	N	N	N	N	N	N	N	N	N	N	N	N	N	N	N	N	Y	N	N	N	N	N	N	N	N	N	N	N	N	N	N	N	N	N
UFC1	N	Y	Y	N	N	N	N	N	N	N	N	N	N	N	N	N	N	Y	N	N	N	N	N	N	N	N	N	N	N	N	N	N	N	N	N	N	N	N	N	N	N	N	N	N	N	N	N	N	N
HLA-DRB6	N	N	N	N	N	N	N	Y	N	Y	N	N	N	N	N	N	N	N	N	N	N	N	N	N	N	N	N	N	N	N	N	N	N	N	N	N	N	N	N	N	N	N	N	N	N	N	N	N	N
EIF4B	N	N	Y	Y	Y	N	N	N	N	N	N	N	N	N	N	N	N	N	N	N	N	N	N	N	N	N	N	N	N	N	N	N	N	N	N	N	N	N	N	N	N	N	N	N	N	N	N	N	N
TMBIM4	Y	Y	N	N	Y	N	N	N	N	N	N	N	N	N	N	N	N	N	N	N	N	N	N	N	N	N	N	N	N	N	N	N	N	N	N	N	N	N	N	N	N	N	N	N	N	N	N	N	N
PNRC2	N	N	N	Y	N	N	Y	Y	N	N	N	N	N	N	N	N	N	N	N	N	N	N	N	N	N	N	N	N	N	N	N	N	N	N	N	N	N	N	N	N	N	N	N	N	N	N	N	N	N
CDH1	Y	Y	Y	N	N	N	N	N	N	N	N	N	N	N	N	N	N	N	N	N	N	N	N	N	N	N	N	N	N	N	N	N	N	N	N	N	N	N	N	N	N	N	N	N	N	N	N	N	N
ENY2	Y	N	N	N	N	N	N	Y	N	N	N	N	N	N	N	N	N	Y	N	N	N	N	N	N	N	N	N	N	N	N	N	N	N	N	N	N	N	N	N	N	N	N	N	N	N	N	N	N	N
RWDD1	Y	N	N	Y	N	Y	N	N	N	N	N	N	N	N	N	N	N	N	N	N	N	N	N	N	N	N	N	N	N	N	N	N	N	N	N	N	N	N	N	N	N	N	N	N	N	N	N	N	N
ENSA	Y	Y	N	N	N	Y	N	N	N	N	N	N	N	N	N	N	N	N	N	N	N	N	N	N	N	N	N	N	N	N	N	N	N	N	N	N	N	N	N	N	N	N	N	N	N	N	N	N	N
CCNG1	Y	Y	Y	N	N	N	N	N	N	N	N	N	N	N	N	N	N	N	N	N	N	N	N	N	N	N	N	N	N	N	N	N	N	N	N	N	N	N	N	N	N	N	N	N	N	N	N	N	N
SRSF1	N	N	Y	N	Y	N	Y	N	N	N	N	N	N	N	N	N	N	N	N	N	N	N	N	N	N	N	N	N	N	N	N	N	N	N	N	N	N	N	N	N	N	N	N	N	N	N	N	N	N
RBM47	Y	Y	Y	N	N	N	N	N	N	N	N	N	N	N	N	N	N	N	N	N	N	N	N	N	N	N	N	N	N	N	N	N	N	N	N	N	N	N	N	N	N	N	N	N	N	N	N	N	N
ETS1	N	N	N	Y	N	Y	N	N	N	N	N	Y	N	N	N	N	N	N	N	N	N	N	N	N	N	N	N	N	N	N	N	N	N	N	N	N	N	N	N	N	N	N	N	N	N	N	N	N	N
TIMM8B	Y	Y	N	N	N	N	N	N	N	N	N	N	N	N	N	N	N	Y	N	N	N	N	N	N	N	N	N	N	N	N	N	N	N	N	N	N	N	N	N	N	N	N	N	N	N	N	N	N	N
TMCO1	Y	Y	N	Y	N	N	N	N	N	N	N	N	N	N	N	N	N	N	N	N	N	N	N	N	N	N	N	N	N	N	N	N	N	N	N	N	N	N	N	N	N	N	N	N	N	N	N	N	N
C19orf33	Y	Y	Y	N	N	N	N	N	N	N	N	N	N	N	N	N	N	N	N	N	N	N	N	N	N	N	N	N	N	N	N	N	N	N	N	N	N	N	N	N	N	N	N	N	N	N	N	N	N
MTCO1P12	Y	Y	N	N	N	Y	N	N	N	N	N	N	N	N	N	N	N	N	N	N	N	N	N	N	N	N	N	N	N	N	N	N	N	N	N	N	N	N	N	N	N	N	N	N	N	N	N	N	N
ERP44	Y	Y	Y	N	N	N	N	N	N	N	N	N	N	N	N	N	N	N	N	N	N	N	N	N	N	N	N	N	N	N	N	N	N	N	N	N	N	N	N	N	N	N	N	N	N	N	N	N	N
TSPAN1	Y	Y	Y	N	N	N	N	N	N	N	N	N	N	N	N	N	N	N	N	N	N	N	N	N	N	N	N	N	N	N	N	N	N	N	N	N	N	N	N	N	N	N	N	N	N	N	N	N	N
SDHC	Y	Y	N	N	N	N	N	N	N	N	N	N	N	N	N	N	N	Y	N	N	N	N	N	N	N	N	N	N	N	N	N	N	N	N	N	N	N	N	N	N	N	N	N	N	N	N	N	N	N
MEST	N	N	N	N	N	N	N	N	N	N	N	N	N	N	N	N	N	N	N	Y	N	N	N	N	N	N	N	Y	N	N	N	N	N	N	N	N	N	N	N	N	N	N	N	N	N	N	N	N	N
PLPP5	Y	Y	N	N	Y	N	N	N	N	N	N	N	N	N	N	N	N	N	N	N	N	N	N	N	N	N	N	N	N	N	N	N	N	N	N	N	N	N	N	N	N	N	N	N	N	N	N	N	N
KCNE2	N	Y	Y	N	Y	N	N	N	N	N	N	N	N	N	N	N	N	N	N	N	N	N	N	N	N	N	N	N	N	N	N	N	N	N	N	N	N	N	N	N	N	N	N	N	N	N	N	N	N
SERINC1	N	Y	N	Y	N	N	N	Y	N	N	N	N	N	N	N	N	N	N	N	N	N	N	N	N	N	N	N	N	N	N	N	N	N	N	N	N	N	N	N	N	N	N	N	N	N	N	N	N	N
RAB27A	N	Y	Y	N	N	N	N	Y	N	N	N	N	N	N	N	N	N	N	N	N	N	N	N	N	N	N	N	N	N	N	N	N	N	N	N	N	N	N	N	N	N	N	N	N	N	N	N	N	N
PLAC8	N	N	N	Y	N	N	Y	N	N	N	N	N	Y	N	N	N	N	N	N	N	N	N	N	N	N	N	N	N	N	N	N	N	N	N	N	N	N	N	N	N	N	N	N	N	N	N	N	N	N
ALDOB	Y	Y	N	N	N	Y	N	N	N	N	N	N	N	N	N	N	N	N	N	N	N	N	N	N	N	N	N	N	N	N	N	N	N	N	N	N	N	N	N	N	N	N	N	N	N	N	N	N	N
KLF10	N	N	N	N	N	N	N	N	N	N	N	N	N	N	N	N	N	Y	N	N	N	Y	N	N	N	N	N	N	N	N	N	N	N	N	N	N	N	N	N	N	Y	N	N	N	N	N	N	N	N
ANXA4	Y	Y	Y	N	N	N	N	N	N	N	N	N	N	N	N	N	N	N	N	N	N	N	N	N	N	N	N	N	N	N	N	N	N	N	N	N	N	N	N	N	N	N	N	N	N	N	N	N	N
ATP2A2	N	Y	N	N	N	N	N	N	N	N	N	N	N	Y	N	N	N	N	N	N	Y	N	N	N	N	N	N	N	N	N	N	N	N	N	N	N	N	N	N	N	N	N	N	N	N	N	N	N	N
MLPH	N	Y	Y	N	Y	N	N	N	N	N	N	N	N	N	N	N	N	N	N	N	N	N	N	N	N	N	N	N	N	N	N	N	N	N	N	N	N	N	N	N	N	N	N	N	N	N	N	N	N
NDUFS7	Y	Y	N	N	N	Y	N	N	N	N	N	N	N	N	N	N	N	N	N	N	N	N	N	N	N	N	N	N	N	N	N	N	N	N	N	N	N	N	N	N	N	N	N	N	N	N	N	N	N
ATP8B1	Y	N	Y	N	Y	N	N	N	N	N	N	N	N	N	N	N	N	N	N	N	N	N	N	N	N	N	N	N	N	N	N	N	N	N	N	N	N	N	N	N	N	N	N	N	N	N	N	N	N
MAT2A	N	N	N	N	N	N	N	N	N	N	N	N	N	Y	N	N	N	N	N	N	Y	N	N	N	N	N	N	N	N	N	N	N	N	N	Y	N	N	N	N	N	N	N	N	N	N	N	N	N	N
DPY30	Y	N	N	Y	N	N	N	N	N	N	N	N	N	N	N	N	N	N	N	N	N	N	N	N	N	N	N	N	N	N	N	N	N	N	N	N	N	N	N	N	N	N	N	N	N	N	N	N	N
LMAN1	N	Y	Y	N	N	N	N	N	N	N	N	N	N	N	N	N	N	N	N	N	N	N	N	N	N	N	N	N	N	N	N	N	N	N	N	N	N	N	N	N	N	N	N	N	N	N	N	N	N
PPCS	Y	N	N	N	N	Y	N	N	N	N	N	N	N	N	N	N	N	N	N	N	N	N	N	N	N	N	N	N	N	N	N	N	N	N	N	N	N	N	N	N	N	N	N	N	N	N	N	N	N
RUNX3	N	N	N	Y	N	N	N	Y	N	N	N	N	N	N	N	N	N	N	N	N	N	N	N	N	N	N	N	N	N	N	N	N	N	N	N	N	N	N	N	N	N	N	N	N	N	N	N	N	N
PDCD5	Y	N	N	N	Y	N	N	N	N	N	N	N	N	N	N	N	N	N	N	N	N	N	N	N	N	N	N	N	N	N	N	N	N	N	N	N	N	N	N	N	N	N	N	N	N	N	N	N	N
SEL1L3	Y	Y	N	N	N	N	N	N	N	N	N	N	N	N	N	N	N	N	N	N	N	N	N	N	N	N	N	N	N	N	N	N	N	N	N	N	N	N	N	N	N	N	N	N	N	N	N	N	N
CST7	N	N	N	N	N	Y	N	N	Y	N	N	N	N	N	N	N	N	N	N	N	N	N	N	N	N	N	N	N	N	N	N	N	N	N	N	N	N	N	N	N	N	N	N	N	N	N	N	N	N
VWA5A	N	N	N	N	N	N	N	N	N	N	N	N	N	N	N	N	N	N	N	N	N	N	N	N	N	N	N	N	N	Y	N	N	N	N	N	N	N	N	N	N	N	N	N	N	N	N	N	Y	N
MAOA	Y	Y	N	N	N	N	N	N	N	N	N	N	N	N	N	N	N	N	N	N	N	N	N	N	N	N	N	N	N	N	N	N	N	N	N	N	N	N	N	N	N	N	N	N	N	N	N	N	N
GYPC	N	N	N	N	N	N	N	Y	N	N	N	N	N	N	N	N	N	N	N	N	N	N	N	N	N	N	N	N	N	N	N	N	N	N	N	N	N	N	N	N	N	N	N	N	N	Y	N	N	N
CDK1	N	N	N	N	N	N	N	N	N	N	N	N	N	N	N	N	N	N	N	Y	N	N	N	N	N	N	N	N	N	N	N	N	N	N	N	N	N	Y	N	N	N	N	N	N	N	N	N	N	N
MZB1	Y	N	N	N	N	Y	N	N	N	N	N	N	N	N	N	N	N	N	N	N	N	N	N	N	N	N	N	N	N	N	N	N	N	N	N	N	N	N	N	N	N	N	N	N	N	N	N	N	N
EIF1AX	N	N	Y	N	Y	N	N	N	N	N	N	N	N	N	N	N	N	N	N	N	N	N	N	N	N	N	N	N	N	N	N	N	N	N	N	N	N	N	N	N	N	N	N	N	N	N	N	N	N
NDUFS4	Y	N	N	N	N	N	N	N	N	N	N	N	N	N	N	N	N	Y	N	N	N	N	N	N	N	N	N	N	N	N	N	N	N	N	N	N	N	N	N	N	N	N	N	N	N	N	N	N	N
PXDN	N	N	N	N	N	N	N	N	N	N	N	N	N	N	N	N	N	N	Y	N	N	N	N	N	N	N	N	N	N	N	N	N	N	Y	N	N	N	N	N	N	N	N	N	N	N	N	N	N	N
FCN1	N	N	N	N	N	N	N	N	N	N	N	N	N	N	N	N	Y	N	N	N	N	N	N	N	N	N	N	N	N	N	N	N	N	N	N	N	N	N	Y	N	N	N	N	N	N	N	N	N	N
SPTBN1	N	N	Y	N	N	N	N	N	N	N	N	N	N	N	N	N	N	N	N	N	N	N	N	N	N	N	N	N	N	N	N	N	N	Y	N	N	N	N	N	N	N	N	N	N	N	N	N	N	N
MRPL34	Y	Y	N	N	N	N	N	N	N	N	N	N	N	N	N	N	N	N	N	N	N	N	N	N	N	N	N	N	N	N	N	N	N	N	N	N	N	N	N	N	N	N	N	N	N	N	N	N	N
TSPAN7	N	N	N	N	N	N	N	N	N	N	N	N	N	N	Y	Y	N	N	N	N	N	N	N	N	N	N	N	N	N	N	N	N	N	N	N	N	N	N	N	N	N	N	N	N	N	N	N	N	N
HP1BP3	Y	N	Y	N	N	N	N	N	N	N	N	N	N	N	N	N	N	N	N	N	N	N	N	N	N	N	N	N	N	N	N	N	N	N	N	N	N	N	N	N	N	N	N	N	N	N	N	N	N
PBLD	Y	N	N	N	Y	N	N	N	N	N	N	N	N	N	N	N	N	N	N	N	N	N	N	N	N	N	N	N	N	N	N	N	N	N	N	N	N	N	N	N	N	N	N	N	N	N	N	N	N
LMO4	N	Y	Y	N	N	N	N	N	N	N	N	N	N	N	N	N	N	N	N	N	N	N	N	N	N	N	N	N	N	N	N	N	N	N	N	N	N	N	N	N	N	N	N	N	N	N	N	N	N
TTC3	N	Y	Y	N	N	N	N	N	N	N	N	N	N	N	N	N	N	N	N	N	N	N	N	N	N	N	N	N	N	N	N	N	N	N	N	N	N	N	N	N	N	N	N	N	N	N	N	N	N
KLF2	N	N	N	N	N	N	N	N	N	N	N	N	N	N	N	Y	N	N	N	N	N	N	N	N	N	N	N	N	N	N	N	N	N	N	N	Y	N	N	N	N	N	N	N	N	N	N	N	N	N
CPD	N	Y	Y	N	N	N	N	N	N	N	N	N	N	N	N	N	N	N	N	N	N	N	N	N	N	N	N	N	N	N	N	N	N	N	N	N	N	N	N	N	N	N	N	N	N	N	N	N	N
TANK	N	N	N	Y	N	N	Y	N	N	N	N	N	N	N	N	N	N	N	N	N	N	N	N	N	N	N	N	N	N	N	N	N	N	N	N	N	N	N	N	N	N	N	N	N	N	N	N	N	N
RCAN1	N	N	N	N	N	N	N	N	N	N	N	N	N	N	Y	N	N	N	N	N	N	N	N	N	N	N	N	N	N	N	N	N	N	N	N	N	N	N	N	N	Y	N	N	N	N	N	N	N	N
CASP1	Y	N	N	N	N	Y	N	N	N	N	N	N	N	N	N	N	N	N	N	N	N	N	N	N	N	N	N	N	N	N	N	N	N	N	N	N	N	N	N	N	N	N	N	N	N	N	N	N	N
GTF2H5	Y	N	N	N	N	N	N	N	N	N	N	N	N	N	N	N	N	Y	N	N	N	N	N	N	N	N	N	N	N	N	N	N	N	N	N	N	N	N	N	N	N	N	N	N	N	N	N	N	N
HBP1	N	N	N	Y	N	N	N	Y	N	N	N	N	N	N	N	N	N	N	N	N	N	N	N	N	N	N	N	N	N	N	N	N	N	N	N	N	N	N	N	N	N	N	N	N	N	N	N	N	N
CA9	N	N	Y	N	Y	N	N	N	N	N	N	N	N	N	N	N	N	N	N	N	N	N	N	N	N	N	N	N	N	N	N	N	N	N	N	N	N	N	N	N	N	N	N	N	N	N	N	N	N
SNRPGP10	N	N	N	Y	N	N	N	N	N	N	N	N	N	N	N	N	N	Y	N	N	N	N	N	N	N	N	N	N	N	N	N	N	N	N	N	N	N	N	N	N	N	N	N	N	N	N	N	N	N
CD93	N	N	N	N	N	N	N	N	N	N	N	N	N	N	N	N	N	N	N	N	N	N	N	N	N	N	N	N	N	N	N	N	N	Y	N	N	N	N	N	N	Y	N	N	N	N	N	N	N	N
SNCA	N	N	N	N	N	N	N	N	N	N	N	N	N	N	N	N	N	N	N	N	N	N	N	N	N	N	N	N	N	N	N	N	N	N	N	N	N	N	N	N	N	N	N	N	N	N	N	N	N
VEGFA	N	Y	N	N	N	N	N	N	N	N	N	N	N	N	N	N	N	N	N	N	N	N	N	N	N	N	N	N	N	N	N	N	N	N	N	N	N	N	N	N	N	N	N	N	Y	N	N	N	N
FAM96A	Y	Y	N	N	N	N	N	N	N	N	N	N	N	N	N	N	N	N	N	N	N	N	N	N	N	N	N	N	N	N	N	N	N	N	N	N	N	N	N	N	N	N	N	N	N	N	N	N	N
MYC	N	N	N	N	N	N	N	N	N	N	N	Y	N	N	N	N	N	N	N	N	N	N	N	N	N	N	N	N	N	N	Y	N	N	N	N	N	N	N	N	N	N	N	N	N	N	N	N	N	N
EPN1	N	N	Y	N	Y	N	N	N	N	N	N	N	N	N	N	N	N	N	N	N	N	N	N	N	N	N	N	N	N	N	N	N	N	N	N	N	N	N	N	N	N	N	N	N	N	N	N	N	N
VCP	Y	N	Y	N	N	N	N	N	N	N	N	N	N	N	N	N	N	N	N	N	N	N	N	N	N	N	N	N	N	N	N	N	N	N	N	N	N	N	N	N	N	N	N	N	N	N	N	N	N
RDH11	N	Y	N	N	N	N	N	N	N	N	N	N	N	N	N	N	N	Y	N	N	N	N	N	N	N	N	N	N	N	N	N	N	N	N	N	N	N	N	N	N	N	N	N	N	N	N	N	N	N
SLC25A39	N	N	N	N	N	N	N	N	N	N	N	N	N	N	N	N	N	N	N	N	N	N	N	N	N	N	N	N	N	N	N	N	N	N	N	N	N	N	N	N	N	N	N	N	N	N	N	N	N
PIGT	N	N	Y	N	Y	N	N	N	N	N	N	N	N	N	N	N	N	N	N	N	N	N	N	N	N	N	N	N	N	N	N	N	N	N	N	N	N	N	N	N	N	N	N	N	N	N	N	N	N
MRPL22	N	Y	N	N	N	N	N	N	N	N	N	N	N	N	N	N	N	Y	N	N	N	N	N	N	N	N	N	N	N	N	N	N	N	N	N	N	N	N	N	N	N	N	N	N	N	N	N	N	N
GPBP1	N	N	N	Y	N	N	Y	N	N	N	N	N	N	N	N	N	N	N	N	N	N	N	N	N	N	N	N	N	N	N	N	N	N	N	N	N	N	N	N	N	N	N	N	N	N	N	N	N	N
FAM3C	N	Y	N	N	Y	N	N	N	N	N	N	N	N	N	N	N	N	N	N	N	N	N	N	N	N	N	N	N	N	N	N	N	N	N	N	N	N	N	N	N	N	N	N	N	N	N	N	N	N
PAM	N	Y	N	N	N	N	N	N	N	N	N	N	N	N	N	N	N	N	N	N	N	N	N	N	N	N	N	N	N	N	N	N	N	N	N	N	N	N	N	N	N	N	N	N	Y	N	N	N	N
FCGR2A	N	N	N	N	N	N	N	N	N	Y	N	N	N	N	N	N	N	N	N	N	N	N	N	N	N	N	N	N	N	N	N	Y	N	N	N	N	N	N	N	N	N	N	N	N	N	N	N	N	N
LINC00493	Y	N	N	Y	N	N	N	N	N	N	N	N	N	N	N	N	N	N	N	N	N	N	N	N	N	N	N	N	N	N	N	N	N	N	N	N	N	N	N	N	N	N	N	N	N	N	N	N	N
ADGRE5	N	N	N	N	N	Y	N	Y	N	N	N	N	N	N	N	N	N	N	N	N	N	N	N	N	N	N	N	N	N	N	N	N	N	N	N	N	N	N	N	N	N	N	N	N	N	N	N	N	N
CCL18	N	N	N	N	N	N	N	Y	N	N	N	N	N	N	N	N	N	N	N	N	N	N	N	N	Y	N	N	N	N	N	N	N	N	N	N	N	N	N	N	N	N	N	N	N	N	N	N	N	N
MFGE8	N	N	N	N	N	N	N	N	N	N	N	N	N	N	N	N	N	N	N	N	N	N	N	N	N	N	N	N	N	N	N	N	N	N	Y	Y	N	N	N	N	N	N	N	N	N	N	N	N	N
OLFM4	Y	N	N	N	N	N	Y	N	N	N	N	N	N	N	N	N	N	N	N	N	N	N	N	N	N	N	N	N	N	N	N	N	N	N	N	N	N	N	N	N	N	N	N	N	N	N	N	N	N
CLDN3	Y	Y	N	N	N	N	N	N	N	N	N	N	N	N	N	N	N	N	N	N	N	N	N	N	N	N	N	N	N	N	N	N	N	N	N	N	N	N	N	N	N	N	N	N	N	N	N	N	N
TWISTNB	N	N	N	Y	N	N	N	N	N	N	N	N	N	N	N	N	N	N	N	N	N	N	N	Y	N	N	N	N	N	N	N	N	N	N	N	N	N	N	N	N	N	N	N	N	N	N	N	N	N
CHD2	N	N	N	Y	N	N	Y	N	N	N	N	N	N	N	N	N	N	N	N	N	N	N	N	N	N	N	N	N	N	N	N	N	N	N	N	N	N	N	N	N	N	N	N	N	N	N	N	N	N
NAA38	Y	N	N	N	N	N	N	N	N	N	N	N	N	N	N	N	N	Y	N	N	N	N	N	N	N	N	N	N	N	N	N	N	N	N	N	N	N	N	N	N	N	N	N	N	N	N	N	N	N
TPSB2	N	N	N	N	N	N	N	N	N	N	N	N	N	N	N	N	N	N	N	N	N	N	N	N	N	N	N	N	N	Y	N	N	N	N	N	N	N	N	N	N	N	N	N	N	N	N	N	Y	N
EML4	N	N	N	Y	N	N	Y	N	N	N	N	N	N	N	N	N	N	N	N	N	N	N	N	N	N	N	N	N	N	N	N	N	N	N	N	N	N	N	N	N	N	N	N	N	N	N	N	N	N
SSB	Y	N	N	N	N	N	N	N	N	N	N	N	N	N	N	N	N	Y	N	N	N	N	N	N	N	N	N	N	N	N	N	N	N	N	N	N	N	N	N	N	N	N	N	N	N	N	N	N	N
TMC5	N	Y	N	N	Y	N	N	N	N	N	N	N	N	N	N	N	N	N	N	N	N	N	N	N	N	N	N	N	N	N	N	N	N	N	N	N	N	N	N	N	N	N	N	N	N	N	N	N	N
APOLD1	N	N	N	N	N	N	N	N	N	N	N	N	N	N	N	Y	N	N	N	N	N	N	N	N	N	N	N	N	N	N	N	N	N	N	N	Y	N	N	N	N	N	N	N	N	N	N	N	N	N
TACSTD2	N	N	Y	N	N	N	N	N	N	N	N	Y	N	N	N	N	N	N	N	N	N	N	N	N	N	N	N	N	N	N	N	N	N	N	N	N	N	N	N	N	N	N	N	N	N	N	N	N	N
CPA3	N	N	N	N	N	N	N	N	N	N	N	N	N	N	N	N	N	N	N	N	N	N	N	N	N	N	N	N	N	Y	N	N	N	N	N	N	N	N	N	N	N	N	N	N	N	N	N	Y	N
RAB4A	N	Y	N	N	Y	N	N	N	N	N	N	N	N	N	N	N	N	N	N	N	N	N	N	N	N	N	N	N	N	N	N	N	N	N	N	N	N	N	N	N	N	N	N	N	N	N	N	N	N
ACSL1	N	N	N	N	N	N	N	N	N	N	N	N	N	N	N	N	N	N	N	N	N	N	N	N	N	N	N	N	N	N	N	Y	N	N	N	N	N	N	N	N	N	N	N	N	N	N	Y	N	N
SYF2	N	N	N	Y	N	N	Y	N	N	N	N	N	N	N	N	N	N	N	N	N	N	N	N	N	N	N	N	N	N	N	N	N	N	N	N	N	N	N	N	N	N	N	N	N	N	N	N	N	N
HBM	N	N	N	N	N	N	N	N	N	N	N	N	N	N	N	N	N	N	N	N	N	N	N	N	N	N	N	N	N	N	N	N	N	N	N	N	N	N	N	N	N	N	N	N	N	N	N	N	N
ODC1	N	Y	N	N	N	N	N	N	N	N	N	N	N	Y	N	N	N	N	N	N	N	N	N	N	N	N	N	N	N	N	N	N	N	N	N	N	N	N	N	N	N	N	N	N	N	N	N	N	N
MSMO1	Y	Y	N	N	N	N	N	N	N	N	N	N	N	N	N	N	N	N	N	N	N	N	N	N	N	N	N	N	N	N	N	N	N	N	N	N	N	N	N	N	N	N	N	N	N	N	N	N	N
SFTPC	N	N	N	N	N	N	N	Y	N	N	N	N	N	N	N	N	N	N	N	N	N	N	N	Y	N	N	N	N	N	N	N	N	N	N	N	N	N	N	N	N	N	N	N	N	N	N	N	N	N
CHP1	N	N	Y	N	Y	N	N	N	N	N	N	N	N	N	N	N	N	N	N	N	N	N	N	N	N	N	N	N	N	N	N	N	N	N	N	N	N	N	N	N	N	N	N	N	N	N	N	N	N
TRAF3IP3	N	N	N	Y	N	Y	N	N	N	N	N	N	N	N	N	N	N	N	N	N	N	N	N	N	N	N	N	N	N	N	N	N	N	N	N	N	N	N	N	N	N	N	N	N	N	N	N	N	N
CLEC2D	N	N	N	Y	N	N	N	Y	N	N	N	N	N	N	N	N	N	N	N	N	N	N	N	N	N	N	N	N	N	N	N	N	N	N	N	N	N	N	N	N	N	N	N	N	N	N	N	N	N
MAGOH	N	N	N	Y	N	N	N	N	N	N	N	N	N	N	N	N	N	Y	N	N	N	N	N	N	N	N	N	N	N	N	N	N	N	N	N	N	N	N	N	N	N	N	N	N	N	N	N	N	N
MAF	N	N	N	N	N	N	N	N	N	N	N	N	N	N	N	N	N	N	N	N	N	N	N	N	N	N	N	N	N	N	N	N	Y	N	N	N	N	N	N	N	N	N	N	N	N	Y	N	N	N
FNDC3B	N	Y	N	N	Y	N	N	N	N	N	N	N	N	N	N	N	N	N	N	N	N	N	N	N	N	N	N	N	N	N	N	N	N	N	N	N	N	N	N	N	N	N	N	N	N	N	N	N	N
ALAS2	N	N	N	N	N	N	N	N	N	N	N	N	N	N	N	N	N	N	N	N	N	N	N	N	N	N	N	N	N	N	N	N	N	N	N	N	N	N	N	N	N	N	N	N	N	N	N	N	N
DEK	N	N	N	N	N	Y	Y	N	N	N	N	N	N	N	N	N	N	N	N	N	N	N	N	N	N	N	N	N	N	N	N	N	N	N	N	N	N	N	N	N	N	N	N	N	N	N	N	N	N
NINJ1	N	N	N	N	N	N	N	N	N	N	N	N	N	N	N	N	Y	N	N	N	N	N	N	N	N	N	N	N	N	N	N	N	N	N	N	N	N	N	Y	N	N	N	N	N	N	N	N	N	N
NDUFS3	Y	Y	N	N	N	N	N	N	N	N	N	N	N	N	N	N	N	N	N	N	N	N	N	N	N	N	N	N	N	N	N	N	N	N	N	N	N	N	N	N	N	N	N	N	N	N	N	N	N
DYNLT3	N	N	N	N	Y	Y	N	N	N	N	N	N	N	N	N	N	N	N	N	N	N	N	N	N	N	N	N	N	N	N	N	N	N	N	N	N	N	N	N	N	N	N	N	N	N	N	N	N	N
FAM3D	Y	Y	N	N	N	N	N	N	N	N	N	N	N	N	N	N	N	N	N	N	N	N	N	N	N	N	N	N	N	N	N	N	N	N	N	N	N	N	N	N	N	N	N	N	N	N	N	N	N
AAK1	N	N	N	N	N	Y	N	Y	N	N	N	N	N	N	N	N	N	N	N	N	N	N	N	N	N	N	N	N	N	N	N	N	N	N	N	N	N	N	N	N	N	N	N	N	N	N	N	N	N
RPL15P3	N	N	N	Y	N	N	N	N	N	N	N	N	N	N	N	N	N	Y	N	N	N	N	N	N	N	N	N	N	N	N	N	N	N	N	N	N	N	N	N	N	N	N	N	N	N	N	N	N	N
CISD3	Y	Y	N	N	N	N	N	N	N	N	N	N	N	N	N	N	N	N	N	N	N	N	N	N	N	N	N	N	N	N	N	N	N	N	N	N	N	N	N	N	N	N	N	N	N	N	N	N	N
SI	Y	N	N	N	N	Y	N	N	N	N	N	N	N	N	N	N	N	N	N	N	N	N	N	N	N	N	N	N	N	N	N	N	N	N	N	N	N	N	N	N	N	N	N	N	N	N	N	N	N
C1orf162	N	N	N	N	N	N	N	Y	N	N	N	N	N	N	N	N	N	N	N	N	N	N	N	N	N	N	N	N	N	N	N	N	N	N	N	N	N	N	Y	N	N	N	N	N	N	N	N	N	N
KLRB1	N	N	N	N	N	Y	N	Y	N	N	N	N	N	N	N	N	N	N	N	N	N	N	N	N	N	N	N	N	N	N	N	N	N	N	N	N	N	N	N	N	N	N	N	N	N	N	N	N	N
PNP	N	N	N	N	N	N	N	N	N	N	N	N	N	N	N	N	N	N	N	N	N	N	N	N	N	N	N	N	N	N	N	N	N	N	Y	N	N	N	N	N	Y	N	N	N	N	N	N	N	N
CXCL14	N	N	N	N	N	N	N	N	N	N	N	N	N	N	N	N	N	N	N	N	N	N	N	N	N	N	N	Y	N	N	N	N	N	N	N	N	N	N	N	N	N	N	N	N	N	N	N	N	N
SLC25A37	Y	N	N	N	N	N	N	N	N	N	N	N	N	N	N	N	N	N	N	N	N	N	N	N	N	N	N	N	N	N	N	N	N	N	N	N	N	N	N	N	N	N	N	N	N	N	N	N	N
PLN	N	N	N	N	N	N	N	N	N	N	N	N	N	N	N	N	N	N	N	N	N	N	N	N	N	N	N	N	N	N	N	N	N	N	N	N	N	N	N	N	N	N	Y	Y	N	N	N	N	N
HMOX2	N	N	N	N	Y	N	N	Y	N	N	N	N	N	N	N	N	N	N	N	N	N	N	N	N	N	N	N	N	N	N	N	N	N	N	N	N	N	N	N	N	N	N	N	N	N	N	N	N	N
PLP2	Y	N	Y	N	N	N	N	N	N	N	N	N	N	N	N	N	N	N	N	N	N	N	N	N	N	N	N	N	N	N	N	N	N	N	N	N	N	N	N	N	N	N	N	N	N	N	N	N	N
CHMP5	Y	N	N	N	N	N	N	N	N	N	N	N	N	N	N	N	N	Y	N	N	N	N	N	N	N	N	N	N	N	N	N	N	N	N	N	N	N	N	N	N	N	N	N	N	N	N	N	N	N
TMEM30B	N	Y	Y	N	N	N	N	N	N	N	N	N	N	N	N	N	N	N	N	N	N	N	N	N	N	N	N	N	N	N	N	N	N	N	N	N	N	N	N	N	N	N	N	N	N	N	N	N	N
PAFAH1B1	N	N	N	Y	N	N	N	Y	N	N	N	N	N	N	N	N	N	N	N	N	N	N	N	N	N	N	N	N	N	N	N	N	N	N	N	N	N	N	N	N	N	N	N	N	N	N	N	N	N
DDAH1	N	Y	Y	N	N	N	N	N	N	N	N	N	N	N	N	N	N	N	N	N	N	N	N	N	N	N	N	N	N	N	N	N	N	N	N	N	N	N	N	N	N	N	N	N	N	N	N	N	N
TIPARP	N	N	N	N	N	N	N	Y	N	N	N	Y	N	N	N	N	N	N	N	N	N	N	N	N	N	N	N	N	N	N	N	N	N	N	N	N	N	N	N	N	N	N	N	N	N	N	N	N	N
ARFGEF3	N	Y	N	N	Y	N	N	N	N	N	N	N	N	N	N	N	N	N	N	N	N	N	N	N	N	N	N	N	N	N	N	N	N	N	N	N	N	N	N	N	N	N	N	N	N	N	N	N	N
SLC40A1	Y	N	N	N	N	N	N	N	N	N	N	N	N	N	N	N	N	N	N	N	N	N	N	N	N	N	N	N	N	N	N	N	Y	N	N	N	N	N	N	N	N	N	N	N	N	N	N	N	N
ANAPC13	N	Y	N	N	N	N	N	N	N	N	N	N	N	N	N	N	N	Y	N	N	N	N	N	N	N	N	N	N	N	N	N	N	N	N	N	N	N	N	N	N	N	N	N	N	N	N	N	N	N
DUSP2	N	N	N	N	N	N	Y	N	N	N	N	N	N	N	N	N	N	N	N	N	N	N	N	N	N	N	N	N	N	N	N	N	N	N	N	N	Y	N	N	N	N	N	N	N	N	N	N	N	N
CDK2AP2	N	N	N	N	N	N	Y	Y	N	N	N	N	N	N	N	N	N	N	N	N	N	N	N	N	N	N	N	N	N	N	N	N	N	N	N	N	N	N	N	N	N	N	N	N	N	N	N	N	N
SND1	N	N	Y	N	Y	N	N	N	N	N	N	N	N	N	N	N	N	N	N	N	N	N	N	N	N	N	N	N	N	N	N	N	N	N	N	N	N	N	N	N	N	N	N	N	N	N	N	N	N
RNF145	N	N	N	N	N	N	Y	Y	N	N	N	N	N	N	N	N	N	N	N	N	N	N	N	N	N	N	N	N	N	N	N	N	N	N	N	N	N	N	N	N	N	N	N	N	N	N	N	N	N
TCEAL8	N	Y	N	N	N	N	N	N	N	N	N	N	N	N	N	N	N	Y	N	N	N	N	N	N	N	N	N	N	N	N	N	N	N	N	N	N	N	N	N	N	N	N	N	N	N	N	N	N	N
CLDN7	Y	Y	N	N	N	N	N	N	N	N	N	N	N	N	N	N	N	N	N	N	N	N	N	N	N	N	N	N	N	N	N	N	N	N	N	N	N	N	N	N	N	N	N	N	N	N	N	N	N
SELE	N	N	N	N	N	N	N	N	N	N	N	N	N	N	Y	N	N	N	N	N	N	N	N	N	N	N	N	N	N	N	N	N	N	N	N	N	N	N	N	N	Y	N	N	N	N	N	N	N	N
TMPO	N	N	N	N	N	N	N	N	N	N	N	N	N	N	N	N	N	Y	N	N	N	N	N	N	N	N	N	N	N	N	N	N	N	N	N	N	N	Y	N	N	N	N	N	N	N	N	N	N	N
ASPH	N	N	Y	N	Y	N	N	N	N	N	N	N	N	N	N	N	N	N	N	N	N	N	N	N	N	N	N	N	N	N	N	N	N	N	N	N	N	N	N	N	N	N	N	N	N	N	N	N	N
LEPR	N	N	N	N	Y	N	N	N	N	N	N	N	N	N	N	N	N	N	Y	N	N	N	N	N	N	N	N	N	N	N	N	N	N	N	N	N	N	N	N	N	N	N	N	N	N	N	N	N	N
RPS27AP16	N	N	N	Y	N	N	N	Y	N	N	N	N	N	N	N	N	N	N	N	N	N	N	N	N	N	N	N	N	N	N	N	N	N	N	N	N	N	N	N	N	N	N	N	N	N	N	N	N	N
ARPP19	N	N	N	Y	N	N	Y	N	N	N	N	N	N	N	N	N	N	N	N	N	N	N	N	N	N	N	N	N	N	N	N	N	N	N	N	N	N	N	N	N	N	N	N	N	N	N	N	N	N
EDNRB	N	N	N	N	N	N	N	N	N	N	N	N	N	N	N	N	N	Y	Y	N	N	N	N	N	N	N	N	N	N	N	N	N	N	N	N	N	N	N	N	N	N	N	N	N	N	N	N	N	N
COX20	Y	Y	N	N	N	N	N	N	N	N	N	N	N	N	N	N	N	N	N	N	N	N	N	N	N	N	N	N	N	N	N	N	N	N	N	N	N	N	N	N	N	N	N	N	N	N	N	N	N
STAT3	N	N	N	Y	N	N	N	N	N	N	N	Y	N	N	N	N	N	N	N	N	N	N	N	N	N	N	N	N	N	N	N	N	N	N	N	N	N	N	N	N	N	N	N	N	N	N	N	N	N
2022-09-09	N	N	N	N	N	N	Y	Y	N	N	N	N	N	N	N	N	N	N	N	N	N	N	N	N	N	N	N	N	N	N	N	N	N	N	N	N	N	N	N	N	N	N	N	N	N	N	N	N	N
GPRC5A	N	N	Y	N	N	N	N	N	N	N	N	N	N	N	N	N	N	N	N	N	N	N	N	N	N	N	N	N	N	N	N	N	N	N	N	N	N	N	N	N	N	N	N	N	Y	N	N	N	N
MTCH1	N	N	N	N	Y	N	N	Y	N	N	N	N	N	N	N	N	N	N	N	N	N	N	N	N	N	N	N	N	N	N	N	N	N	N	N	N	N	N	N	N	N	N	N	N	N	N	N	N	N
VDAC3	N	Y	N	N	N	N	N	N	N	N	N	N	N	N	N	N	N	Y	N	N	N	N	N	N	N	N	N	N	N	N	N	N	N	N	N	N	N	N	N	N	N	N	N	N	N	N	N	N	N
NFIC	N	N	Y	N	Y	N	N	N	N	N	N	N	N	N	N	N	N	N	N	N	N	N	N	N	N	N	N	N	N	N	N	N	N	N	N	N	N	N	N	N	N	N	N	N	N	N	N	N	N
CTGF	N	N	N	N	N	N	N	N	N	N	N	N	N	N	N	N	N	N	N	N	N	N	N	N	N	N	N	N	N	N	Y	N	N	N	Y	N	N	N	N	N	N	N	N	N	N	N	N	N	N
ISG15	N	N	N	Y	N	Y	N	N	N	N	N	N	N	N	N	N	N	N	N	N	N	N	N	N	N	N	N	N	N	N	N	N	N	N	N	N	N	N	N	N	N	N	N	N	N	N	N	N	N
LIPF	N	Y	N	N	Y	N	N	N	N	N	N	N	N	N	N	N	N	N	N	N	N	N	N	N	N	N	N	N	N	N	N	N	N	N	N	N	N	N	N	N	N	N	N	N	N	N	N	N	N
MRPL3	N	Y	Y	N	N	N	N	N	N	N	N	N	N	N	N	N	N	N	N	N	N	N	N	N	N	N	N	N	N	N	N	N	N	N	N	N	N	N	N	N	N	N	N	N	N	N	N	N	N
AHSA1	N	N	N	Y	N	N	Y	N	N	N	N	N	N	N	N	N	N	N	N	N	N	N	N	N	N	N	N	N	N	N	N	N	N	N	N	N	N	N	N	N	N	N	N	N	N	N	N	N	N
UBL3	N	N	Y	N	Y	N	N	N	N	N	N	N	N	N	N	N	N	N	N	N	N	N	N	N	N	N	N	N	N	N	N	N	N	N	N	N	N	N	N	N	N	N	N	N	N	N	N	N	N
UBE2C	N	N	N	N	N	N	N	N	N	N	N	N	N	N	N	N	N	N	N	Y	N	N	N	N	N	N	N	N	N	N	N	N	N	N	N	N	N	Y	N	N	N	N	N	N	N	N	N	N	N
GIMAP7	N	N	N	Y	N	Y	N	N	N	N	N	N	N	N	N	N	N	N	N	N	N	N	N	N	N	N	N	N	N	N	N	N	N	N	N	N	N	N	N	N	N	N	N	N	N	N	N	N	N
MBNL1	N	N	N	Y	N	N	N	Y	N	N	N	N	N	N	N	N	N	N	N	N	N	N	N	N	N	N	N	N	N	N	N	N	N	N	N	N	N	N	N	N	N	N	N	N	N	N	N	N	N
BRI3	N	N	Y	N	Y	N	N	N	N	N	N	N	N	N	N	N	N	N	N	N	N	N	N	N	N	N	N	N	N	N	N	N	N	N	N	N	N	N	N	N	N	N	N	N	N	N	N	N	N
CCDC80	N	N	N	N	N	N	N	N	N	N	N	N	N	N	N	N	N	N	N	N	N	N	N	N	N	N	N	N	N	N	Y	N	N	N	N	N	N	N	N	N	N	Y	N	N	N	N	N	N	N
PABPC4	N	N	Y	N	Y	N	N	N	N	N	N	N	N	N	N	N	N	N	N	N	N	N	N	N	N	N	N	N	N	N	N	N	N	N	N	N	N	N	N	N	N	N	N	N	N	N	N	N	N
RPL39P3	Y	N	N	Y	N	N	N	N	N	N	N	N	N	N	N	N	N	N	N	N	N	N	N	N	N	N	N	N	N	N	N	N	N	N	N	N	N	N	N	N	N	N	N	N	N	N	N	N	N
OS9	N	Y	N	N	Y	N	N	N	N	N	N	N	N	N	N	N	N	N	N	N	N	N	N	N	N	N	N	N	N	N	N	N	N	N	N	N	N	N	N	N	N	N	N	N	N	N	N	N	N
TOP2A	N	N	N	N	N	N	N	N	N	N	N	N	N	N	N	N	N	N	N	Y	N	N	N	N	N	N	N	N	N	N	N	N	N	N	N	N	N	Y	N	N	N	N	N	N	N	N	N	N	N
C16orf89	N	Y	N	N	Y	N	N	N	N	N	N	N	N	N	N	N	N	N	N	N	N	N	N	N	N	N	N	N	N	N	N	N	N	N	N	N	N	N	N	N	N	N	N	N	N	N	N	N	N
IL6ST	N	N	N	N	N	N	N	N	N	N	N	N	N	N	N	Y	N	N	N	N	N	N	N	N	N	N	N	N	N	N	N	N	N	N	Y	N	N	N	N	N	N	N	N	N	N	N	N	N	N
CXCL1	N	N	N	N	Y	N	N	N	N	N	N	N	N	N	N	N	N	N	N	N	N	N	N	N	Y	N	N	N	N	N	N	N	N	N	N	N	N	N	N	N	N	N	N	N	N	N	N	N	N
HIF1A	N	N	N	Y	N	N	N	N	N	N	N	N	N	N	N	N	N	N	N	N	N	N	N	N	N	N	N	N	N	N	N	Y	N	N	N	N	N	N	N	N	N	N	N	N	N	N	N	N	N
CD3G	N	N	N	Y	N	Y	N	N	N	N	N	N	N	N	N	N	N	N	N	N	N	N	N	N	N	N	N	N	N	N	N	N	N	N	N	N	N	N	N	N	N	N	N	N	N	N	N	N	N
CD96	N	N	N	Y	N	N	N	Y	N	N	N	N	N	N	N	N	N	N	N	N	N	N	N	N	N	N	N	N	N	N	N	N	N	N	N	N	N	N	N	N	N	N	N	N	N	N	N	N	N
PRELID1	Y	Y	N	N	N	N	N	N	N	N	N	N	N	N	N	N	N	N	N	N	N	N	N	N	N	N	N	N	N	N	N	N	N	N	N	N	N	N	N	N	N	N	N	N	N	N	N	N	N
WWTR1	N	N	N	N	N	N	N	N	N	N	N	Y	N	N	N	N	N	Y	N	N	N	N	N	N	N	N	N	N	N	N	N	N	N	N	N	N	N	N	N	N	N	N	N	N	N	N	N	N	N
SLC35A3	N	Y	Y	N	N	N	N	N	N	N	N	N	N	N	N	N	N	N	N	N	N	N	N	N	N	N	N	N	N	N	N	N	N	N	N	N	N	N	N	N	N	N	N	N	N	N	N	N	N
DRAP1	N	N	N	N	N	Y	N	Y	N	N	N	N	N	N	N	N	N	N	N	N	N	N	N	N	N	N	N	N	N	N	N	N	N	N	N	N	N	N	N	N	N	N	N	N	N	N	N	N	N
COL6A3	N	N	N	N	N	N	N	N	N	N	N	N	N	N	N	N	N	N	N	N	N	N	N	N	N	N	N	N	N	N	Y	N	N	N	N	N	N	Y	N	N	N	N	N	N	N	N	N	N	N
2022-09-01	N	N	N	N	N	Y	N	Y	N	N	N	N	N	N	N	N	N	N	N	N	N	N	N	N	N	N	N	N	N	N	N	N	N	N	N	N	N	N	N	N	N	N	N	N	N	N	N	N	N
NDUFA9	Y	Y	N	N	N	N	N	N	N	N	N	N	N	N	N	N	N	N	N	N	N	N	N	N	N	N	N	N	N	N	N	N	N	N	N	N	N	N	N	N	N	N	N	N	N	N	N	N	N
MUC5AC	N	N	Y	N	Y	N	N	N	N	N	N	N	N	N	N	N	N	N	N	N	N	N	N	N	N	N	N	N	N	N	N	N	N	N	N	N	N	N	N	N	N	N	N	N	N	N	N	N	N
TIMP2	N	N	N	N	N	N	N	N	N	N	N	N	N	N	N	N	N	N	N	N	N	N	N	N	N	N	N	N	N	N	Y	N	N	N	N	N	N	N	N	N	N	Y	N	N	N	N	N	N	N
GTF3C6	Y	N	N	Y	N	N	N	N	N	N	N	N	N	N	N	N	N	N	N	N	N	N	N	N	N	N	N	N	N	N	N	N	N	N	N	N	N	N	N	N	N	N	N	N	N	N	N	N	N
TMEM141	Y	Y	N	N	N	N	N	N	N	N	N	N	N	N	N	N	N	N	N	N	N	N	N	N	N	N	N	N	N	N	N	N	N	N	N	N	N	N	N	N	N	N	N	N	N	N	N	N	N
HDGF	Y	N	Y	N	N	N	N	N	N	N	N	N	N	N	N	N	N	N	N	N	N	N	N	N	N	N	N	N	N	N	N	N	N	N	N	N	N	N	N	N	N	N	N	N	N	N	N	N	N
GMDS	N	Y	Y	N	N	N	N	N	N	N	N	N	N	N	N	N	N	N	N	N	N	N	N	N	N	N	N	N	N	N	N	N	N	N	N	N	N	N	N	N	N	N	N	N	N	N	N	N	N
CTSH	N	Y	Y	N	N	N	N	N	N	N	N	N	N	N	N	N	N	N	N	N	N	N	N	N	N	N	N	N	N	N	N	N	N	N	N	N	N	N	N	N	N	N	N	N	N	N	N	N	N
COL5A1	N	N	N	N	N	N	N	N	N	N	N	N	N	N	N	N	N	N	N	Y	N	N	N	N	N	N	N	N	N	N	N	N	N	N	N	N	N	Y	N	N	N	N	N	N	N	N	N	N	N
CTSZ	N	N	N	N	N	N	N	N	N	N	N	N	N	N	N	N	N	N	N	N	N	N	N	N	Y	N	N	Y	N	N	N	N	N	N	N	N	N	N	N	N	N	N	N	N	N	N	N	N	N
SEPHS2	Y	Y	N	N	N	N	N	N	N	N	N	N	N	N	N	N	N	N	N	N	N	N	N	N	N	N	N	N	N	N	N	N	N	N	N	N	N	N	N	N	N	N	N	N	N	N	N	N	N
APOA1	N	N	N	N	N	Y	N	N	N	N	Y	N	N	N	N	N	N	N	N	N	N	N	N	N	N	N	N	N	N	N	N	N	N	N	N	N	N	N	N	N	N	N	N	N	N	N	N	N	N
CSF1R	N	N	N	N	N	N	N	N	N	N	N	N	N	N	N	N	N	N	N	N	N	N	N	N	N	Y	N	N	N	N	N	N	Y	N	N	N	N	N	N	N	N	N	N	N	N	N	N	N	N
CRISPLD2	N	N	N	N	N	N	N	N	N	N	N	N	N	Y	N	N	N	N	N	N	N	N	N	N	N	N	N	N	N	N	Y	N	N	N	N	N	N	N	N	N	N	N	N	N	N	N	N	N	N
TFF3	Y	N	N	Y	N	N	N	N	N	N	N	N	N	N	N	N	N	N	N	N	N	N	N	N	N	N	N	N	N	N	N	N	N	N	N	N	N	N	N	N	N	N	N	N	N	N	N	N	N
STK17B	N	N	N	Y	N	N	N	Y	N	N	N	N	N	N	N	N	N	N	N	N	N	N	N	N	N	N	N	N	N	N	N	N	N	N	N	N	N	N	N	N	N	N	N	N	N	N	N	N	N
RAB2A	N	Y	N	N	N	N	N	Y	N	N	N	N	N	N	N	N	N	N	N	N	N	N	N	N	N	N	N	N	N	N	N	N	N	N	N	N	N	N	N	N	N	N	N	N	N	N	N	N	N
PDHA1	Y	Y	N	N	N	N	N	N	N	N	N	N	N	N	N	N	N	N	N	N	N	N	N	N	N	N	N	N	N	N	N	N	N	N	N	N	N	N	N	N	N	N	N	N	N	N	N	N	N
SNHG16	N	N	Y	Y	N	N	N	N	N	N	N	N	N	N	N	N	N	N	N	N	N	N	N	N	N	N	N	N	N	N	N	N	N	N	N	N	N	N	N	N	N	N	N	N	N	N	N	N	N
C9orf78	N	N	N	N	N	Y	N	Y	N	N	N	N	N	N	N	N	N	N	N	N	N	N	N	N	N	N	N	N	N	N	N	N	N	N	N	N	N	N	N	N	N	N	N	N	N	N	N	N	N
UGT2B17	Y	Y	N	N	N	N	N	N	N	N	N	N	N	N	N	N	N	N	N	N	N	N	N	N	N	N	N	N	N	N	N	N	N	N	N	N	N	N	N	N	N	N	N	N	N	N	N	N	N
ACSL3	N	Y	N	N	Y	N	N	N	N	N	N	N	N	N	N	N	N	N	N	N	N	N	N	N	N	N	N	N	N	N	N	N	N	N	N	N	N	N	N	N	N	N	N	N	N	N	N	N	N
IMPDH2	Y	N	Y	N	N	N	N	N	N	N	N	N	N	N	N	N	N	N	N	N	N	N	N	N	N	N	N	N	N	N	N	N	N	N	N	N	N	N	N	N	N	N	N	N	N	N	N	N	N
EVI2A	N	N	N	Y	N	Y	N	N	N	N	N	N	N	N	N	N	N	N	N	N	N	N	N	N	N	N	N	N	N	N	N	N	N	N	N	N	N	N	N	N	N	N	N	N	N	N	N	N	N
RPS7P1	N	N	N	Y	N	N	N	N	N	N	N	N	N	N	N	N	N	N	N	N	N	N	N	N	N	Y	N	N	N	N	N	N	N	N	N	N	N	N	N	N	N	N	N	N	N	N	N	N	N
MAPRE1	N	N	N	Y	N	N	N	Y	N	N	N	N	N	N	N	N	N	N	N	N	N	N	N	N	N	N	N	N	N	N	N	N	N	N	N	N	N	N	N	N	N	N	N	N	N	N	N	N	N
TMEM14C	Y	N	N	N	N	N	N	N	N	N	N	N	N	N	N	N	N	Y	N	N	N	N	N	N	N	N	N	N	N	N	N	N	N	N	N	N	N	N	N	N	N	N	N	N	N	N	N	N	N
GPRC5C	N	N	Y	N	Y	N	N	N	N	N	N	N	N	N	N	N	N	N	N	N	N	N	N	N	N	N	N	N	N	N	N	N	N	N	N	N	N	N	N	N	N	N	N	N	N	N	N	N	N
AKR7A3	N	N	Y	N	Y	N	N	N	N	N	N	N	N	N	N	N	N	N	N	N	N	N	N	N	N	N	N	N	N	N	N	N	N	N	N	N	N	N	N	N	N	N	N	N	N	N	N	N	N
PPP1R1B	Y	Y	N	N	N	N	N	N	N	N	N	N	N	N	N	N	N	N	N	N	N	N	N	N	N	N	N	N	N	N	N	N	N	N	N	N	N	N	N	N	N	N	N	N	N	N	N	N	N
SPCS3	N	Y	N	N	Y	N	N	N	N	N	N	N	N	N	N	N	N	N	N	N	N	N	N	N	N	N	N	N	N	N	N	N	N	N	N	N	N	N	N	N	N	N	N	N	N	N	N	N	N
YWHAH	N	Y	Y	N	N	N	N	N	N	N	N	N	N	N	N	N	N	N	N	N	N	N	N	N	N	N	N	N	N	N	N	N	N	N	N	N	N	N	N	N	N	N	N	N	N	N	N	N	N
CEBPD	N	N	N	N	N	N	N	N	N	N	N	N	N	Y	N	N	N	N	N	N	N	N	N	N	N	N	N	N	N	N	N	N	N	N	N	N	N	N	N	Y	N	N	N	N	N	N	N	N	N
IGLC3	Y	Y	N	N	N	N	N	N	N	N	N	N	N	N	N	N	N	N	N	N	N	N	N	N	N	N	N	N	N	N	N	N	N	N	N	N	N	N	N	N	N	N	N	N	N	N	N	N	N
DDX39A	N	N	N	N	N	N	Y	Y	N	N	N	N	N	N	N	N	N	N	N	N	N	N	N	N	N	N	N	N	N	N	N	N	N	N	N	N	N	N	N	N	N	N	N	N	N	N	N	N	N
VSIG1	N	N	Y	N	Y	N	N	N	N	N	N	N	N	N	N	N	N	N	N	N	N	N	N	N	N	N	N	N	N	N	N	N	N	N	N	N	N	N	N	N	N	N	N	N	N	N	N	N	N
COL5A2	N	N	N	N	N	N	N	N	N	N	N	N	N	N	N	N	N	N	N	Y	N	N	N	N	N	N	N	N	N	N	N	N	N	N	N	N	N	Y	N	N	N	N	N	N	N	N	N	N	N
ANKRD22	N	N	Y	N	Y	N	N	N	N	N	N	N	N	N	N	N	N	N	N	N	N	N	N	N	N	N	N	N	N	N	N	N	N	N	N	N	N	N	N	N	N	N	N	N	N	N	N	N	N
PSMD8	Y	N	Y	N	N	N	N	N	N	N	N	N	N	N	N	N	N	N	N	N	N	N	N	N	N	N	N	N	N	N	N	N	N	N	N	N	N	N	N	N	N	N	N	N	N	N	N	N	N
KIT	N	N	N	N	N	N	N	N	N	N	N	N	N	N	N	N	N	N	N	N	N	N	N	N	N	N	N	N	N	Y	N	N	N	N	N	N	N	N	N	N	N	N	N	N	N	N	N	Y	N
AURKAIP1	Y	Y	N	N	N	N	N	N	N	N	N	N	N	N	N	N	N	N	N	N	N	N	N	N	N	N	N	N	N	N	N	N	N	N	N	N	N	N	N	N	N	N	N	N	N	N	N	N	N
CTNNB1	Y	N	N	N	N	N	N	N	N	N	N	Y	N	N	N	N	N	N	N	N	N	N	N	N	N	N	N	N	N	N	N	N	N	N	N	N	N	N	N	N	N	N	N	N	N	N	N	N	N
ORMDL1	N	N	N	Y	Y	N	N	N	N	N	N	N	N	N	N	N	N	N	N	N	N	N	N	N	N	N	N	N	N	N	N	N	N	N	N	N	N	N	N	N	N	N	N	N	N	N	N	N	N
BAG3	N	N	N	Y	N	N	N	N	N	N	N	N	N	N	Y	N	N	N	N	N	N	N	N	N	N	N	N	N	N	N	N	N	N	N	N	N	N	N	N	N	N	N	N	N	N	N	N	N	N
IK	N	N	N	Y	N	N	N	Y	N	N	N	N	N	N	N	N	N	N	N	N	N	N	N	N	N	N	N	N	N	N	N	N	N	N	N	N	N	N	N	N	N	N	N	N	N	N	N	N	N
PRMT1	N	N	N	N	N	N	Y	N	N	N	N	N	N	N	N	N	N	Y	N	N	N	N	N	N	N	N	N	N	N	N	N	N	N	N	N	N	N	N	N	N	N	N	N	N	N	N	N	N	N
CD79B	Y	N	N	N	N	N	Y	N	N	N	N	N	N	N	N	N	N	N	N	N	N	N	N	N	N	N	N	N	N	N	N	N	N	N	N	N	N	N	N	N	N	N	N	N	N	N	N	N	N
GNG2	N	N	N	Y	N	N	N	Y	N	N	N	N	N	N	N	N	N	N	N	N	N	N	N	N	N	N	N	N	N	N	N	N	N	N	N	N	N	N	N	N	N	N	N	N	N	N	N	N	N
SF3B2	N	N	N	N	N	Y	Y	N	N	N	N	N	N	N	N	N	N	N	N	N	N	N	N	N	N	N	N	N	N	N	N	N	N	N	N	N	N	N	N	N	N	N	N	N	N	N	N	N	N
SAR1A	N	Y	N	Y	N	N	N	N	N	N	N	N	N	N	N	N	N	N	N	N	N	N	N	N	N	N	N	N	N	N	N	N	N	N	N	N	N	N	N	N	N	N	N	N	N	N	N	N	N
ACAA2	Y	Y	N	N	N	N	N	N	N	N	N	N	N	N	N	N	N	N	N	N	N	N	N	N	N	N	N	N	N	N	N	N	N	N	N	N	N	N	N	N	N	N	N	N	N	N	N	N	N
FCMR	N	N	N	Y	N	N	Y	N	N	N	N	N	N	N	N	N	N	N	N	N	N	N	N	N	N	N	N	N	N	N	N	N	N	N	N	N	N	N	N	N	N	N	N	N	N	N	N	N	N
S100A16	Y	Y	N	N	N	N	N	N	N	N	N	N	N	N	N	N	N	N	N	N	N	N	N	N	N	N	N	N	N	N	N	N	N	N	N	N	N	N	N	N	N	N	N	N	N	N	N	N	N
PTGER4	N	N	N	N	N	Y	N	Y	N	N	N	N	N	N	N	N	N	N	N	N	N	N	N	N	N	N	N	N	N	N	N	N	N	N	N	N	N	N	N	N	N	N	N	N	N	N	N	N	N
CXCL17	N	N	Y	N	Y	N	N	N	N	N	N	N	N	N	N	N	N	N	N	N	N	N	N	N	N	N	N	N	N	N	N	N	N	N	N	N	N	N	N	N	N	N	N	N	N	N	N	N	N
PDZK1IP1	N	N	Y	N	Y	N	N	N	N	N	N	N	N	N	N	N	N	N	N	N	N	N	N	N	N	N	N	N	N	N	N	N	N	N	N	N	N	N	N	N	N	N	N	N	N	N	N	N	N
CCDC107	N	N	N	N	N	N	Y	Y	N	N	N	N	N	N	N	N	N	N	N	N	N	N	N	N	N	N	N	N	N	N	N	N	N	N	N	N	N	N	N	N	N	N	N	N	N	N	N	N	N
PTTG1IP	N	N	Y	N	N	N	N	N	N	N	N	N	N	N	N	N	N	Y	N	N	N	N	N	N	N	N	N	N	N	N	N	N	N	N	N	N	N	N	N	N	N	N	N	N	N	N	N	N	N
CNN2	N	N	N	Y	N	N	Y	N	N	N	N	N	N	N	N	N	N	N	N	N	N	N	N	N	N	N	N	N	N	N	N	N	N	N	N	N	N	N	N	N	N	N	N	N	N	N	N	N	N
COL4A2	N	N	N	N	N	N	N	N	N	N	N	N	N	N	N	N	N	Y	N	N	N	Y	N	N	N	N	N	N	N	N	N	N	N	N	N	N	N	N	N	N	N	N	N	N	N	N	N	N	N
HMOX1	N	N	N	N	N	N	N	N	N	N	N	N	N	N	N	N	N	N	N	N	N	N	N	N	Y	N	N	N	N	N	N	N	N	N	N	N	N	N	N	N	Y	N	N	N	N	N	N	N	N
SCGB1A1	N	N	N	N	N	N	N	Y	N	N	N	N	N	N	N	N	N	N	N	N	N	N	N	Y	N	N	N	N	N	N	N	N	N	N	N	N	N	N	N	N	N	N	N	N	N	N	N	N	N
MZT2B	N	N	Y	N	Y	N	N	N	N	N	N	N	N	N	N	N	N	N	N	N	N	N	N	N	N	N	N	N	N	N	N	N	N	N	N	N	N	N	N	N	N	N	N	N	N	N	N	N	N
ACP5	N	N	N	N	N	N	Y	Y	N	N	N	N	N	N	N	N	N	N	N	N	N	N	N	N	N	N	N	N	N	N	N	N	N	N	N	N	N	N	N	N	N	N	N	N	N	N	N	N	N
DANCR	N	N	N	N	Y	N	Y	N	N	N	N	N	N	N	N	N	N	N	N	N	N	N	N	N	N	N	N	N	N	N	N	N	N	N	N	N	N	N	N	N	N	N	N	N	N	N	N	N	N
RBP2	N	N	N	N	N	Y	N	N	N	N	Y	N	N	N	N	N	N	N	N	N	N	N	N	N	N	N	N	N	N	N	N	N	N	N	N	N	N	N	N	N	N	N	N	N	N	N	N	N	N
CTSE	N	N	Y	N	Y	N	N	N	N	N	N	N	N	N	N	N	N	N	N	N	N	N	N	N	N	N	N	N	N	N	N	N	N	N	N	N	N	N	N	N	N	N	N	N	N	N	N	N	N
HLA-DQA2	N	N	N	N	N	N	N	Y	N	Y	N	N	N	N	N	N	N	N	N	N	N	N	N	N	N	N	N	N	N	N	N	N	N	N	N	N	N	N	N	N	N	N	N	N	N	N	N	N	N
VAMP5	N	N	N	N	N	N	N	N	N	N	Y	N	N	N	N	N	N	Y	N	N	N	N	N	N	N	N	N	N	N	N	N	N	N	N	N	N	N	N	N	N	N	N	N	N	N	N	N	N	N
CYBB	N	N	N	N	N	N	N	N	Y	N	N	N	N	N	N	N	N	N	N	N	N	N	N	N	N	N	N	N	N	N	N	N	Y	N	N	N	N	N	N	N	N	N	N	N	N	N	N	N	N
PMAIP1	N	N	N	N	N	Y	Y	N	N	N	N	N	N	N	N	N	N	N	N	N	N	N	N	N	N	N	N	N	N	N	N	N	N	N	N	N	N	N	N	N	N	N	N	N	N	N	N	N	N
GTF2B	N	N	N	Y	N	Y	N	N	N	N	N	N	N	N	N	N	N	N	N	N	N	N	N	N	N	N	N	N	N	N	N	N	N	N	N	N	N	N	N	N	N	N	N	N	N	N	N	N	N
NID2	N	N	N	N	N	N	N	N	N	N	N	N	N	N	N	N	N	N	N	Y	N	N	Y	N	N	N	N	N	N	N	N	N	N	N	N	N	N	N	N	N	N	N	N	N	N	N	N	N	N
TMEM97	N	N	Y	N	Y	N	N	N	N	N	N	N	N	N	N	N	N	N	N	N	N	N	N	N	N	N	N	N	N	N	N	N	N	N	N	N	N	N	N	N	N	N	N	N	N	N	N	N	N
TRIM28	N	N	Y	N	Y	N	N	N	N	N	N	N	N	N	N	N	N	N	N	N	N	N	N	N	N	N	N	N	N	N	N	N	N	N	N	N	N	N	N	N	N	N	N	N	N	N	N	N	N
WFDC2	N	Y	N	N	N	N	N	N	N	N	N	N	N	N	N	N	N	N	N	N	N	N	N	N	N	N	N	N	N	N	N	N	N	N	N	N	N	N	N	N	N	N	N	N	Y	N	N	N	N
MRPL27	Y	Y	N	N	N	N	N	N	N	N	N	N	N	N	N	N	N	N	N	N	N	N	N	N	N	N	N	N	N	N	N	N	N	N	N	N	N	N	N	N	N	N	N	N	N	N	N	N	N
SSR1	Y	Y	N	N	N	N	N	N	N	N	N	N	N	N	N	N	N	N	N	N	N	N	N	N	N	N	N	N	N	N	N	N	N	N	N	N	N	N	N	N	N	N	N	N	N	N	N	N	N
ARFGAP3	N	Y	N	N	Y	N	N	N	N	N	N	N	N	N	N	N	N	N	N	N	N	N	N	N	N	N	N	N	N	N	N	N	N	N	N	N	N	N	N	N	N	N	N	N	N	N	N	N	N
IL1RN	N	N	N	N	N	N	N	N	N	N	N	N	N	N	N	N	Y	N	N	N	N	N	N	N	Y	N	N	N	N	N	N	N	N	N	N	N	N	N	N	N	N	N	N	N	N	N	N	N	N
RPA3	Y	N	N	N	N	N	N	N	N	N	N	N	N	N	N	N	N	Y	N	N	N	N	N	N	N	N	N	N	N	N	N	N	N	N	N	N	N	N	N	N	N	N	N	N	N	N	N	N	N
PGA5	N	N	Y	N	Y	N	N	N	N	N	N	N	N	N	N	N	N	N	N	N	N	N	N	N	N	N	N	N	N	N	N	N	N	N	N	N	N	N	N	N	N	N	N	N	N	N	N	N	N
PCBD1	N	N	Y	N	Y	N	N	N	N	N	N	N	N	N	N	N	N	N	N	N	N	N	N	N	N	N	N	N	N	N	N	N	N	N	N	N	N	N	N	N	N	N	N	N	N	N	N	N	N
GLS	N	N	N	Y	N	N	N	N	N	N	N	N	N	N	N	N	N	N	N	N	Y	N	N	N	N	N	N	N	N	N	N	N	N	N	N	N	N	N	N	N	N	N	N	N	N	N	N	N	N
PLPP3	N	N	N	N	N	N	N	N	N	N	N	N	N	N	N	N	N	N	N	N	N	N	N	N	N	N	N	N	N	N	Y	N	N	N	N	N	N	N	N	N	Y	N	N	N	N	N	N	N	N
PLGRKT	Y	Y	N	N	N	N	N	N	N	N	N	N	N	N	N	N	N	N	N	N	N	N	N	N	N	N	N	N	N	N	N	N	N	N	N	N	N	N	N	N	N	N	N	N	N	N	N	N	N
PPA2	Y	Y	N	N	N	N	N	N	N	N	N	N	N	N	N	N	N	N	N	N	N	N	N	N	N	N	N	N	N	N	N	N	N	N	N	N	N	N	N	N	N	N	N	N	N	N	N	N	N
LAMP2	N	Y	N	N	Y	N	N	N	N	N	N	N	N	N	N	N	N	N	N	N	N	N	N	N	N	N	N	N	N	N	N	N	N	N	N	N	N	N	N	N	N	N	N	N	N	N	N	N	N
OLFML3	N	N	N	N	N	N	N	N	N	N	N	N	N	N	N	N	N	N	N	Y	N	N	N	N	N	N	N	N	N	N	N	N	N	N	N	N	N	Y	N	N	N	N	N	N	N	N	N	N	N
BNIP3L	N	N	N	N	N	N	N	N	N	N	N	N	N	N	N	N	N	N	N	N	N	N	N	N	N	N	N	N	N	N	N	N	N	N	N	N	N	N	N	N	N	N	N	N	N	N	N	N	N
PRKCH	N	N	N	N	N	Y	N	Y	N	N	N	N	N	N	N	N	N	N	N	N	N	N	N	N	N	N	N	N	N	N	N	N	N	N	N	N	N	N	N	N	N	N	N	N	N	N	N	N	N
SELM	N	Y	N	N	N	N	N	N	N	N	N	N	N	N	N	N	N	N	N	N	N	N	N	N	N	N	N	N	N	N	N	N	N	N	N	Y	N	N	N	N	N	N	N	N	N	N	N	N	N
IDH1	Y	N	Y	N	N	N	N	N	N	N	N	N	N	N	N	N	N	N	N	N	N	N	N	N	N	N	N	N	N	N	N	N	N	N	N	N	N	N	N	N	N	N	N	N	N	N	N	N	N
NFKB1	N	N	N	N	N	N	N	N	N	N	N	N	N	N	N	N	N	N	N	N	N	N	N	N	Y	N	N	N	N	N	N	Y	N	N	N	N	N	N	N	N	N	N	N	N	N	N	N	N	N
CTSA	Y	Y	N	N	N	N	N	N	N	N	N	N	N	N	N	N	N	N	N	N	N	N	N	N	N	N	N	N	N	N	N	N	N	N	N	N	N	N	N	N	N	N	N	N	N	N	N	N	N
PFDN4	N	N	N	Y	N	N	N	N	N	N	N	N	N	N	N	N	N	Y	N	N	N	N	N	N	N	N	N	N	N	N	N	N	N	N	N	N	N	N	N	N	N	N	N	N	N	N	N	N	N
MT1A	Y	N	N	N	N	N	N	N	N	N	N	N	N	Y	N	N	N	N	N	N	N	N	N	N	N	N	N	N	N	N	N	N	N	N	N	N	N	N	N	N	N	N	N	N	N	N	N	N	N
ZNF207	N	N	N	Y	N	N	Y	N	N	N	N	N	N	N	N	N	N	N	N	N	N	N	N	N	N	N	N	N	N	N	N	N	N	N	N	N	N	N	N	N	N	N	N	N	N	N	N	N	N
CDC42EP1	N	Y	Y	N	N	N	N	N	N	N	N	N	N	N	N	N	N	N	N	N	N	N	N	N	N	N	N	N	N	N	N	N	N	N	N	N	N	N	N	N	N	N	N	N	N	N	N	N	N
PSCA	N	N	Y	N	Y	N	N	N	N	N	N	N	N	N	N	N	N	N	N	N	N	N	N	N	N	N	N	N	N	N	N	N	N	N	N	N	N	N	N	N	N	N	N	N	N	N	N	N	N
TFF1	N	Y	N	N	Y	N	N	N	N	N	N	N	N	N	N	N	N	N	N	N	N	N	N	N	N	N	N	N	N	N	N	N	N	N	N	N	N	N	N	N	N	N	N	N	N	N	N	N	N
MIEN1	Y	Y	N	N	N	N	N	N	N	N	N	N	N	N	N	N	N	N	N	N	N	N	N	N	N	N	N	N	N	N	N	N	N	N	N	N	N	N	N	N	N	N	N	N	N	N	N	N	N
TMEM176B	Y	Y	N	N	N	N	N	N	N	N	N	N	N	N	N	N	N	N	N	N	N	N	N	N	N	N	N	N	N	N	N	N	N	N	N	N	N	N	N	N	N	N	N	N	N	N	N	N	N
CKAP4	N	Y	Y	N	N	N	N	N	N	N	N	N	N	N	N	N	N	N	N	N	N	N	N	N	N	N	N	N	N	N	N	N	N	N	N	N	N	N	N	N	N	N	N	N	N	N	N	N	N
COBLL1	N	Y	N	N	Y	N	N	N	N	N	N	N	N	N	N	N	N	N	N	N	N	N	N	N	N	N	N	N	N	N	N	N	N	N	N	N	N	N	N	N	N	N	N	N	N	N	N	N	N
CNPY2	Y	N	Y	N	N	N	N	N	N	N	N	N	N	N	N	N	N	N	N	N	N	N	N	N	N	N	N	N	N	N	N	N	N	N	N	N	N	N	N	N	N	N	N	N	N	N	N	N	N
TSTA3	N	N	Y	N	Y	N	N	N	N	N	N	N	N	N	N	N	N	N	N	N	N	N	N	N	N	N	N	N	N	N	N	N	N	N	N	N	N	N	N	N	N	N	N	N	N	N	N	N	N
TC2N	N	N	Y	Y	N	N	N	N	N	N	N	N	N	N	N	N	N	N	N	N	N	N	N	N	N	N	N	N	N	N	N	N	N	N	N	N	N	N	N	N	N	N	N	N	N	N	N	N	N
SEC23B	N	Y	N	N	Y	N	N	N	N	N	N	N	N	N	N	N	N	N	N	N	N	N	N	N	N	N	N	N	N	N	N	N	N	N	N	N	N	N	N	N	N	N	N	N	N	N	N	N	N
ARL1	Y	Y	N	N	N	N	N	N	N	N	N	N	N	N	N	N	N	N	N	N	N	N	N	N	N	N	N	N	N	N	N	N	N	N	N	N	N	N	N	N	N	N	N	N	N	N	N	N	N
AGR3	Y	Y	N	N	N	N	N	N	N	N	N	N	N	N	N	N	N	N	N	N	N	N	N	N	N	N	N	N	N	N	N	N	N	N	N	N	N	N	N	N	N	N	N	N	N	N	N	N	N
NRP1	N	N	N	N	N	N	N	N	N	N	N	N	N	N	N	N	N	N	N	N	N	N	N	N	N	N	N	N	N	N	N	N	Y	Y	N	N	N	N	N	N	N	N	N	N	N	N	N	N	N
TRIM22	N	N	N	Y	N	N	N	Y	N	N	N	N	N	N	N	N	N	N	N	N	N	N	N	N	N	N	N	N	N	N	N	N	N	N	N	N	N	N	N	N	N	N	N	N	N	N	N	N	N
GJA1	N	N	N	N	N	N	N	N	N	N	N	N	N	N	Y	N	N	N	N	N	N	N	N	N	N	N	N	N	N	N	N	N	N	N	N	N	N	N	N	N	Y	N	N	N	N	N	N	N	N
GNAI2	N	N	N	N	N	N	N	Y	N	N	N	N	N	N	N	N	N	N	N	N	N	N	N	N	N	N	N	N	N	N	N	N	Y	N	N	N	N	N	N	N	N	N	N	N	N	N	N	N	N
TGM2	N	N	N	N	N	N	N	N	N	N	N	N	N	N	N	N	N	N	Y	N	N	N	N	N	N	N	N	N	N	N	N	N	N	N	N	Y	N	N	N	N	N	N	N	N	N	N	N	N	N
BASP1	N	N	N	N	N	N	N	N	N	N	N	N	N	N	N	N	N	N	N	N	N	N	N	N	N	N	N	N	N	N	N	Y	N	N	N	N	N	N	N	N	N	N	N	N	N	N	Y	N	N
CCL3L3	N	N	N	N	N	N	N	N	N	N	N	N	N	N	N	N	N	N	N	N	N	N	N	N	Y	N	N	N	N	N	N	N	N	N	N	N	Y	N	N	N	N	N	N	N	N	N	N	N	N
ACAT1	N	Y	N	N	Y	N	N	N	N	N	N	N	N	N	N	N	N	N	N	N	N	N	N	N	N	N	N	N	N	N	N	N	N	N	N	N	N	N	N	N	N	N	N	N	N	N	N	N	N
CAPZA2	N	N	N	Y	N	N	N	N	N	N	N	N	N	N	N	N	N	Y	N	N	N	N	N	N	N	N	N	N	N	N	N	N	N	N	N	N	N	N	N	N	N	N	N	N	N	N	N	N	N
WDR1	N	N	N	N	N	Y	N	Y	N	N	N	N	N	N	N	N	N	N	N	N	N	N	N	N	N	N	N	N	N	N	N	N	N	N	N	N	N	N	N	N	N	N	N	N	N	N	N	N	N
ATP13A3	N	N	N	N	N	N	N	N	N	N	N	N	N	N	N	N	N	N	N	N	N	N	N	N	Y	N	N	N	N	N	N	Y	N	N	N	N	N	N	N	N	N	N	N	N	N	N	N	N	N
ZNHIT1	N	N	Y	N	Y	N	N	N	N	N	N	N	N	N	N	N	N	N	N	N	N	N	N	N	N	N	N	N	N	N	N	N	N	N	N	N	N	N	N	N	N	N	N	N	N	N	N	N	N
ARID5B	N	N	N	Y	N	N	Y	N	N	N	N	N	N	N	N	N	N	N	N	N	N	N	N	N	N	N	N	N	N	N	N	N	N	N	N	N	N	N	N	N	N	N	N	N	N	N	N	N	N
TMSB4XP8	N	N	N	Y	N	Y	N	N	N	N	N	N	N	N	N	N	N	N	N	N	N	N	N	N	N	N	N	N	N	N	N	N	N	N	N	N	N	N	N	N	N	N	N	N	N	N	N	N	N
CHGA	N	N	Y	N	Y	N	N	N	N	N	N	N	N	N	N	N	N	N	N	N	N	N	N	N	N	N	N	N	N	N	N	N	N	N	N	N	N	N	N	N	N	N	N	N	N	N	N	N	N
TNNC1	N	N	N	N	N	N	N	N	N	N	N	N	N	N	N	N	N	N	N	N	N	N	Y	N	N	N	N	N	N	N	N	N	N	N	N	N	N	N	N	N	N	N	N	N	N	N	N	N	N
PPIG	N	N	N	Y	N	N	Y	N	N	N	N	N	N	N	N	N	N	N	N	N	N	N	N	N	N	N	N	N	N	N	N	N	N	N	N	N	N	N	N	N	N	N	N	N	N	N	N	N	N
MNDA	N	N	N	N	N	N	N	N	Y	N	N	N	Y	N	N	N	N	N	N	N	N	N	N	N	N	N	N	N	N	N	N	N	N	N	N	N	N	N	N	N	N	N	N	N	N	N	N	N	N
MPC1	Y	Y	N	N	N	N	N	N	N	N	N	N	N	N	N	N	N	N	N	N	N	N	N	N	N	N	N	N	N	N	N	N	N	N	N	N	N	N	N	N	N	N	N	N	N	N	N	N	N
NR3C1	N	N	N	Y	N	N	N	Y	N	N	N	N	N	N	N	N	N	N	N	N	N	N	N	N	N	N	N	N	N	N	N	N	N	N	N	N	N	N	N	N	N	N	N	N	N	N	N	N	N
PPP1CC	Y	N	Y	N	N	N	N	N	N	N	N	N	N	N	N	N	N	N	N	N	N	N	N	N	N	N	N	N	N	N	N	N	N	N	N	N	N	N	N	N	N	N	N	N	N	N	N	N	N
CKS1B	N	N	N	N	N	N	N	N	N	N	N	N	N	N	N	N	N	N	N	Y	N	N	N	N	N	N	N	N	N	N	N	N	N	N	N	N	N	Y	N	N	N	N	N	N	N	N	N	N	N
BNIP3	N	Y	N	N	Y	N	N	N	N	N	N	N	N	N	N	N	N	N	N	N	N	N	N	N	N	N	N	N	N	N	N	N	N	N	N	N	N	N	N	N	N	N	N	N	N	N	N	N	N
LIMA1	Y	Y	N	N	N	N	N	N	N	N	N	N	N	N	N	N	N	N	N	N	N	N	N	N	N	N	N	N	N	N	N	N	N	N	N	N	N	N	N	N	N	N	N	N	N	N	N	N	N
LCK	N	N	N	N	N	Y	N	Y	N	N	N	N	N	N	N	N	N	N	N	N	N	N	N	N	N	N	N	N	N	N	N	N	N	N	N	N	N	N	N	N	N	N	N	N	N	N	N	N	N
PSMB2	Y	N	N	N	N	N	N	N	N	N	N	N	N	N	N	N	N	Y	N	N	N	N	N	N	N	N	N	N	N	N	N	N	N	N	N	N	N	N	N	N	N	N	N	N	N	N	N	N	N
LTB	N	N	N	Y	N	N	Y	N	N	N	N	N	N	N	N	N	N	N	N	N	N	N	N	N	N	N	N	N	N	N	N	N	N	N	N	N	N	N	N	N	N	N	N	N	N	N	N	N	N
CSF3	N	N	N	N	N	N	N	N	N	N	N	N	N	N	N	N	N	N	N	N	N	N	N	N	N	N	N	N	N	N	N	N	N	N	N	N	N	N	N	N	Y	N	N	N	Y	N	N	N	N
PRKAR1A	N	N	Y	N	N	Y	N	N	N	N	N	N	N	N	N	N	N	N	N	N	N	N	N	N	N	N	N	N	N	N	N	N	N	N	N	N	N	N	N	N	N	N	N	N	N	N	N	N	N
CD7	N	N	N	Y	N	N	N	Y	N	N	N	N	N	N	N	N	N	N	N	N	N	N	N	N	N	N	N	N	N	N	N	N	N	N	N	N	N	N	N	N	N	N	N	N	N	N	N	N	N
LIPA	N	N	N	N	N	N	N	N	N	N	N	N	N	N	N	N	N	N	N	N	N	N	N	N	N	N	N	N	N	N	N	N	N	N	N	N	Y	N	N	N	N	N	N	N	N	Y	N	N	N
RGCC	N	N	N	Y	N	N	N	Y	N	N	N	N	N	N	N	N	N	N	N	N	N	N	N	N	N	N	N	N	N	N	N	N	N	N	N	N	N	N	N	N	N	N	N	N	N	N	N	N	N
VWF	N	N	N	N	N	N	N	N	N	N	N	N	N	N	Y	N	N	N	N	N	N	N	N	N	N	N	N	N	N	N	N	N	N	N	N	Y	N	N	N	N	N	N	N	N	N	N	N	N	N
HNRNPUL1	N	N	N	Y	N	N	N	Y	N	N	N	N	N	N	N	N	N	N	N	N	N	N	N	N	N	N	N	N	N	N	N	N	N	N	N	N	N	N	N	N	N	N	N	N	N	N	N	N	N
TXNL1	Y	Y	N	N	N	N	N	N	N	N	N	N	N	N	N	N	N	N	N	N	N	N	N	N	N	N	N	N	N	N	N	N	N	N	N	N	N	N	N	N	N	N	N	N	N	N	N	N	N
GALNT7	N	Y	Y	N	N	N	N	N	N	N	N	N	N	N	N	N	N	N	N	N	N	N	N	N	N	N	N	N	N	N	N	N	N	N	N	N	N	N	N	N	N	N	N	N	N	N	N	N	N
PRSS3	Y	Y	N	N	N	N	N	N	N	N	N	N	N	N	N	N	N	N	N	N	N	N	N	N	N	N	N	N	N	N	N	N	N	N	N	N	N	N	N	N	N	N	N	N	N	N	N	N	N
TFRC	Y	N	N	N	N	N	N	N	N	N	N	N	N	N	N	N	N	N	N	N	N	N	N	N	Y	N	N	N	N	N	N	N	N	N	N	N	N	N	N	N	N	N	N	N	N	N	N	N	N
AK2	Y	Y	N	N	N	N	N	N	N	N	N	N	N	N	N	N	N	N	N	N	N	N	N	N	N	N	N	N	N	N	N	N	N	N	N	N	N	N	N	N	N	N	N	N	N	N	N	N	N
ADA	N	N	Y	N	Y	N	N	N	N	N	N	N	N	N	N	N	N	N	N	N	N	N	N	N	N	N	N	N	N	N	N	N	N	N	N	N	N	N	N	N	N	N	N	N	N	N	N	N	N
CCND3	N	N	N	N	N	Y	N	Y	N	N	N	N	N	N	N	N	N	N	N	N	N	N	N	N	N	N	N	N	N	N	N	N	N	N	N	N	N	N	N	N	N	N	N	N	N	N	N	N	N
TMPRSS2	N	N	Y	N	Y	N	N	N	N	N	N	N	N	N	N	N	N	N	N	N	N	N	N	N	N	N	N	N	N	N	N	N	N	N	N	N	N	N	N	N	N	N	N	N	N	N	N	N	N
LSM7	N	N	N	N	N	N	Y	N	N	N	N	N	N	N	N	N	N	Y	N	N	N	N	N	N	N	N	N	N	N	N	N	N	N	N	N	N	N	N	N	N	N	N	N	N	N	N	N	N	N
TPSAB1	N	N	N	N	N	N	N	N	N	N	N	N	N	N	N	N	N	N	N	N	N	N	N	N	N	N	N	N	N	Y	N	N	N	N	N	N	N	N	N	N	N	N	N	N	N	N	N	Y	N
ENG	N	N	N	N	N	N	N	N	N	N	N	N	N	N	N	N	N	N	Y	N	N	N	N	N	N	N	N	N	N	N	N	N	N	N	N	Y	N	N	N	N	N	N	N	N	N	N	N	N	N
KDR	N	N	N	N	N	N	N	N	N	N	N	N	N	N	N	N	N	Y	N	N	N	N	N	N	N	N	N	N	N	N	N	N	N	Y	N	N	N	N	N	N	N	N	N	N	N	N	N	N	N
C9orf142	N	N	N	N	N	Y	N	Y	N	N	N	N	N	N	N	N	N	N	N	N	N	N	N	N	N	N	N	N	N	N	N	N	N	N	N	N	N	N	N	N	N	N	N	N	N	N	N	N	N
MFAP4	N	N	N	N	N	N	N	N	N	N	N	N	N	N	N	N	N	N	N	N	N	N	N	N	N	N	N	N	N	N	Y	N	N	N	N	N	N	Y	N	N	N	N	N	N	N	N	N	N	N
RORA	N	N	N	Y	N	N	N	Y	N	N	N	N	N	N	N	N	N	N	N	N	N	N	N	N	N	N	N	N	N	N	N	N	N	N	N	N	N	N	N	N	N	N	N	N	N	N	N	N	N
TMSB15A	N	N	N	N	N	N	N	N	N	N	N	N	N	N	N	N	N	N	N	Y	N	N	N	N	N	N	N	N	N	N	N	N	N	N	N	N	N	Y	N	N	N	N	N	N	N	N	N	N	N
SP100	N	N	N	N	N	Y	Y	N	N	N	N	N	N	N	N	N	N	N	N	N	N	N	N	N	N	N	N	N	N	N	N	N	N	N	N	N	N	N	N	N	N	N	N	N	N	N	N	N	N
SDPR	N	N	N	N	N	N	N	N	N	N	N	N	N	N	N	Y	N	N	N	N	N	N	N	N	N	N	N	N	N	N	N	N	N	Y	N	N	N	N	N	N	N	N	N	N	N	N	N	N	N
STARD10	N	N	Y	N	Y	N	N	N	N	N	N	N	N	N	N	N	N	N	N	N	N	N	N	N	N	N	N	N	N	N	N	N	N	N	N	N	N	N	N	N	N	N	N	N	N	N	N	N	N
ACKR1	N	N	N	N	N	N	N	N	N	N	N	N	N	N	Y	Y	N	N	N	N	N	N	N	N	N	N	N	N	N	N	N	N	N	N	N	N	N	N	N	N	N	N	N	N	N	N	N	N	N
LIFR	N	N	N	N	N	N	N	N	N	N	N	N	N	N	N	Y	N	N	N	N	N	N	N	N	N	N	N	N	N	N	N	N	N	Y	N	N	N	N	N	N	N	N	N	N	N	N	N	N	N
SRSF10	N	N	N	N	N	N	Y	N	N	N	N	N	N	N	N	N	N	Y	N	N	N	N	N	N	N	N	N	N	N	N	N	N	N	N	N	N	N	N	N	N	N	N	N	N	N	N	N	N	N
LEPROTL1	N	N	N	Y	N	Y	N	N	N	N	N	N	N	N	N	N	N	N	N	N	N	N	N	N	N	N	N	N	N	N	N	N	N	N	N	N	N	N	N	N	N	N	N	N	N	N	N	N	N
PTGR1	Y	N	Y	N	N	N	N	N	N	N	N	N	N	N	N	N	N	N	N	N	N	N	N	N	N	N	N	N	N	N	N	N	N	N	N	N	N	N	N	N	N	N	N	N	N	N	N	N	N
ACAT2	Y	N	N	N	Y	N	N	N	N	N	N	N	N	N	N	N	N	N	N	N	N	N	N	N	N	N	N	N	N	N	N	N	N	N	N	N	N	N	N	N	N	N	N	N	N	N	N	N	N
HADH	Y	N	N	N	Y	N	N	N	N	N	N	N	N	N	N	N	N	N	N	N	N	N	N	N	N	N	N	N	N	N	N	N	N	N	N	N	N	N	N	N	N	N	N	N	N	N	N	N	N
DNPH1	Y	Y	N	N	N	N	N	N	N	N	N	N	N	N	N	N	N	N	N	N	N	N	N	N	N	N	N	N	N	N	N	N	N	N	N	N	N	N	N	N	N	N	N	N	N	N	N	N	N
TNFAIP8	N	N	N	N	N	N	N	N	N	N	N	N	N	N	N	N	Y	N	N	N	N	N	N	N	N	N	N	N	N	N	N	Y	N	N	N	N	N	N	N	N	N	N	N	N	N	N	N	N	N
SRPRB	N	Y	N	N	Y	N	N	N	N	N	N	N	N	N	N	N	N	N	N	N	N	N	N	N	N	N	N	N	N	N	N	N	N	N	N	N	N	N	N	N	N	N	N	N	N	N	N	N	N
BCAS1	N	Y	Y	N	N	N	N	N	N	N	N	N	N	N	N	N	N	N	N	N	N	N	N	N	N	N	N	N	N	N	N	N	N	N	N	N	N	N	N	N	N	N	N	N	N	N	N	N	N
SIDT2	N	N	Y	N	Y	N	N	N	N	N	N	N	N	N	N	N	N	N	N	N	N	N	N	N	N	N	N	N	N	N	N	N	N	N	N	N	N	N	N	N	N	N	N	N	N	N	N	N	N
UBXN1	N	N	N	N	N	N	Y	Y	N	N	N	N	N	N	N	N	N	N	N	N	N	N	N	N	N	N	N	N	N	N	N	N	N	N	N	N	N	N	N	N	N	N	N	N	N	N	N	N	N
METTL7A	N	N	Y	N	Y	N	N	N	N	N	N	N	N	N	N	N	N	N	N	N	N	N	N	N	N	N	N	N	N	N	N	N	N	N	N	N	N	N	N	N	N	N	N	N	N	N	N	N	N
NSA2	N	N	Y	Y	N	N	N	N	N	N	N	N	N	N	N	N	N	N	N	N	N	N	N	N	N	N	N	N	N	N	N	N	N	N	N	N	N	N	N	N	N	N	N	N	N	N	N	N	N
CCNH	N	N	N	Y	N	N	Y	N	N	N	N	N	N	N	N	N	N	N	N	N	N	N	N	N	N	N	N	N	N	N	N	N	N	N	N	N	N	N	N	N	N	N	N	N	N	N	N	N	N
APOBEC3C	N	N	N	N	N	Y	N	Y	N	N	N	N	N	N	N	N	N	N	N	N	N	N	N	N	N	N	N	N	N	N	N	N	N	N	N	N	N	N	N	N	N	N	N	N	N	N	N	N	N
CMBL	Y	Y	N	N	N	N	N	N	N	N	N	N	N	N	N	N	N	N	N	N	N	N	N	N	N	N	N	N	N	N	N	N	N	N	N	N	N	N	N	N	N	N	N	N	N	N	N	N	N
REL	N	N	N	N	N	N	Y	Y	N	N	N	N	N	N	N	N	N	N	N	N	N	N	N	N	N	N	N	N	N	N	N	N	N	N	N	N	N	N	N	N	N	N	N	N	N	N	N	N	N
LPAR6	N	N	N	N	N	N	N	N	N	N	N	N	N	N	N	N	N	N	N	N	N	N	N	N	N	Y	N	N	N	N	N	N	N	Y	N	N	N	N	N	N	N	N	N	N	N	N	N	N	N
MLEC	N	Y	N	N	Y	N	N	N	N	N	N	N	N	N	N	N	N	N	N	N	N	N	N	N	N	N	N	N	N	N	N	N	N	N	N	N	N	N	N	N	N	N	N	N	N	N	N	N	N
AKAP13	N	N	N	N	N	Y	N	Y	N	N	N	N	N	N	N	N	N	N	N	N	N	N	N	N	N	N	N	N	N	N	N	N	N	N	N	N	N	N	N	N	N	N	N	N	N	N	N	N	N
QSOX1	N	Y	Y	N	N	N	N	N	N	N	N	N	N	N	N	N	N	N	N	N	N	N	N	N	N	N	N	N	N	N	N	N	N	N	N	N	N	N	N	N	N	N	N	N	N	N	N	N	N
FOXP1	N	N	N	Y	N	N	Y	N	N	N	N	N	N	N	N	N	N	N	N	N	N	N	N	N	N	N	N	N	N	N	N	N	N	N	N	N	N	N	N	N	N	N	N	N	N	N	N	N	N
RNF149	N	N	N	N	N	N	N	Y	Y	N	N	N	N	N	N	N	N	N	N	N	N	N	N	N	N	N	N	N	N	N	N	N	N	N	N	N	N	N	N	N	N	N	N	N	N	N	N	N	N
CCL25	Y	N	N	N	N	Y	N	N	N	N	N	N	N	N	N	N	N	N	N	N	N	N	N	N	N	N	N	N	N	N	N	N	N	N	N	N	N	N	N	N	N	N	N	N	N	N	N	N	N
ELL2	N	N	Y	N	Y	N	N	N	N	N	N	N	N	N	N	N	N	N	N	N	N	N	N	N	N	N	N	N	N	N	N	N	N	N	N	N	N	N	N	N	N	N	N	N	N	N	N	N	N
NDUFA10	Y	N	N	N	Y	N	N	N	N	N	N	N	N	N	N	N	N	N	N	N	N	N	N	N	N	N	N	N	N	N	N	N	N	N	N	N	N	N	N	N	N	N	N	N	N	N	N	N	N
GPA33	Y	Y	N	N	N	N	N	N	N	N	N	N	N	N	N	N	N	N	N	N	N	N	N	N	N	N	N	N	N	N	N	N	N	N	N	N	N	N	N	N	N	N	N	N	N	N	N	N	N
KLK11	N	N	Y	N	Y	N	N	N	N	N	N	N	N	N	N	N	N	N	N	N	N	N	N	N	N	N	N	N	N	N	N	N	N	N	N	N	N	N	N	N	N	N	N	N	N	N	N	N	N
CEBPB	N	N	N	N	N	N	N	N	N	N	N	N	N	Y	N	N	N	N	N	N	N	N	N	N	N	N	N	N	N	N	N	N	N	N	N	N	N	N	N	N	N	N	N	N	Y	N	N	N	N
HMGA1	Y	N	Y	N	N	N	N	N	N	N	N	N	N	N	N	N	N	N	N	N	N	N	N	N	N	N	N	N	N	N	N	N	N	N	N	N	N	N	N	N	N	N	N	N	N	N	N	N	N
RP11-92K2.2	N	N	N	Y	N	N	N	Y	N	N	N	N	N	N	N	N	N	N	N	N	N	N	N	N	N	N	N	N	N	N	N	N	N	N	N	N	N	N	N	N	N	N	N	N	N	N	N	N	N
CA1	Y	Y	N	N	N	N	N	N	N	N	N	N	N	N	N	N	N	N	N	N	N	N	N	N	N	N	N	N	N	N	N	N	N	N	N	N	N	N	N	N	N	N	N	N	N	N	N	N	N
CAST	Y	N	N	N	N	N	N	Y	N	N	N	N	N	N	N	N	N	N	N	N	N	N	N	N	N	N	N	N	N	N	N	N	N	N	N	N	N	N	N	N	N	N	N	N	N	N	N	N	N
CLDN18	N	N	Y	N	Y	N	N	N	N	N	N	N	N	N	N	N	N	N	N	N	N	N	N	N	N	N	N	N	N	N	N	N	N	N	N	N	N	N	N	N	N	N	N	N	N	N	N	N	N
HSPG2	N	N	N	N	N	N	N	N	N	N	N	N	N	N	N	N	N	N	Y	N	N	N	N	N	N	N	N	N	N	N	N	N	N	Y	N	N	N	N	N	N	N	N	N	N	N	N	N	N	N
FLNA	N	N	N	N	N	N	N	Y	N	N	N	N	N	N	N	N	N	N	N	N	N	N	N	N	N	N	N	N	N	N	N	N	N	N	N	N	N	N	N	N	N	N	N	Y	N	N	N	N	N
NCOA4	Y	N	N	N	N	N	N	N	N	N	N	N	N	N	N	N	N	N	N	N	N	N	N	N	N	N	N	N	N	N	N	N	Y	N	N	N	N	N	N	N	N	N	N	N	N	N	N	N	N
AHSP	N	N	N	N	N	N	N	N	N	N	N	N	N	N	N	N	N	N	N	N	N	N	N	N	N	N	N	N	N	N	N	N	N	N	N	N	N	N	N	N	N	N	N	N	N	N	N	N	N
MAL2	N	Y	Y	N	N	N	N	N	N	N	N	N	N	N	N	N	N	N	N	N	N	N	N	N	N	N	N	N	N	N	N	N	N	N	N	N	N	N	N	N	N	N	N	N	N	N	N	N	N
ECSCR	N	N	N	N	N	N	N	N	N	N	Y	N	N	N	N	N	N	N	Y	N	N	N	N	N	N	N	N	N	N	N	N	N	N	N	N	N	N	N	N	N	N	N	N	N	N	N	N	N	N
S100A13	N	N	N	N	N	N	N	N	N	N	N	N	N	N	N	N	N	Y	N	N	N	N	N	N	N	N	N	N	N	N	N	N	N	N	Y	N	N	N	N	N	N	N	N	N	N	N	N	N	N
ANXA11	N	N	Y	N	N	N	N	Y	N	N	N	N	N	N	N	N	N	N	N	N	N	N	N	N	N	N	N	N	N	N	N	N	N	N	N	N	N	N	N	N	N	N	N	N	N	N	N	N	N
HBG1	N	N	N	N	N	N	N	N	N	N	N	N	N	N	N	N	N	N	N	N	N	N	N	N	N	N	N	N	N	N	N	N	N	N	N	N	N	N	N	N	N	N	N	N	N	N	N	N	N
C9orf152	N	N	N	N	Y	N	N	N	N	N	N	N	N	N	N	N	N	N	N	N	N	N	N	N	N	N	N	N	N	N	N	N	N	N	N	N	N	N	N	N	N	N	N	N	N	N	N	N	N
CREB3L1	N	N	Y	N	N	N	N	N	N	N	N	N	N	N	N	N	N	N	N	N	N	N	N	N	N	N	N	N	N	N	N	N	N	N	N	N	N	N	N	N	N	N	N	N	N	N	N	N	N
A4GNT	N	Y	N	N	N	N	N	N	N	N	N	N	N	N	N	N	N	N	N	N	N	N	N	N	N	N	N	N	N	N	N	N	N	N	N	N	N	N	N	N	N	N	N	N	N	N	N	N	N
PDCL3	N	N	N	N	N	N	N	Y	N	N	N	N	N	N	N	N	N	N	N	N	N	N	N	N	N	N	N	N	N	N	N	N	N	N	N	N	N	N	N	N	N	N	N	N	N	N	N	N	N
EPB41L4B	N	N	N	N	Y	N	N	N	N	N	N	N	N	N	N	N	N	N	N	N	N	N	N	N	N	N	N	N	N	N	N	N	N	N	N	N	N	N	N	N	N	N	N	N	N	N	N	N	N
FAM134B	N	Y	N	N	N	N	N	N	N	N	N	N	N	N	N	N	N	N	N	N	N	N	N	N	N	N	N	N	N	N	N	N	N	N	N	N	N	N	N	N	N	N	N	N	N	N	N	N	N
CHORDC1	N	N	N	Y	N	N	N	N	N	N	N	N	N	N	N	N	N	N	N	N	N	N	N	N	N	N	N	N	N	N	N	N	N	N	N	N	N	N	N	N	N	N	N	N	N	N	N	N	N
REEP6	Y	N	N	N	N	N	N	N	N	N	N	N	N	N	N	N	N	N	N	N	N	N	N	N	N	N	N	N	N	N	N	N	N	N	N	N	N	N	N	N	N	N	N	N	N	N	N	N	N
TRGC2	N	N	N	N	N	Y	N	N	N	N	N	N	N	N	N	N	N	N	N	N	N	N	N	N	N	N	N	N	N	N	N	N	N	N	N	N	N	N	N	N	N	N	N	N	N	N	N	N	N
ZG16	Y	N	N	N	N	N	N	N	N	N	N	N	N	N	N	N	N	N	N	N	N	N	N	N	N	N	N	N	N	N	N	N	N	N	N	N	N	N	N	N	N	N	N	N	N	N	N	N	N
SEMA4D	N	N	N	N	N	N	N	Y	N	N	N	N	N	N	N	N	N	N	N	N	N	N	N	N	N	N	N	N	N	N	N	N	N	N	N	N	N	N	N	N	N	N	N	N	N	N	N	N	N
LYAR	N	N	N	Y	N	N	N	N	N	N	N	N	N	N	N	N	N	N	N	N	N	N	N	N	N	N	N	N	N	N	N	N	N	N	N	N	N	N	N	N	N	N	N	N	N	N	N	N	N
BANK1	N	N	N	N	N	N	Y	N	N	N	N	N	N	N	N	N	N	N	N	N	N	N	N	N	N	N	N	N	N	N	N	N	N	N	N	N	N	N	N	N	N	N	N	N	N	N	N	N	N
CHD1	N	N	N	Y	N	N	N	N	N	N	N	N	N	N	N	N	N	N	N	N	N	N	N	N	N	N	N	N	N	N	N	N	N	N	N	N	N	N	N	N	N	N	N	N	N	N	N	N	N
AC004453.8	N	N	N	Y	N	N	N	N	N	N	N	N	N	N	N	N	N	N	N	N	N	N	N	N	N	N	N	N	N	N	N	N	N	N	N	N	N	N	N	N	N	N	N	N	N	N	N	N	N
SERPINF1	N	N	N	N	N	N	N	N	N	N	N	N	N	N	N	N	N	N	N	N	N	N	N	N	N	N	N	N	N	N	Y	N	N	N	N	N	N	N	N	N	N	N	N	N	N	N	N	N	N
PTPN22	N	N	N	N	N	N	N	Y	N	N	N	N	N	N	N	N	N	N	N	N	N	N	N	N	N	N	N	N	N	N	N	N	N	N	N	N	N	N	N	N	N	N	N	N	N	N	N	N	N
ACSM3	N	N	N	N	Y	N	N	N	N	N	N	N	N	N	N	N	N	N	N	N	N	N	N	N	N	N	N	N	N	N	N	N	N	N	N	N	N	N	N	N	N	N	N	N	N	N	N	N	N
HIGD1B	N	N	N	N	N	N	N	N	N	N	N	N	N	N	N	N	N	N	N	N	N	N	N	N	N	N	N	N	N	N	N	N	N	N	N	N	N	N	N	N	N	N	N	N	N	N	N	N	Y
PPP1R15B	N	N	N	N	N	N	N	N	N	N	N	N	N	N	N	N	N	N	N	N	N	N	N	N	N	N	N	N	N	N	N	Y	N	N	N	N	N	N	N	N	N	N	N	N	N	N	N	N	N
PHF20	N	N	N	N	N	N	Y	N	N	N	N	N	N	N	N	N	N	N	N	N	N	N	N	N	N	N	N	N	N	N	N	N	N	N	N	N	N	N	N	N	N	N	N	N	N	N	N	N	N
RBM17	N	N	N	Y	N	N	N	N	N	N	N	N	N	N	N	N	N	N	N	N	N	N	N	N	N	N	N	N	N	N	N	N	N	N	N	N	N	N	N	N	N	N	N	N	N	N	N	N	N
SUPT4H1	N	N	N	Y	N	N	N	N	N	N	N	N	N	N	N	N	N	N	N	N	N	N	N	N	N	N	N	N	N	N	N	N	N	N	N	N	N	N	N	N	N	N	N	N	N	N	N	N	N
LINC00261	N	N	N	N	Y	N	N	N	N	N	N	N	N	N	N	N	N	N	N	N	N	N	N	N	N	N	N	N	N	N	N	N	N	N	N	N	N	N	N	N	N	N	N	N	N	N	N	N	N
RAD23B	N	N	Y	N	N	N	N	N	N	N	N	N	N	N	N	N	N	N	N	N	N	N	N	N	N	N	N	N	N	N	N	N	N	N	N	N	N	N	N	N	N	N	N	N	N	N	N	N	N
STK17A	N	N	N	Y	N	N	N	N	N	N	N	N	N	N	N	N	N	N	N	N	N	N	N	N	N	N	N	N	N	N	N	N	N	N	N	N	N	N	N	N	N	N	N	N	N	N	N	N	N
WHSC1L1	N	N	N	N	N	N	Y	N	N	N	N	N	N	N	N	N	N	N	N	N	N	N	N	N	N	N	N	N	N	N	N	N	N	N	N	N	N	N	N	N	N	N	N	N	N	N	N	N	N
TM4SF4	N	N	N	N	N	Y	N	N	N	N	N	N	N	N	N	N	N	N	N	N	N	N	N	N	N	N	N	N	N	N	N	N	N	N	N	N	N	N	N	N	N	N	N	N	N	N	N	N	N
GRB2	N	N	N	N	N	N	Y	N	N	N	N	N	N	N	N	N	N	N	N	N	N	N	N	N	N	N	N	N	N	N	N	N	N	N	N	N	N	N	N	N	N	N	N	N	N	N	N	N	N
GKN1	N	N	N	N	Y	N	N	N	N	N	N	N	N	N	N	N	N	N	N	N	N	N	N	N	N	N	N	N	N	N	N	N	N	N	N	N	N	N	N	N	N	N	N	N	N	N	N	N	N
ALAD	N	N	N	N	Y	N	N	N	N	N	N	N	N	N	N	N	N	N	N	N	N	N	N	N	N	N	N	N	N	N	N	N	N	N	N	N	N	N	N	N	N	N	N	N	N	N	N	N	N
RP11-572P18.1	N	N	N	Y	N	N	N	N	N	N	N	N	N	N	N	N	N	N	N	N	N	N	N	N	N	N	N	N	N	N	N	N	N	N	N	N	N	N	N	N	N	N	N	N	N	N	N	N	N
LSM4	Y	N	N	N	N	N	N	N	N	N	N	N	N	N	N	N	N	N	N	N	N	N	N	N	N	N	N	N	N	N	N	N	N	N	N	N	N	N	N	N	N	N	N	N	N	N	N	N	N
SDC2	N	N	N	N	N	N	N	N	N	N	N	N	N	N	N	N	N	N	N	N	N	N	N	N	N	N	N	N	N	N	N	N	N	N	Y	N	N	N	N	N	N	N	N	N	N	N	N	N	N
QKI	N	N	N	N	N	N	N	N	N	N	N	N	N	N	N	N	N	N	N	N	N	N	N	N	N	N	N	N	N	N	N	N	Y	N	N	N	N	N	N	N	N	N	N	N	N	N	N	N	N
GNG12	Y	N	N	N	N	N	N	N	N	N	N	N	N	N	N	N	N	N	N	N	N	N	N	N	N	N	N	N	N	N	N	N	N	N	N	N	N	N	N	N	N	N	N	N	N	N	N	N	N
LINC00675	N	N	N	N	Y	N	N	N	N	N	N	N	N	N	N	N	N	N	N	N	N	N	N	N	N	N	N	N	N	N	N	N	N	N	N	N	N	N	N	N	N	N	N	N	N	N	N	N	N
CDHR5	N	N	N	N	N	Y	N	N	N	N	N	N	N	N	N	N	N	N	N	N	N	N	N	N	N	N	N	N	N	N	N	N	N	N	N	N	N	N	N	N	N	N	N	N	N	N	N	N	N
SLC39A5	Y	N	N	N	N	N	N	N	N	N	N	N	N	N	N	N	N	N	N	N	N	N	N	N	N	N	N	N	N	N	N	N	N	N	N	N	N	N	N	N	N	N	N	N	N	N	N	N	N
FKBP4	N	N	N	N	N	N	Y	N	N	N	N	N	N	N	N	N	N	N	N	N	N	N	N	N	N	N	N	N	N	N	N	N	N	N	N	N	N	N	N	N	N	N	N	N	N	N	N	N	N
SLC3A1	Y	N	N	N	N	N	N	N	N	N	N	N	N	N	N	N	N	N	N	N	N	N	N	N	N	N	N	N	N	N	N	N	N	N	N	N	N	N	N	N	N	N	N	N	N	N	N	N	N
C10orf99	N	Y	N	N	N	N	N	N	N	N	N	N	N	N	N	N	N	N	N	N	N	N	N	N	N	N	N	N	N	N	N	N	N	N	N	N	N	N	N	N	N	N	N	N	N	N	N	N	N
FHL1	N	N	N	N	N	N	N	N	N	N	N	N	N	N	N	N	N	N	N	N	N	N	N	N	N	N	N	N	N	N	N	N	N	N	N	N	N	N	N	N	N	N	N	Y	N	N	N	N	N
ACO2	Y	N	N	N	N	N	N	N	N	N	N	N	N	N	N	N	N	N	N	N	N	N	N	N	N	N	N	N	N	N	N	N	N	N	N	N	N	N	N	N	N	N	N	N	N	N	N	N	N
ARID5A	N	N	N	N	N	N	Y	N	N	N	N	N	N	N	N	N	N	N	N	N	N	N	N	N	N	N	N	N	N	N	N	N	N	N	N	N	N	N	N	N	N	N	N	N	N	N	N	N	N
SORBS2	N	N	N	N	N	N	N	N	N	N	N	N	N	N	N	N	N	N	N	N	N	N	N	N	N	N	N	N	N	N	N	N	N	N	N	N	N	N	N	N	N	N	N	Y	N	N	N	N	N
RBBP6	N	N	N	N	N	N	N	N	N	N	N	N	N	N	N	N	N	Y	N	N	N	N	N	N	N	N	N	N	N	N	N	N	N	N	N	N	N	N	N	N	N	N	N	N	N	N	N	N	N
CLCA1	Y	N	N	N	N	N	N	N	N	N	N	N	N	N	N	N	N	N	N	N	N	N	N	N	N	N	N	N	N	N	N	N	N	N	N	N	N	N	N	N	N	N	N	N	N	N	N	N	N
MRPL57	Y	N	N	N	N	N	N	N	N	N	N	N	N	N	N	N	N	N	N	N	N	N	N	N	N	N	N	N	N	N	N	N	N	N	N	N	N	N	N	N	N	N	N	N	N	N	N	N	N
SFRP2	N	N	N	N	N	N	N	N	N	N	N	N	N	N	N	N	N	N	N	N	N	N	N	N	N	N	N	N	N	N	Y	N	N	N	N	N	N	N	N	N	N	N	N	N	N	N	N	N	N
EIF4E2	Y	N	N	N	N	N	N	N	N	N	N	N	N	N	N	N	N	N	N	N	N	N	N	N	N	N	N	N	N	N	N	N	N	N	N	N	N	N	N	N	N	N	N	N	N	N	N	N	N
SOX9	N	Y	N	N	N	N	N	N	N	N	N	N	N	N	N	N	N	N	N	N	N	N	N	N	N	N	N	N	N	N	N	N	N	N	N	N	N	N	N	N	N	N	N	N	N	N	N	N	N
CASC4	N	Y	N	N	N	N	N	N	N	N	N	N	N	N	N	N	N	N	N	N	N	N	N	N	N	N	N	N	N	N	N	N	N	N	N	N	N	N	N	N	N	N	N	N	N	N	N	N	N
RP11-422P24.9	N	N	N	Y	N	N	N	N	N	N	N	N	N	N	N	N	N	N	N	N	N	N	N	N	N	N	N	N	N	N	N	N	N	N	N	N	N	N	N	N	N	N	N	N	N	N	N	N	N
RDX	N	N	N	N	N	N	N	N	N	N	N	N	N	N	N	N	N	N	N	N	N	Y	N	N	N	N	N	N	N	N	N	N	N	N	N	N	N	N	N	N	N	N	N	N	N	N	N	N	N
PHB2	Y	N	N	N	N	N	N	N	N	N	N	N	N	N	N	N	N	N	N	N	N	N	N	N	N	N	N	N	N	N	N	N	N	N	N	N	N	N	N	N	N	N	N	N	N	N	N	N	N
OSER1	N	N	N	N	N	N	Y	N	N	N	N	N	N	N	N	N	N	N	N	N	N	N	N	N	N	N	N	N	N	N	N	N	N	N	N	N	N	N	N	N	N	N	N	N	N	N	N	N	N
TMED7	N	Y	N	N	N	N	N	N	N	N	N	N	N	N	N	N	N	N	N	N	N	N	N	N	N	N	N	N	N	N	N	N	N	N	N	N	N	N	N	N	N	N	N	N	N	N	N	N	N
CPVL	N	N	N	N	N	N	N	N	N	N	N	N	N	N	N	N	Y	N	N	N	N	N	N	N	N	N	N	N	N	N	N	N	N	N	N	N	N	N	N	N	N	N	N	N	N	N	N	N	N
KLHL21	N	N	N	N	N	N	N	N	N	N	N	N	N	N	N	N	N	N	N	N	N	N	N	N	N	N	N	N	N	N	N	N	N	N	Y	N	N	N	N	N	N	N	N	N	N	N	N	N	N
RER1	Y	N	N	N	N	N	N	N	N	N	N	N	N	N	N	N	N	N	N	N	N	N	N	N	N	N	N	N	N	N	N	N	N	N	N	N	N	N	N	N	N	N	N	N	N	N	N	N	N
FAM120A	N	Y	N	N	N	N	N	N	N	N	N	N	N	N	N	N	N	N	N	N	N	N	N	N	N	N	N	N	N	N	N	N	N	N	N	N	N	N	N	N	N	N	N	N	N	N	N	N	N
EIF2S1	N	N	N	N	Y	N	N	N	N	N	N	N	N	N	N	N	N	N	N	N	N	N	N	N	N	N	N	N	N	N	N	N	N	N	N	N	N	N	N	N	N	N	N	N	N	N	N	N	N
TAF9	N	N	N	N	Y	N	N	N	N	N	N	N	N	N	N	N	N	N	N	N	N	N	N	N	N	N	N	N	N	N	N	N	N	N	N	N	N	N	N	N	N	N	N	N	N	N	N	N	N
CD8A	N	N	N	N	N	Y	N	N	N	N	N	N	N	N	N	N	N	N	N	N	N	N	N	N	N	N	N	N	N	N	N	N	N	N	N	N	N	N	N	N	N	N	N	N	N	N	N	N	N
OLR1	N	N	N	N	N	N	N	N	N	N	N	N	N	N	N	N	N	N	N	N	N	N	N	N	N	N	N	N	N	N	N	N	N	N	N	N	N	N	Y	N	N	N	N	N	N	N	N	N	N
GLIPR2	N	N	N	N	N	N	N	Y	N	N	N	N	N	N	N	N	N	N	N	N	N	N	N	N	N	N	N	N	N	N	N	N	N	N	N	N	N	N	N	N	N	N	N	N	N	N	N	N	N
FAM49A	N	N	N	N	N	N	Y	N	N	N	N	N	N	N	N	N	N	N	N	N	N	N	N	N	N	N	N	N	N	N	N	N	N	N	N	N	N	N	N	N	N	N	N	N	N	N	N	N	N
ANP32A	N	N	N	N	N	N	Y	N	N	N	N	N	N	N	N	N	N	N	N	N	N	N	N	N	N	N	N	N	N	N	N	N	N	N	N	N	N	N	N	N	N	N	N	N	N	N	N	N	N
CLDN10	N	Y	N	N	N	N	N	N	N	N	N	N	N	N	N	N	N	N	N	N	N	N	N	N	N	N	N	N	N	N	N	N	N	N	N	N	N	N	N	N	N	N	N	N	N	N	N	N	N
GYPA	N	N	N	N	N	N	N	N	N	N	N	N	N	N	N	N	N	N	N	N	N	N	N	N	N	N	N	N	N	N	N	N	N	N	N	N	N	N	N	N	N	N	N	N	N	N	N	N	N
TYMS	N	N	N	N	N	N	N	N	N	N	N	N	N	N	N	N	N	N	N	N	N	N	N	N	N	N	N	N	N	N	N	N	N	N	N	N	N	Y	N	N	N	N	N	N	N	N	N	N	N
TMEM106C	Y	N	N	N	N	N	N	N	N	N	N	N	N	N	N	N	N	N	N	N	N	N	N	N	N	N	N	N	N	N	N	N	N	N	N	N	N	N	N	N	N	N	N	N	N	N	N	N	N
PODXL	N	N	N	N	N	N	N	N	N	N	N	N	N	N	N	N	N	Y	N	N	N	N	N	N	N	N	N	N	N	N	N	N	N	N	N	N	N	N	N	N	N	N	N	N	N	N	N	N	N
LINC-PINT	N	N	N	N	N	N	Y	N	N	N	N	N	N	N	N	N	N	N	N	N	N	N	N	N	N	N	N	N	N	N	N	N	N	N	N	N	N	N	N	N	N	N	N	N	N	N	N	N	N
DEFA5	N	N	N	N	N	Y	N	N	N	N	N	N	N	N	N	N	N	N	N	N	N	N	N	N	N	N	N	N	N	N	N	N	N	N	N	N	N	N	N	N	N	N	N	N	N	N	N	N	N
STX5	N	N	N	N	N	N	Y	N	N	N	N	N	N	N	N	N	N	N	N	N	N	N	N	N	N	N	N	N	N	N	N	N	N	N	N	N	N	N	N	N	N	N	N	N	N	N	N	N	N
CSRNP1	N	N	N	N	N	N	N	Y	N	N	N	N	N	N	N	N	N	N	N	N	N	N	N	N	N	N	N	N	N	N	N	N	N	N	N	N	N	N	N	N	N	N	N	N	N	N	N	N	N
CDH11	N	N	N	N	N	N	N	N	N	N	N	N	N	N	N	N	N	N	Y	N	N	N	N	N	N	N	N	N	N	N	N	N	N	N	N	N	N	N	N	N	N	N	N	N	N	N	N	N	N
AP2S1	N	Y	N	N	N	N	N	N	N	N	N	N	N	N	N	N	N	N	N	N	N	N	N	N	N	N	N	N	N	N	N	N	N	N	N	N	N	N	N	N	N	N	N	N	N	N	N	N	N
MME	Y	N	N	N	N	N	N	N	N	N	N	N	N	N	N	N	N	N	N	N	N	N	N	N	N	N	N	N	N	N	N	N	N	N	N	N	N	N	N	N	N	N	N	N	N	N	N	N	N
SGSM3	N	N	Y	N	N	N	N	N	N	N	N	N	N	N	N	N	N	N	N	N	N	N	N	N	N	N	N	N	N	N	N	N	N	N	N	N	N	N	N	N	N	N	N	N	N	N	N	N	N
TOMM22	N	N	Y	N	N	N	N	N	N	N	N	N	N	N	N	N	N	N	N	N	N	N	N	N	N	N	N	N	N	N	N	N	N	N	N	N	N	N	N	N	N	N	N	N	N	N	N	N	N
BGN	N	N	N	N	N	N	N	N	N	N	N	N	N	N	N	N	N	N	N	N	N	N	N	N	N	N	N	N	N	N	N	N	N	N	Y	N	N	N	N	N	N	N	N	N	N	N	N	N	N
SLC11A1	N	N	N	N	N	N	N	N	N	N	N	N	N	N	N	N	N	N	N	N	N	N	N	N	N	N	N	N	N	N	N	N	N	N	N	N	N	N	N	N	N	N	N	N	N	N	Y	N	N
ICAM2	N	N	N	N	N	N	N	N	N	N	N	N	N	N	N	N	N	Y	N	N	N	N	N	N	N	N	N	N	N	N	N	N	N	N	N	N	N	N	N	N	N	N	N	N	N	N	N	N	N
KLHDC2	N	N	N	N	Y	N	N	N	N	N	N	N	N	N	N	N	N	N	N	N	N	N	N	N	N	N	N	N	N	N	N	N	N	N	N	N	N	N	N	N	N	N	N	N	N	N	N	N	N
MAPK1IP1L	N	N	N	N	N	N	N	Y	N	N	N	N	N	N	N	N	N	N	N	N	N	N	N	N	N	N	N	N	N	N	N	N	N	N	N	N	N	N	N	N	N	N	N	N	N	N	N	N	N
TMEM205	N	N	N	N	Y	N	N	N	N	N	N	N	N	N	N	N	N	N	N	N	N	N	N	N	N	N	N	N	N	N	N	N	N	N	N	N	N	N	N	N	N	N	N	N	N	N	N	N	N
MMP1	N	N	N	N	N	N	N	N	N	N	N	N	N	N	N	N	N	N	N	N	N	N	N	N	N	N	N	N	N	N	N	N	N	N	Y	N	N	N	N	N	N	N	N	N	N	N	N	N	N
CA12	N	Y	N	N	N	N	N	N	N	N	N	N	N	N	N	N	N	N	N	N	N	N	N	N	N	N	N	N	N	N	N	N	N	N	N	N	N	N	N	N	N	N	N	N	N	N	N	N	N
SERPINA4	N	Y	N	N	N	N	N	N	N	N	N	N	N	N	N	N	N	N	N	N	N	N	N	N	N	N	N	N	N	N	N	N	N	N	N	N	N	N	N	N	N	N	N	N	N	N	N	N	N
SFTPA1	N	N	N	N	N	N	N	Y	N	N	N	N	N	N	N	N	N	N	N	N	N	N	N	N	N	N	N	N	N	N	N	N	N	N	N	N	N	N	N	N	N	N	N	N	N	N	N	N	N
EBP	Y	N	N	N	N	N	N	N	N	N	N	N	N	N	N	N	N	N	N	N	N	N	N	N	N	N	N	N	N	N	N	N	N	N	N	N	N	N	N	N	N	N	N	N	N	N	N	N	N
ADGRF5	N	N	N	N	N	N	N	N	N	N	N	N	N	N	N	N	N	N	N	N	N	N	N	N	N	N	N	N	N	N	N	N	N	N	N	Y	N	N	N	N	N	N	N	N	N	N	N	N	N
LGALS2	Y	N	N	N	N	N	N	N	N	N	N	N	N	N	N	N	N	N	N	N	N	N	N	N	N	N	N	N	N	N	N	N	N	N	N	N	N	N	N	N	N	N	N	N	N	N	N	N	N
NUTF2	Y	N	N	N	N	N	N	N	N	N	N	N	N	N	N	N	N	N	N	N	N	N	N	N	N	N	N	N	N	N	N	N	N	N	N	N	N	N	N	N	N	N	N	N	N	N	N	N	N
SLC39A4	Y	N	N	N	N	N	N	N	N	N	N	N	N	N	N	N	N	N	N	N	N	N	N	N	N	N	N	N	N	N	N	N	N	N	N	N	N	N	N	N	N	N	N	N	N	N	N	N	N
MAN1A1	Y	N	N	N	N	N	N	N	N	N	N	N	N	N	N	N	N	N	N	N	N	N	N	N	N	N	N	N	N	N	N	N	N	N	N	N	N	N	N	N	N	N	N	N	N	N	N	N	N
MMP3	N	N	N	N	N	N	N	N	N	N	N	N	N	N	N	N	N	N	N	N	N	N	N	N	N	N	N	N	N	N	N	N	N	N	Y	N	N	N	N	N	N	N	N	N	N	N	N	N	N
EMB	N	N	N	N	N	N	N	Y	N	N	N	N	N	N	N	N	N	N	N	N	N	N	N	N	N	N	N	N	N	N	N	N	N	N	N	N	N	N	N	N	N	N	N	N	N	N	N	N	N
CKMT1B	Y	N	N	N	N	N	N	N	N	N	N	N	N	N	N	N	N	N	N	N	N	N	N	N	N	N	N	N	N	N	N	N	N	N	N	N	N	N	N	N	N	N	N	N	N	N	N	N	N
RPL41P5	N	N	N	Y	N	N	N	N	N	N	N	N	N	N	N	N	N	N	N	N	N	N	N	N	N	N	N	N	N	N	N	N	N	N	N	N	N	N	N	N	N	N	N	N	N	N	N	N	N
OGN	N	N	N	N	N	N	N	N	N	N	N	N	N	N	N	N	N	N	N	N	N	N	Y	N	N	N	N	N	N	N	N	N	N	N	N	N	N	N	N	N	N	N	N	N	N	N	N	N	N
USP15	N	N	N	Y	N	N	N	N	N	N	N	N	N	N	N	N	N	N	N	N	N	N	N	N	N	N	N	N	N	N	N	N	N	N	N	N	N	N	N	N	N	N	N	N	N	N	N	N	N
ADCYAP1	N	N	N	N	N	N	N	N	N	N	N	N	N	N	N	N	N	N	N	N	N	N	N	N	N	N	N	N	N	N	N	N	N	N	N	N	N	N	N	N	N	N	N	N	N	N	N	Y	N
WDR33	N	N	N	N	N	N	Y	N	N	N	N	N	N	N	N	N	N	N	N	N	N	N	N	N	N	N	N	N	N	N	N	N	N	N	N	N	N	N	N	N	N	N	N	N	N	N	N	N	N
RNF167	N	N	N	N	N	Y	N	N	N	N	N	N	N	N	N	N	N	N	N	N	N	N	N	N	N	N	N	N	N	N	N	N	N	N	N	N	N	N	N	N	N	N	N	N	N	N	N	N	N
DPM1	N	N	N	Y	N	N	N	N	N	N	N	N	N	N	N	N	N	N	N	N	N	N	N	N	N	N	N	N	N	N	N	N	N	N	N	N	N	N	N	N	N	N	N	N	N	N	N	N	N
SAMHD1	N	N	N	N	N	N	N	N	N	N	N	N	N	N	N	N	N	N	N	N	N	N	N	N	N	N	N	N	N	N	N	N	Y	N	N	N	N	N	N	N	N	N	N	N	N	N	N	N	N
PTBP3	N	N	Y	N	N	N	N	N	N	N	N	N	N	N	N	N	N	N	N	N	N	N	N	N	N	N	N	N	N	N	N	N	N	N	N	N	N	N	N	N	N	N	N	N	N	N	N	N	N
SPRY1	N	N	N	N	N	N	N	N	N	N	N	N	N	N	N	N	N	N	N	N	N	Y	N	N	N	N	N	N	N	N	N	N	N	N	N	N	N	N	N	N	N	N	N	N	N	N	N	N	N
SH3YL1	N	N	N	N	Y	N	N	N	N	N	N	N	N	N	N	N	N	N	N	N	N	N	N	N	N	N	N	N	N	N	N	N	N	N	N	N	N	N	N	N	N	N	N	N	N	N	N	N	N
SNHG15	N	N	N	Y	N	N	N	N	N	N	N	N	N	N	N	N	N	N	N	N	N	N	N	N	N	N	N	N	N	N	N	N	N	N	N	N	N	N	N	N	N	N	N	N	N	N	N	N	N
C19orf70	Y	N	N	N	N	N	N	N	N	N	N	N	N	N	N	N	N	N	N	N	N	N	N	N	N	N	N	N	N	N	N	N	N	N	N	N	N	N	N	N	N	N	N	N	N	N	N	N	N
MRPL13	Y	N	N	N	N	N	N	N	N	N	N	N	N	N	N	N	N	N	N	N	N	N	N	N	N	N	N	N	N	N	N	N	N	N	N	N	N	N	N	N	N	N	N	N	N	N	N	N	N
WDR74	N	N	N	N	N	N	Y	N	N	N	N	N	N	N	N	N	N	N	N	N	N	N	N	N	N	N	N	N	N	N	N	N	N	N	N	N	N	N	N	N	N	N	N	N	N	N	N	N	N
CEACAM5	Y	N	N	N	N	N	N	N	N	N	N	N	N	N	N	N	N	N	N	N	N	N	N	N	N	N	N	N	N	N	N	N	N	N	N	N	N	N	N	N	N	N	N	N	N	N	N	N	N
GIMAP4	N	N	N	Y	N	N	N	N	N	N	N	N	N	N	N	N	N	N	N	N	N	N	N	N	N	N	N	N	N	N	N	N	N	N	N	N	N	N	N	N	N	N	N	N	N	N	N	N	N
MRPL14	Y	N	N	N	N	N	N	N	N	N	N	N	N	N	N	N	N	N	N	N	N	N	N	N	N	N	N	N	N	N	N	N	N	N	N	N	N	N	N	N	N	N	N	N	N	N	N	N	N
CENPW	N	N	N	N	N	N	N	N	N	N	N	N	N	N	N	N	N	N	N	Y	N	N	N	N	N	N	N	N	N	N	N	N	N	N	N	N	N	N	N	N	N	N	N	N	N	N	N	N	N
TMEM181	N	Y	N	N	N	N	N	N	N	N	N	N	N	N	N	N	N	N	N	N	N	N	N	N	N	N	N	N	N	N	N	N	N	N	N	N	N	N	N	N	N	N	N	N	N	N	N	N	N
CLPTM1L	N	N	N	N	Y	N	N	N	N	N	N	N	N	N	N	N	N	N	N	N	N	N	N	N	N	N	N	N	N	N	N	N	N	N	N	N	N	N	N	N	N	N	N	N	N	N	N	N	N
FKBP3	N	N	N	N	N	N	N	N	N	N	N	N	N	N	N	N	N	Y	N	N	N	N	N	N	N	N	N	N	N	N	N	N	N	N	N	N	N	N	N	N	N	N	N	N	N	N	N	N	N
BIN2	N	N	N	N	N	Y	N	N	N	N	N	N	N	N	N	N	N	N	N	N	N	N	N	N	N	N	N	N	N	N	N	N	N	N	N	N	N	N	N	N	N	N	N	N	N	N	N	N	N
TMEM126A	Y	N	N	N	N	N	N	N	N	N	N	N	N	N	N	N	N	N	N	N	N	N	N	N	N	N	N	N	N	N	N	N	N	N	N	N	N	N	N	N	N	N	N	N	N	N	N	N	N
CMAS	N	Y	N	N	N	N	N	N	N	N	N	N	N	N	N	N	N	N	N	N	N	N	N	N	N	N	N	N	N	N	N	N	N	N	N	N	N	N	N	N	N	N	N	N	N	N	N	N	N
NCOR1	N	N	N	N	N	N	Y	N	N	N	N	N	N	N	N	N	N	N	N	N	N	N	N	N	N	N	N	N	N	N	N	N	N	N	N	N	N	N	N	N	N	N	N	N	N	N	N	N	N
TXNRD1	N	N	N	N	N	N	N	N	N	N	N	N	N	Y	N	N	N	N	N	N	N	N	N	N	N	N	N	N	N	N	N	N	N	N	N	N	N	N	N	N	N	N	N	N	N	N	N	N	N
RGS13	N	N	N	N	N	N	N	N	N	N	N	N	N	N	N	N	N	N	N	N	N	N	N	N	N	N	N	N	N	Y	N	N	N	N	N	N	N	N	N	N	N	N	N	N	N	N	N	N	N
IER5	N	N	N	N	N	N	N	N	N	N	N	N	N	N	N	N	N	N	N	N	N	N	N	N	N	N	N	Y	N	N	N	N	N	N	N	N	N	N	N	N	N	N	N	N	N	N	N	N	N
HIST1H2AC	N	Y	N	N	N	N	N	N	N	N	N	N	N	N	N	N	N	N	N	N	N	N	N	N	N	N	N	N	N	N	N	N	N	N	N	N	N	N	N	N	N	N	N	N	N	N	N	N	N
RP3-417G15.1	N	N	N	Y	N	N	N	N	N	N	N	N	N	N	N	N	N	N	N	N	N	N	N	N	N	N	N	N	N	N	N	N	N	N	N	N	N	N	N	N	N	N	N	N	N	N	N	N	N
P2RY10	N	N	N	Y	N	N	N	N	N	N	N	N	N	N	N	N	N	N	N	N	N	N	N	N	N	N	N	N	N	N	N	N	N	N	N	N	N	N	N	N	N	N	N	N	N	N	N	N	N
PWP1	N	N	N	N	N	N	Y	N	N	N	N	N	N	N	N	N	N	N	N	N	N	N	N	N	N	N	N	N	N	N	N	N	N	N	N	N	N	N	N	N	N	N	N	N	N	N	N	N	N
HADHB	Y	N	N	N	N	N	N	N	N	N	N	N	N	N	N	N	N	N	N	N	N	N	N	N	N	N	N	N	N	N	N	N	N	N	N	N	N	N	N	N	N	N	N	N	N	N	N	N	N
PLXNB2	N	N	Y	N	N	N	N	N	N	N	N	N	N	N	N	N	N	N	N	N	N	N	N	N	N	N	N	N	N	N	N	N	N	N	N	N	N	N	N	N	N	N	N	N	N	N	N	N	N
RHOG	N	N	N	N	N	N	Y	N	N	N	N	N	N	N	N	N	N	N	N	N	N	N	N	N	N	N	N	N	N	N	N	N	N	N	N	N	N	N	N	N	N	N	N	N	N	N	N	N	N
CANT1	N	Y	N	N	N	N	N	N	N	N	N	N	N	N	N	N	N	N	N	N	N	N	N	N	N	N	N	N	N	N	N	N	N	N	N	N	N	N	N	N	N	N	N	N	N	N	N	N	N
NABP1	N	N	N	Y	N	N	N	N	N	N	N	N	N	N	N	N	N	N	N	N	N	N	N	N	N	N	N	N	N	N	N	N	N	N	N	N	N	N	N	N	N	N	N	N	N	N	N	N	N
GNG7	N	N	N	N	N	N	Y	N	N	N	N	N	N	N	N	N	N	N	N	N	N	N	N	N	N	N	N	N	N	N	N	N	N	N	N	N	N	N	N	N	N	N	N	N	N	N	N	N	N
MECOM	N	N	Y	N	N	N	N	N	N	N	N	N	N	N	N	N	N	N	N	N	N	N	N	N	N	N	N	N	N	N	N	N	N	N	N	N	N	N	N	N	N	N	N	N	N	N	N	N	N
RP13-870H17.3	N	Y	N	N	N	N	N	N	N	N	N	N	N	N	N	N	N	N	N	N	N	N	N	N	N	N	N	N	N	N	N	N	N	N	N	N	N	N	N	N	N	N	N	N	N	N	N	N	N
C11orf74	N	N	N	N	N	N	N	N	N	N	N	N	N	N	N	N	N	Y	N	N	N	N	N	N	N	N	N	N	N	N	N	N	N	N	N	N	N	N	N	N	N	N	N	N	N	N	N	N	N
TMEM243	N	N	N	N	N	N	Y	N	N	N	N	N	N	N	N	N	N	N	N	N	N	N	N	N	N	N	N	N	N	N	N	N	N	N	N	N	N	N	N	N	N	N	N	N	N	N	N	N	N
FECH	N	N	N	N	N	N	N	N	N	N	N	N	N	N	N	N	N	N	N	N	N	N	N	N	N	N	N	N	N	N	N	N	N	N	N	N	N	N	N	N	N	N	N	N	N	N	N	N	N
ATP6AP2	N	N	N	N	N	N	N	Y	N	N	N	N	N	N	N	N	N	N	N	N	N	N	N	N	N	N	N	N	N	N	N	N	N	N	N	N	N	N	N	N	N	N	N	N	N	N	N	N	N
UBE2A	N	N	N	Y	N	N	N	N	N	N	N	N	N	N	N	N	N	N	N	N	N	N	N	N	N	N	N	N	N	N	N	N	N	N	N	N	N	N	N	N	N	N	N	N	N	N	N	N	N
ERO1B	N	N	N	N	Y	N	N	N	N	N	N	N	N	N	N	N	N	N	N	N	N	N	N	N	N	N	N	N	N	N	N	N	N	N	N	N	N	N	N	N	N	N	N	N	N	N	N	N	N
JUP	N	N	Y	N	N	N	N	N	N	N	N	N	N	N	N	N	N	N	N	N	N	N	N	N	N	N	N	N	N	N	N	N	N	N	N	N	N	N	N	N	N	N	N	N	N	N	N	N	N
CD8B	N	N	N	N	N	Y	N	N	N	N	N	N	N	N	N	N	N	N	N	N	N	N	N	N	N	N	N	N	N	N	N	N	N	N	N	N	N	N	N	N	N	N	N	N	N	N	N	N	N
GATA2	N	N	N	N	N	N	N	N	N	N	N	N	N	N	N	N	N	N	N	N	N	N	N	N	N	N	N	N	N	Y	N	N	N	N	N	N	N	N	N	N	N	N	N	N	N	N	N	N	N
PIK3R1	N	N	N	Y	N	N	N	N	N	N	N	N	N	N	N	N	N	N	N	N	N	N	N	N	N	N	N	N	N	N	N	N	N	N	N	N	N	N	N	N	N	N	N	N	N	N	N	N	N
GPC3	N	N	N	N	N	N	N	N	N	N	N	N	N	N	N	N	N	N	N	N	N	N	N	N	N	N	N	N	N	N	N	N	N	N	N	N	N	N	N	N	N	N	N	N	N	N	N	N	N
PDGFRA	N	N	N	N	N	N	N	N	N	N	N	N	N	N	N	N	N	N	N	N	N	N	N	N	N	N	N	N	N	N	Y	N	N	N	N	N	N	N	N	N	N	N	N	N	N	N	N	N	N
MPEG1	N	N	N	N	N	N	N	N	N	N	N	N	N	N	N	N	N	N	N	N	N	N	N	N	N	N	N	N	N	N	N	N	N	N	N	N	N	N	N	Y	N	N	N	N	N	N	N	N	N
HADHA	Y	N	N	N	N	N	N	N	N	N	N	N	N	N	N	N	N	N	N	N	N	N	N	N	N	N	N	N	N	N	N	N	N	N	N	N	N	N	N	N	N	N	N	N	N	N	N	N	N
CFDP1	N	N	N	N	N	N	N	N	N	N	N	N	N	N	N	N	N	Y	N	N	N	N	N	N	N	N	N	N	N	N	N	N	N	N	N	N	N	N	N	N	N	N	N	N	N	N	N	N	N
HDAC1	Y	N	N	N	N	N	N	N	N	N	N	N	N	N	N	N	N	N	N	N	N	N	N	N	N	N	N	N	N	N	N	N	N	N	N	N	N	N	N	N	N	N	N	N	N	N	N	N	N
CNIH1	Y	N	N	N	N	N	N	N	N	N	N	N	N	N	N	N	N	N	N	N	N	N	N	N	N	N	N	N	N	N	N	N	N	N	N	N	N	N	N	N	N	N	N	N	N	N	N	N	N
BOLA3	Y	N	N	N	N	N	N	N	N	N	N	N	N	N	N	N	N	N	N	N	N	N	N	N	N	N	N	N	N	N	N	N	N	N	N	N	N	N	N	N	N	N	N	N	N	N	N	N	N
MARCO	N	N	N	N	N	N	N	Y	N	N	N	N	N	N	N	N	N	N	N	N	N	N	N	N	N	N	N	N	N	N	N	N	N	N	N	N	N	N	N	N	N	N	N	N	N	N	N	N	N
CPE	N	N	N	N	N	N	N	N	N	N	N	N	N	N	Y	N	N	N	N	N	N	N	N	N	N	N	N	N	N	N	N	N	N	N	N	N	N	N	N	N	N	N	N	N	N	N	N	N	N
GNB1	N	N	Y	N	N	N	N	N	N	N	N	N	N	N	N	N	N	N	N	N	N	N	N	N	N	N	N	N	N	N	N	N	N	N	N	N	N	N	N	N	N	N	N	N	N	N	N	N	N
APOA4	N	N	N	N	N	Y	N	N	N	N	N	N	N	N	N	N	N	N	N	N	N	N	N	N	N	N	N	N	N	N	N	N	N	N	N	N	N	N	N	N	N	N	N	N	N	N	N	N	N
SKIL	N	N	N	N	N	N	Y	N	N	N	N	N	N	N	N	N	N	N	N	N	N	N	N	N	N	N	N	N	N	N	N	N	N	N	N	N	N	N	N	N	N	N	N	N	N	N	N	N	N
UPF2	N	N	N	N	N	N	Y	N	N	N	N	N	N	N	N	N	N	N	N	N	N	N	N	N	N	N	N	N	N	N	N	N	N	N	N	N	N	N	N	N	N	N	N	N	N	N	N	N	N
S100A12	N	N	N	N	N	N	N	N	N	N	N	N	N	N	N	N	N	N	N	N	N	N	N	N	N	N	N	N	N	N	N	N	N	N	N	N	N	N	N	N	N	N	N	N	N	N	Y	N	N
ACTN1	N	N	N	N	N	N	N	N	N	N	N	Y	N	N	N	N	N	N	N	N	N	N	N	N	N	N	N	N	N	N	N	N	N	N	N	N	N	N	N	N	N	N	N	N	N	N	N	N	N
GBP5	N	N	N	N	N	N	N	Y	N	N	N	N	N	N	N	N	N	N	N	N	N	N	N	N	N	N	N	N	N	N	N	N	N	N	N	N	N	N	N	N	N	N	N	N	N	N	N	N	N
ITGAE	N	N	N	N	N	Y	N	N	N	N	N	N	N	N	N	N	N	N	N	N	N	N	N	N	N	N	N	N	N	N	N	N	N	N	N	N	N	N	N	N	N	N	N	N	N	N	N	N	N
HIST1H1C	N	Y	N	N	N	N	N	N	N	N	N	N	N	N	N	N	N	N	N	N	N	N	N	N	N	N	N	N	N	N	N	N	N	N	N	N	N	N	N	N	N	N	N	N	N	N	N	N	N
MAGED1	N	Y	N	N	N	N	N	N	N	N	N	N	N	N	N	N	N	N	N	N	N	N	N	N	N	N	N	N	N	N	N	N	N	N	N	N	N	N	N	N	N	N	N	N	N	N	N	N	N
SLC4A4	N	Y	N	N	N	N	N	N	N	N	N	N	N	N	N	N	N	N	N	N	N	N	N	N	N	N	N	N	N	N	N	N	N	N	N	N	N	N	N	N	N	N	N	N	N	N	N	N	N
SMAP2	N	N	N	N	N	N	Y	N	N	N	N	N	N	N	N	N	N	N	N	N	N	N	N	N	N	N	N	N	N	N	N	N	N	N	N	N	N	N	N	N	N	N	N	N	N	N	N	N	N
MAFF	N	N	N	N	N	N	N	N	N	N	N	N	N	Y	N	N	N	N	N	N	N	N	N	N	N	N	N	N	N	N	N	N	N	N	N	N	N	N	N	N	N	N	N	N	N	N	N	N	N
SERPINA5	N	Y	N	N	N	N	N	N	N	N	N	N	N	N	N	N	N	N	N	N	N	N	N	N	N	N	N	N	N	N	N	N	N	N	N	N	N	N	N	N	N	N	N	N	N	N	N	N	N
PROCR	N	N	N	N	N	N	N	N	N	N	N	N	N	N	N	N	N	N	Y	N	N	N	N	N	N	N	N	N	N	N	N	N	N	N	N	N	N	N	N	N	N	N	N	N	N	N	N	N	N
CCT6A	N	N	Y	N	N	N	N	N	N	N	N	N	N	N	N	N	N	N	N	N	N	N	N	N	N	N	N	N	N	N	N	N	N	N	N	N	N	N	N	N	N	N	N	N	N	N	N	N	N
TMEM147	N	N	Y	N	N	N	N	N	N	N	N	N	N	N	N	N	N	N	N	N	N	N	N	N	N	N	N	N	N	N	N	N	N	N	N	N	N	N	N	N	N	N	N	N	N	N	N	N	N
MT2P1	N	N	N	N	N	N	N	N	N	N	N	N	N	N	N	N	N	N	N	N	N	N	N	N	N	N	N	N	N	N	N	N	N	N	Y	N	N	N	N	N	N	N	N	N	N	N	N	N	N
KCNE4	N	N	N	N	N	N	N	N	N	N	N	N	N	Y	N	N	N	N	N	N	N	N	N	N	N	N	N	N	N	N	N	N	N	N	N	N	N	N	N	N	N	N	N	N	N	N	N	N	N
APOC1	N	N	N	N	N	N	N	Y	N	N	N	N	N	N	N	N	N	N	N	N	N	N	N	N	N	N	N	N	N	N	N	N	N	N	N	N	N	N	N	N	N	N	N	N	N	N	N	N	N
GKN2	N	N	N	N	Y	N	N	N	N	N	N	N	N	N	N	N	N	N	N	N	N	N	N	N	N	N	N	N	N	N	N	N	N	N	N	N	N	N	N	N	N	N	N	N	N	N	N	N	N
SDHA	Y	N	N	N	N	N	N	N	N	N	N	N	N	N	N	N	N	N	N	N	N	N	N	N	N	N	N	N	N	N	N	N	N	N	N	N	N	N	N	N	N	N	N	N	N	N	N	N	N
ANKRD37	N	Y	N	N	N	N	N	N	N	N	N	N	N	N	N	N	N	N	N	N	N	N	N	N	N	N	N	N	N	N	N	N	N	N	N	N	N	N	N	N	N	N	N	N	N	N	N	N	N
STT3A	N	Y	N	N	N	N	N	N	N	N	N	N	N	N	N	N	N	N	N	N	N	N	N	N	N	N	N	N	N	N	N	N	N	N	N	N	N	N	N	N	N	N	N	N	N	N	N	N	N
HECA	N	N	N	Y	N	N	N	N	N	N	N	N	N	N	N	N	N	N	N	N	N	N	N	N	N	N	N	N	N	N	N	N	N	N	N	N	N	N	N	N	N	N	N	N	N	N	N	N	N
QARS	N	N	Y	N	N	N	N	N	N	N	N	N	N	N	N	N	N	N	N	N	N	N	N	N	N	N	N	N	N	N	N	N	N	N	N	N	N	N	N	N	N	N	N	N	N	N	N	N	N
SOX7	N	N	N	N	N	N	N	N	N	N	N	N	N	N	N	N	N	N	N	N	N	N	N	N	N	N	N	N	N	N	N	N	N	Y	N	N	N	N	N	N	N	N	N	N	N	N	N	N	N
BID	N	N	N	N	N	N	N	N	N	N	N	N	N	N	N	N	Y	N	N	N	N	N	N	N	N	N	N	N	N	N	N	N	N	N	N	N	N	N	N	N	N	N	N	N	N	N	N	N	N
EIF6	N	N	Y	N	N	N	N	N	N	N	N	N	N	N	N	N	N	N	N	N	N	N	N	N	N	N	N	N	N	N	N	N	N	N	N	N	N	N	N	N	N	N	N	N	N	N	N	N	N
HSPB8	N	N	N	N	N	N	N	N	N	N	N	N	N	Y	N	N	N	N	N	N	N	N	N	N	N	N	N	N	N	N	N	N	N	N	N	N	N	N	N	N	N	N	N	N	N	N	N	N	N
ADD3	Y	N	N	N	N	N	N	N	N	N	N	N	N	N	N	N	N	N	N	N	N	N	N	N	N	N	N	N	N	N	N	N	N	N	N	N	N	N	N	N	N	N	N	N	N	N	N	N	N
NID1	N	N	N	N	N	N	N	N	N	N	N	N	N	N	N	N	N	Y	N	N	N	N	N	N	N	N	N	N	N	N	N	N	N	N	N	N	N	N	N	N	N	N	N	N	N	N	N	N	N
CCDC12	N	N	N	N	N	N	Y	N	N	N	N	N	N	N	N	N	N	N	N	N	N	N	N	N	N	N	N	N	N	N	N	N	N	N	N	N	N	N	N	N	N	N	N	N	N	N	N	N	N
FOXQ1	N	N	Y	N	N	N	N	N	N	N	N	N	N	N	N	N	N	N	N	N	N	N	N	N	N	N	N	N	N	N	N	N	N	N	N	N	N	N	N	N	N	N	N	N	N	N	N	N	N
DSP	N	N	Y	N	N	N	N	N	N	N	N	N	N	N	N	N	N	N	N	N	N	N	N	N	N	N	N	N	N	N	N	N	N	N	N	N	N	N	N	N	N	N	N	N	N	N	N	N	N
SH2D1A	N	N	N	Y	N	N	N	N	N	N	N	N	N	N	N	N	N	N	N	N	N	N	N	N	N	N	N	N	N	N	N	N	N	N	N	N	N	N	N	N	N	N	N	N	N	N	N	N	N
DDOST	Y	N	N	N	N	N	N	N	N	N	N	N	N	N	N	N	N	N	N	N	N	N	N	N	N	N	N	N	N	N	N	N	N	N	N	N	N	N	N	N	N	N	N	N	N	N	N	N	N
RGS16	N	N	N	N	N	N	N	N	N	N	N	N	N	N	N	N	N	N	N	N	N	N	N	N	N	N	N	N	N	N	N	N	N	N	N	N	N	N	N	N	N	N	Y	N	N	N	N	N	N
FCGR2B	N	N	N	N	N	N	N	N	N	N	N	N	N	N	N	N	N	N	N	N	N	N	N	N	N	N	N	N	N	N	N	N	N	N	N	N	N	N	N	N	N	N	N	N	N	Y	N	N	N
LYPLA1	N	Y	N	N	N	N	N	N	N	N	N	N	N	N	N	N	N	N	N	N	N	N	N	N	N	N	N	N	N	N	N	N	N	N	N	N	N	N	N	N	N	N	N	N	N	N	N	N	N
RALY	N	N	N	N	N	N	Y	N	N	N	N	N	N	N	N	N	N	N	N	N	N	N	N	N	N	N	N	N	N	N	N	N	N	N	N	N	N	N	N	N	N	N	N	N	N	N	N	N	N
KRT13	N	N	N	N	N	N	N	N	N	N	N	N	N	N	Y	N	N	N	N	N	N	N	N	N	N	N	N	N	N	N	N	N	N	N	N	N	N	N	N	N	N	N	N	N	N	N	N	N	N
PGRMC2	N	Y	N	N	N	N	N	N	N	N	N	N	N	N	N	N	N	N	N	N	N	N	N	N	N	N	N	N	N	N	N	N	N	N	N	N	N	N	N	N	N	N	N	N	N	N	N	N	N
OSTF1	N	N	N	N	N	Y	N	N	N	N	N	N	N	N	N	N	N	N	N	N	N	N	N	N	N	N	N	N	N	N	N	N	N	N	N	N	N	N	N	N	N	N	N	N	N	N	N	N	N
SOD3	N	Y	N	N	N	N	N	N	N	N	N	N	N	N	N	N	N	N	N	N	N	N	N	N	N	N	N	N	N	N	N	N	N	N	N	N	N	N	N	N	N	N	N	N	N	N	N	N	N
UGT2B15	N	N	N	N	Y	N	N	N	N	N	N	N	N	N	N	N	N	N	N	N	N	N	N	N	N	N	N	N	N	N	N	N	N	N	N	N	N	N	N	N	N	N	N	N	N	N	N	N	N
RTN3	N	Y	N	N	N	N	N	N	N	N	N	N	N	N	N	N	N	N	N	N	N	N	N	N	N	N	N	N	N	N	N	N	N	N	N	N	N	N	N	N	N	N	N	N	N	N	N	N	N
GOLPH3	N	Y	N	N	N	N	N	N	N	N	N	N	N	N	N	N	N	N	N	N	N	N	N	N	N	N	N	N	N	N	N	N	N	N	N	N	N	N	N	N	N	N	N	N	N	N	N	N	N
CCT2	N	N	N	N	N	N	N	N	N	N	N	N	N	N	N	N	N	Y	N	N	N	N	N	N	N	N	N	N	N	N	N	N	N	N	N	N	N	N	N	N	N	N	N	N	N	N	N	N	N
HSD17B11	Y	N	N	N	N	N	N	N	N	N	N	N	N	N	N	N	N	N	N	N	N	N	N	N	N	N	N	N	N	N	N	N	N	N	N	N	N	N	N	N	N	N	N	N	N	N	N	N	N
STAT4	N	N	N	Y	N	N	N	N	N	N	N	N	N	N	N	N	N	N	N	N	N	N	N	N	N	N	N	N	N	N	N	N	N	N	N	N	N	N	N	N	N	N	N	N	N	N	N	N	N
CLDN2	N	Y	N	N	N	N	N	N	N	N	N	N	N	N	N	N	N	N	N	N	N	N	N	N	N	N	N	N	N	N	N	N	N	N	N	N	N	N	N	N	N	N	N	N	N	N	N	N	N
TAP1	N	N	N	N	N	N	N	Y	N	N	N	N	N	N	N	N	N	N	N	N	N	N	N	N	N	N	N	N	N	N	N	N	N	N	N	N	N	N	N	N	N	N	N	N	N	N	N	N	N
MED10	N	N	N	N	N	Y	N	N	N	N	N	N	N	N	N	N	N	N	N	N	N	N	N	N	N	N	N	N	N	N	N	N	N	N	N	N	N	N	N	N	N	N	N	N	N	N	N	N	N
UFD1L	N	N	N	N	N	N	N	Y	N	N	N	N	N	N	N	N	N	N	N	N	N	N	N	N	N	N	N	N	N	N	N	N	N	N	N	N	N	N	N	N	N	N	N	N	N	N	N	N	N
LPXN	N	N	N	Y	N	N	N	N	N	N	N	N	N	N	N	N	N	N	N	N	N	N	N	N	N	N	N	N	N	N	N	N	N	N	N	N	N	N	N	N	N	N	N	N	N	N	N	N	N
ENAH	N	Y	N	N	N	N	N	N	N	N	N	N	N	N	N	N	N	N	N	N	N	N	N	N	N	N	N	N	N	N	N	N	N	N	N	N	N	N	N	N	N	N	N	N	N	N	N	N	N
IL1RL1	N	N	N	N	N	N	N	N	N	N	N	N	N	N	N	N	N	N	N	N	N	N	N	N	N	N	N	N	N	N	N	N	N	N	N	N	N	N	N	N	N	N	N	N	N	N	N	Y	N
PSMC6	N	N	N	N	N	N	N	N	N	N	N	N	N	N	N	N	N	Y	N	N	N	N	N	N	N	N	N	N	N	N	N	N	N	N	N	N	N	N	N	N	N	N	N	N	N	N	N	N	N
CDH17	Y	N	N	N	N	N	N	N	N	N	N	N	N	N	N	N	N	N	N	N	N	N	N	N	N	N	N	N	N	N	N	N	N	N	N	N	N	N	N	N	N	N	N	N	N	N	N	N	N
RP11-1143G9.4	N	Y	N	N	N	N	N	N	N	N	N	N	N	N	N	N	N	N	N	N	N	N	N	N	N	N	N	N	N	N	N	N	N	N	N	N	N	N	N	N	N	N	N	N	N	N	N	N	N
ERN2	N	N	Y	N	N	N	N	N	N	N	N	N	N	N	N	N	N	N	N	N	N	N	N	N	N	N	N	N	N	N	N	N	N	N	N	N	N	N	N	N	N	N	N	N	N	N	N	N	N
VPS51	N	N	N	N	Y	N	N	N	N	N	N	N	N	N	N	N	N	N	N	N	N	N	N	N	N	N	N	N	N	N	N	N	N	N	N	N	N	N	N	N	N	N	N	N	N	N	N	N	N
NDUFS2	Y	N	N	N	N	N	N	N	N	N	N	N	N	N	N	N	N	N	N	N	N	N	N	N	N	N	N	N	N	N	N	N	N	N	N	N	N	N	N	N	N	N	N	N	N	N	N	N	N
PRPF4B	N	N	Y	N	N	N	N	N	N	N	N	N	N	N	N	N	N	N	N	N	N	N	N	N	N	N	N	N	N	N	N	N	N	N	N	N	N	N	N	N	N	N	N	N	N	N	N	N	N
ILK	N	N	N	N	N	N	N	N	N	N	N	N	N	N	N	N	N	N	N	N	N	N	Y	N	N	N	N	N	N	N	N	N	N	N	N	N	N	N	N	N	N	N	N	N	N	N	N	N	N
CDC42SE1	N	N	N	N	N	N	N	Y	N	N	N	N	N	N	N	N	N	N	N	N	N	N	N	N	N	N	N	N	N	N	N	N	N	N	N	N	N	N	N	N	N	N	N	N	N	N	N	N	N
NHP2	Y	N	N	N	N	N	N	N	N	N	N	N	N	N	N	N	N	N	N	N	N	N	N	N	N	N	N	N	N	N	N	N	N	N	N	N	N	N	N	N	N	N	N	N	N	N	N	N	N
ANXA6	N	N	N	N	N	N	N	Y	N	N	N	N	N	N	N	N	N	N	N	N	N	N	N	N	N	N	N	N	N	N	N	N	N	N	N	N	N	N	N	N	N	N	N	N	N	N	N	N	N
TSPYL2	N	N	N	Y	N	N	N	N	N	N	N	N	N	N	N	N	N	N	N	N	N	N	N	N	N	N	N	N	N	N	N	N	N	N	N	N	N	N	N	N	N	N	N	N	N	N	N	N	N
COL6A2	N	N	N	N	N	N	N	N	N	N	N	N	N	N	N	N	N	N	N	N	N	N	N	N	N	N	N	N	N	N	N	N	N	N	N	N	N	Y	N	N	N	N	N	N	N	N	N	N	N
C2CD4B	N	N	N	N	N	N	N	N	N	N	N	N	N	N	N	N	N	N	N	N	N	N	N	N	N	N	N	N	N	N	N	N	N	N	N	Y	N	N	N	N	N	N	N	N	N	N	N	N	N
ALG13	N	N	N	Y	N	N	N	N	N	N	N	N	N	N	N	N	N	N	N	N	N	N	N	N	N	N	N	N	N	N	N	N	N	N	N	N	N	N	N	N	N	N	N	N	N	N	N	N	N
EFCAB14	N	N	Y	N	N	N	N	N	N	N	N	N	N	N	N	N	N	N	N	N	N	N	N	N	N	N	N	N	N	N	N	N	N	N	N	N	N	N	N	N	N	N	N	N	N	N	N	N	N
EFNA1	N	N	Y	N	N	N	N	N	N	N	N	N	N	N	N	N	N	N	N	N	N	N	N	N	N	N	N	N	N	N	N	N	N	N	N	N	N	N	N	N	N	N	N	N	N	N	N	N	N
LARP1	N	N	N	N	Y	N	N	N	N	N	N	N	N	N	N	N	N	N	N	N	N	N	N	N	N	N	N	N	N	N	N	N	N	N	N	N	N	N	N	N	N	N	N	N	N	N	N	N	N
ELN	N	N	N	N	N	N	N	N	N	N	N	N	N	N	N	N	N	N	N	N	N	N	Y	N	N	N	N	N	N	N	N	N	N	N	N	N	N	N	N	N	N	N	N	N	N	N	N	N	N
SUMO3	N	N	N	N	N	N	N	Y	N	N	N	N	N	N	N	N	N	N	N	N	N	N	N	N	N	N	N	N	N	N	N	N	N	N	N	N	N	N	N	N	N	N	N	N	N	N	N	N	N
ABCC3	N	N	Y	N	N	N	N	N	N	N	N	N	N	N	N	N	N	N	N	N	N	N	N	N	N	N	N	N	N	N	N	N	N	N	N	N	N	N	N	N	N	N	N	N	N	N	N	N	N
NAA50	N	N	N	N	N	N	Y	N	N	N	N	N	N	N	N	N	N	N	N	N	N	N	N	N	N	N	N	N	N	N	N	N	N	N	N	N	N	N	N	N	N	N	N	N	N	N	N	N	N
SMIM7	N	N	N	N	N	N	N	N	N	N	N	N	N	N	N	N	N	Y	N	N	N	N	N	N	N	N	N	N	N	N	N	N	N	N	N	N	N	N	N	N	N	N	N	N	N	N	N	N	N
HLA-DMB	N	N	N	N	N	N	Y	N	N	N	N	N	N	N	N	N	N	N	N	N	N	N	N	N	N	N	N	N	N	N	N	N	N	N	N	N	N	N	N	N	N	N	N	N	N	N	N	N	N
ADAMTS4	N	N	N	N	N	N	N	N	N	N	N	N	N	N	Y	N	N	N	N	N	N	N	N	N	N	N	N	N	N	N	N	N	N	N	N	N	N	N	N	N	N	N	N	N	N	N	N	N	N
CD27	N	N	N	N	N	N	Y	N	N	N	N	N	N	N	N	N	N	N	N	N	N	N	N	N	N	N	N	N	N	N	N	N	N	N	N	N	N	N	N	N	N	N	N	N	N	N	N	N	N
SCD	N	N	Y	N	N	N	N	N	N	N	N	N	N	N	N	N	N	N	N	N	N	N	N	N	N	N	N	N	N	N	N	N	N	N	N	N	N	N	N	N	N	N	N	N	N	N	N	N	N
ATP6AP1	N	N	N	N	Y	N	N	N	N	N	N	N	N	N	N	N	N	N	N	N	N	N	N	N	N	N	N	N	N	N	N	N	N	N	N	N	N	N	N	N	N	N	N	N	N	N	N	N	N
MPZL1	N	Y	N	N	N	N	N	N	N	N	N	N	N	N	N	N	N	N	N	N	N	N	N	N	N	N	N	N	N	N	N	N	N	N	N	N	N	N	N	N	N	N	N	N	N	N	N	N	N
MATN3	N	N	N	N	N	N	N	N	N	N	N	N	N	N	N	N	N	N	N	N	N	N	N	N	N	N	N	N	N	N	N	N	N	N	Y	N	N	N	N	N	N	N	N	N	N	N	N	N	N
NFKBID	N	N	N	N	N	N	Y	N	N	N	N	N	N	N	N	N	N	N	N	N	N	N	N	N	N	N	N	N	N	N	N	N	N	N	N	N	N	N	N	N	N	N	N	N	N	N	N	N	N
GBP2	N	N	N	N	N	N	N	Y	N	N	N	N	N	N	N	N	N	N	N	N	N	N	N	N	N	N	N	N	N	N	N	N	N	N	N	N	N	N	N	N	N	N	N	N	N	N	N	N	N
TM4SF18	N	N	N	N	N	N	N	N	N	N	N	N	N	N	N	N	N	Y	N	N	N	N	N	N	N	N	N	N	N	N	N	N	N	N	N	N	N	N	N	N	N	N	N	N	N	N	N	N	N
GALNT12	N	Y	N	N	N	N	N	N	N	N	N	N	N	N	N	N	N	N	N	N	N	N	N	N	N	N	N	N	N	N	N	N	N	N	N	N	N	N	N	N	N	N	N	N	N	N	N	N	N
SNX2	N	N	N	N	N	N	Y	N	N	N	N	N	N	N	N	N	N	N	N	N	N	N	N	N	N	N	N	N	N	N	N	N	N	N	N	N	N	N	N	N	N	N	N	N	N	N	N	N	N
ABI3BP	N	N	N	N	N	N	N	N	N	N	N	N	N	N	N	N	N	N	N	N	N	N	N	N	N	N	N	N	N	N	Y	N	N	N	N	N	N	N	N	N	N	N	N	N	N	N	N	N	N
PYCR1	N	Y	N	N	N	N	N	N	N	N	N	N	N	N	N	N	N	N	N	N	N	N	N	N	N	N	N	N	N	N	N	N	N	N	N	N	N	N	N	N	N	N	N	N	N	N	N	N	N
PRR15L	Y	N	N	N	N	N	N	N	N	N	N	N	N	N	N	N	N	N	N	N	N	N	N	N	N	N	N	N	N	N	N	N	N	N	N	N	N	N	N	N	N	N	N	N	N	N	N	N	N
HSPE1P2	N	N	N	Y	N	N	N	N	N	N	N	N	N	N	N	N	N	N	N	N	N	N	N	N	N	N	N	N	N	N	N	N	N	N	N	N	N	N	N	N	N	N	N	N	N	N	N	N	N
PRRC2C	N	N	N	Y	N	N	N	N	N	N	N	N	N	N	N	N	N	N	N	N	N	N	N	N	N	N	N	N	N	N	N	N	N	N	N	N	N	N	N	N	N	N	N	N	N	N	N	N	N
EREG	N	N	N	N	N	N	N	N	N	N	N	N	N	N	N	N	Y	N	N	N	N	N	N	N	N	N	N	N	N	N	N	N	N	N	N	N	N	N	N	N	N	N	N	N	N	N	N	N	N
SUMF2	N	N	Y	N	N	N	N	N	N	N	N	N	N	N	N	N	N	N	N	N	N	N	N	N	N	N	N	N	N	N	N	N	N	N	N	N	N	N	N	N	N	N	N	N	N	N	N	N	N
CDCA7	Y	N	N	N	N	N	N	N	N	N	N	N	N	N	N	N	N	N	N	N	N	N	N	N	N	N	N	N	N	N	N	N	N	N	N	N	N	N	N	N	N	N	N	N	N	N	N	N	N
RBL2	N	N	N	N	Y	N	N	N	N	N	N	N	N	N	N	N	N	N	N	N	N	N	N	N	N	N	N	N	N	N	N	N	N	N	N	N	N	N	N	N	N	N	N	N	N	N	N	N	N
LENG8	N	N	Y	N	N	N	N	N	N	N	N	N	N	N	N	N	N	N	N	N	N	N	N	N	N	N	N	N	N	N	N	N	N	N	N	N	N	N	N	N	N	N	N	N	N	N	N	N	N
USP53	N	N	N	N	Y	N	N	N	N	N	N	N	N	N	N	N	N	N	N	N	N	N	N	N	N	N	N	N	N	N	N	N	N	N	N	N	N	N	N	N	N	N	N	N	N	N	N	N	N
ACSL5	N	N	N	N	N	Y	N	N	N	N	N	N	N	N	N	N	N	N	N	N	N	N	N	N	N	N	N	N	N	N	N	N	N	N	N	N	N	N	N	N	N	N	N	N	N	N	N	N	N
FAM30A	N	N	N	N	N	N	Y	N	N	N	N	N	N	N	N	N	N	N	N	N	N	N	N	N	N	N	N	N	N	N	N	N	N	N	N	N	N	N	N	N	N	N	N	N	N	N	N	N	N
SLC4A7	Y	N	N	N	N	N	N	N	N	N	N	N	N	N	N	N	N	N	N	N	N	N	N	N	N	N	N	N	N	N	N	N	N	N	N	N	N	N	N	N	N	N	N	N	N	N	N	N	N
S100A1	N	N	N	N	N	N	N	N	N	N	N	N	N	N	N	N	N	N	N	N	N	N	N	N	N	N	N	N	N	N	N	N	N	N	Y	N	N	N	N	N	N	N	N	N	N	N	N	N	N
GNB2	N	N	Y	N	N	N	N	N	N	N	N	N	N	N	N	N	N	N	N	N	N	N	N	N	N	N	N	N	N	N	N	N	N	N	N	N	N	N	N	N	N	N	N	N	N	N	N	N	N
PRR4	N	Y	N	N	N	N	N	N	N	N	N	N	N	N	N	N	N	N	N	N	N	N	N	N	N	N	N	N	N	N	N	N	N	N	N	N	N	N	N	N	N	N	N	N	N	N	N	N	N
MTUS1	N	Y	N	N	N	N	N	N	N	N	N	N	N	N	N	N	N	N	N	N	N	N	N	N	N	N	N	N	N	N	N	N	N	N	N	N	N	N	N	N	N	N	N	N	N	N	N	N	N
KDELR3	N	Y	N	N	N	N	N	N	N	N	N	N	N	N	N	N	N	N	N	N	N	N	N	N	N	N	N	N	N	N	N	N	N	N	N	N	N	N	N	N	N	N	N	N	N	N	N	N	N
LASP1	Y	N	N	N	N	N	N	N	N	N	N	N	N	N	N	N	N	N	N	N	N	N	N	N	N	N	N	N	N	N	N	N	N	N	N	N	N	N	N	N	N	N	N	N	N	N	N	N	N
TNFRSF12A	N	N	N	N	N	N	N	N	N	N	N	N	N	N	N	N	N	N	N	N	N	N	N	N	N	N	N	N	N	N	N	N	N	N	Y	N	N	N	N	N	N	N	N	N	N	N	N	N	N
IFRD1	N	N	N	N	N	N	N	N	N	N	N	N	N	Y	N	N	N	N	N	N	N	N	N	N	N	N	N	N	N	N	N	N	N	N	N	N	N	N	N	N	N	N	N	N	N	N	N	N	N
CHAD	N	N	N	N	N	N	N	N	N	N	N	N	N	N	N	N	N	N	N	N	N	N	N	N	N	N	N	N	N	N	N	N	N	N	Y	N	N	N	N	N	N	N	N	N	N	N	N	N	N
RAP2B	N	N	Y	N	N	N	N	N	N	N	N	N	N	N	N	N	N	N	N	N	N	N	N	N	N	N	N	N	N	N	N	N	N	N	N	N	N	N	N	N	N	N	N	N	N	N	N	N	N
IL6	N	N	N	N	N	N	N	N	N	N	N	N	N	N	N	N	N	N	N	N	N	N	N	N	N	N	N	N	N	N	N	N	N	N	Y	N	N	N	N	N	N	N	N	N	N	N	N	N	N
PTBP1	N	N	N	N	N	N	N	N	N	N	N	N	N	N	N	N	N	Y	N	N	N	N	N	N	N	N	N	N	N	N	N	N	N	N	N	N	N	N	N	N	N	N	N	N	N	N	N	N	N
SEC31A	N	Y	N	N	N	N	N	N	N	N	N	N	N	N	N	N	N	N	N	N	N	N	N	N	N	N	N	N	N	N	N	N	N	N	N	N	N	N	N	N	N	N	N	N	N	N	N	N	N
MVP	Y	N	N	N	N	N	N	N	N	N	N	N	N	N	N	N	N	N	N	N	N	N	N	N	N	N	N	N	N	N	N	N	N	N	N	N	N	N	N	N	N	N	N	N	N	N	N	N	N
RNF213	N	N	N	N	N	Y	N	N	N	N	N	N	N	N	N	N	N	N	N	N	N	N	N	N	N	N	N	N	N	N	N	N	N	N	N	N	N	N	N	N	N	N	N	N	N	N	N	N	N
NCKAP1	N	Y	N	N	N	N	N	N	N	N	N	N	N	N	N	N	N	N	N	N	N	N	N	N	N	N	N	N	N	N	N	N	N	N	N	N	N	N	N	N	N	N	N	N	N	N	N	N	N
PRPF40A	N	N	N	N	N	N	Y	N	N	N	N	N	N	N	N	N	N	N	N	N	N	N	N	N	N	N	N	N	N	N	N	N	N	N	N	N	N	N	N	N	N	N	N	N	N	N	N	N	N
PSMA2	Y	N	N	N	N	N	N	N	N	N	N	N	N	N	N	N	N	N	N	N	N	N	N	N	N	N	N	N	N	N	N	N	N	N	N	N	N	N	N	N	N	N	N	N	N	N	N	N	N
AC092580.4	N	N	N	N	N	Y	N	N	N	N	N	N	N	N	N	N	N	N	N	N	N	N	N	N	N	N	N	N	N	N	N	N	N	N	N	N	N	N	N	N	N	N	N	N	N	N	N	N	N
RPS18P12	N	N	N	Y	N	N	N	N	N	N	N	N	N	N	N	N	N	N	N	N	N	N	N	N	N	N	N	N	N	N	N	N	N	N	N	N	N	N	N	N	N	N	N	N	N	N	N	N	N
2022-09-04	N	N	N	N	N	N	N	N	N	N	N	N	N	N	N	N	N	N	N	N	N	N	Y	N	N	N	N	N	N	N	N	N	N	N	N	N	N	N	N	N	N	N	N	N	N	N	N	N	N
EDIL3	N	N	N	N	N	N	N	N	N	N	N	N	N	N	N	N	N	N	N	N	N	N	N	N	N	N	N	N	N	N	N	N	N	N	Y	N	N	N	N	N	N	N	N	N	N	N	N	N	N
SKAP1	N	N	N	N	N	N	N	Y	N	N	N	N	N	N	N	N	N	N	N	N	N	N	N	N	N	N	N	N	N	N	N	N	N	N	N	N	N	N	N	N	N	N	N	N	N	N	N	N	N
CMTM2	N	N	N	N	N	N	N	N	Y	N	N	N	N	N	N	N	N	N	N	N	N	N	N	N	N	N	N	N	N	N	N	N	N	N	N	N	N	N	N	N	N	N	N	N	N	N	N	N	N
CHP2	Y	N	N	N	N	N	N	N	N	N	N	N	N	N	N	N	N	N	N	N	N	N	N	N	N	N	N	N	N	N	N	N	N	N	N	N	N	N	N	N	N	N	N	N	N	N	N	N	N
CAPZA1	N	N	N	Y	N	N	N	N	N	N	N	N	N	N	N	N	N	N	N	N	N	N	N	N	N	N	N	N	N	N	N	N	N	N	N	N	N	N	N	N	N	N	N	N	N	N	N	N	N
TTR	N	N	N	N	N	N	N	N	N	N	Y	N	N	N	N	N	N	N	N	N	N	N	N	N	N	N	N	N	N	N	N	N	N	N	N	N	N	N	N	N	N	N	N	N	N	N	N	N	N
PTPRN2	N	Y	N	N	N	N	N	N	N	N	N	N	N	N	N	N	N	N	N	N	N	N	N	N	N	N	N	N	N	N	N	N	N	N	N	N	N	N	N	N	N	N	N	N	N	N	N	N	N
DUSP6	N	N	N	N	N	N	N	N	N	N	N	N	N	N	N	N	N	N	N	N	N	N	N	N	N	N	N	N	N	N	N	N	N	Y	N	N	N	N	N	N	N	N	N	N	N	N	N	N	N
MYRF	N	N	N	N	Y	N	N	N	N	N	N	N	N	N	N	N	N	N	N	N	N	N	N	N	N	N	N	N	N	N	N	N	N	N	N	N	N	N	N	N	N	N	N	N	N	N	N	N	N
HACD3	N	N	N	N	N	N	N	N	N	N	N	N	N	N	N	N	N	Y	N	N	N	N	N	N	N	N	N	N	N	N	N	N	N	N	N	N	N	N	N	N	N	N	N	N	N	N	N	N	N
SNRPA1	N	N	N	N	N	N	Y	N	N	N	N	N	N	N	N	N	N	N	N	N	N	N	N	N	N	N	N	N	N	N	N	N	N	N	N	N	N	N	N	N	N	N	N	N	N	N	N	N	N
PLA2G5	N	N	N	N	N	N	N	N	N	N	N	N	N	N	N	N	N	N	N	N	N	N	Y	N	N	N	N	N	N	N	N	N	N	N	N	N	N	N	N	N	N	N	N	N	N	N	N	N	N
TPP1	N	N	N	N	N	N	N	N	N	N	N	N	N	N	N	N	N	N	N	N	N	N	N	N	N	N	N	N	N	N	N	N	Y	N	N	N	N	N	N	N	N	N	N	N	N	N	N	N	N
S1PR1	N	N	N	N	N	N	N	N	N	N	N	N	N	N	N	Y	N	N	N	N	N	N	N	N	N	N	N	N	N	N	N	N	N	N	N	N	N	N	N	N	N	N	N	N	N	N	N	N	N
CKLF	N	N	N	N	N	Y	N	N	N	N	N	N	N	N	N	N	N	N	N	N	N	N	N	N	N	N	N	N	N	N	N	N	N	N	N	N	N	N	N	N	N	N	N	N	N	N	N	N	N
ERBB3	N	N	Y	N	N	N	N	N	N	N	N	N	N	N	N	N	N	N	N	N	N	N	N	N	N	N	N	N	N	N	N	N	N	N	N	N	N	N	N	N	N	N	N	N	N	N	N	N	N
NECTIN3	N	Y	N	N	N	N	N	N	N	N	N	N	N	N	N	N	N	N	N	N	N	N	N	N	N	N	N	N	N	N	N	N	N	N	N	N	N	N	N	N	N	N	N	N	N	N	N	N	N
FUT9	N	Y	N	N	N	N	N	N	N	N	N	N	N	N	N	N	N	N	N	N	N	N	N	N	N	N	N	N	N	N	N	N	N	N	N	N	N	N	N	N	N	N	N	N	N	N	N	N	N
IFNG	N	N	N	N	N	Y	N	N	N	N	N	N	N	N	N	N	N	N	N	N	N	N	N	N	N	N	N	N	N	N	N	N	N	N	N	N	N	N	N	N	N	N	N	N	N	N	N	N	N
EMD	N	N	N	N	N	N	Y	N	N	N	N	N	N	N	N	N	N	N	N	N	N	N	N	N	N	N	N	N	N	N	N	N	N	N	N	N	N	N	N	N	N	N	N	N	N	N	N	N	N
RETN	N	N	N	N	N	N	N	N	N	N	N	N	Y	N	N	N	N	N	N	N	N	N	N	N	N	N	N	N	N	N	N	N	N	N	N	N	N	N	N	N	N	N	N	N	N	N	N	N	N
TUBB6	N	N	N	N	N	N	N	N	N	N	N	N	N	N	N	N	N	N	N	N	N	N	N	N	N	N	N	N	N	N	N	N	N	N	N	N	N	Y	N	N	N	N	N	N	N	N	N	N	N
HTATIP2	Y	N	N	N	N	N	N	N	N	N	N	N	N	N	N	N	N	N	N	N	N	N	N	N	N	N	N	N	N	N	N	N	N	N	N	N	N	N	N	N	N	N	N	N	N	N	N	N	N
AZGP1	N	N	N	N	Y	N	N	N	N	N	N	N	N	N	N	N	N	N	N	N	N	N	N	N	N	N	N	N	N	N	N	N	N	N	N	N	N	N	N	N	N	N	N	N	N	N	N	N	N
FGF2	N	N	N	N	N	N	N	N	N	N	N	N	N	N	N	N	N	N	N	N	N	N	N	N	N	N	N	N	N	N	N	N	N	N	Y	N	N	N	N	N	N	N	N	N	N	N	N	N	N
CXCL12	N	N	N	N	N	N	N	N	N	N	N	N	N	N	N	N	N	N	N	N	N	N	N	N	N	N	N	N	N	N	Y	N	N	N	N	N	N	N	N	N	N	N	N	N	N	N	N	N	N
TRAF4	N	N	N	N	N	N	Y	N	N	N	N	N	N	N	N	N	N	N	N	N	N	N	N	N	N	N	N	N	N	N	N	N	N	N	N	N	N	N	N	N	N	N	N	N	N	N	N	N	N
GYPB	N	N	N	N	N	N	N	N	N	N	N	N	N	N	N	N	N	N	N	N	N	N	N	N	N	N	N	N	N	N	N	N	N	N	N	N	N	N	N	N	N	N	N	N	N	N	N	N	N
MRPS23	N	N	N	N	Y	N	N	N	N	N	N	N	N	N	N	N	N	N	N	N	N	N	N	N	N	N	N	N	N	N	N	N	N	N	N	N	N	N	N	N	N	N	N	N	N	N	N	N	N
EFNB2	N	N	N	N	N	N	N	N	N	N	N	N	N	N	N	N	N	Y	N	N	N	N	N	N	N	N	N	N	N	N	N	N	N	N	N	N	N	N	N	N	N	N	N	N	N	N	N	N	N
FMO5	N	N	N	N	Y	N	N	N	N	N	N	N	N	N	N	N	N	N	N	N	N	N	N	N	N	N	N	N	N	N	N	N	N	N	N	N	N	N	N	N	N	N	N	N	N	N	N	N	N
SNRPN	N	N	N	N	N	Y	N	N	N	N	N	N	N	N	N	N	N	N	N	N	N	N	N	N	N	N	N	N	N	N	N	N	N	N	N	N	N	N	N	N	N	N	N	N	N	N	N	N	N
PRSS23	N	Y	N	N	N	N	N	N	N	N	N	N	N	N	N	N	N	N	N	N	N	N	N	N	N	N	N	N	N	N	N	N	N	N	N	N	N	N	N	N	N	N	N	N	N	N	N	N	N
PSMB5	Y	N	N	N	N	N	N	N	N	N	N	N	N	N	N	N	N	N	N	N	N	N	N	N	N	N	N	N	N	N	N	N	N	N	N	N	N	N	N	N	N	N	N	N	N	N	N	N	N
SFTPB	N	N	N	N	N	N	N	Y	N	N	N	N	N	N	N	N	N	N	N	N	N	N	N	N	N	N	N	N	N	N	N	N	N	N	N	N	N	N	N	N	N	N	N	N	N	N	N	N	N
DUT	N	N	Y	N	N	N	N	N	N	N	N	N	N	N	N	N	N	N	N	N	N	N	N	N	N	N	N	N	N	N	N	N	N	N	N	N	N	N	N	N	N	N	N	N	N	N	N	N	N
RPS23P8	N	N	N	Y	N	N	N	N	N	N	N	N	N	N	N	N	N	N	N	N	N	N	N	N	N	N	N	N	N	N	N	N	N	N	N	N	N	N	N	N	N	N	N	N	N	N	N	N	N
CFTR	N	Y	N	N	N	N	N	N	N	N	N	N	N	N	N	N	N	N	N	N	N	N	N	N	N	N	N	N	N	N	N	N	N	N	N	N	N	N	N	N	N	N	N	N	N	N	N	N	N
GSTM3	N	N	N	N	Y	N	N	N	N	N	N	N	N	N	N	N	N	N	N	N	N	N	N	N	N	N	N	N	N	N	N	N	N	N	N	N	N	N	N	N	N	N	N	N	N	N	N	N	N
PPP4C	Y	N	N	N	N	N	N	N	N	N	N	N	N	N	N	N	N	N	N	N	N	N	N	N	N	N	N	N	N	N	N	N	N	N	N	N	N	N	N	N	N	N	N	N	N	N	N	N	N
SDF2	N	Y	N	N	N	N	N	N	N	N	N	N	N	N	N	N	N	N	N	N	N	N	N	N	N	N	N	N	N	N	N	N	N	N	N	N	N	N	N	N	N	N	N	N	N	N	N	N	N
ANAPC5	N	N	N	N	Y	N	N	N	N	N	N	N	N	N	N	N	N	N	N	N	N	N	N	N	N	N	N	N	N	N	N	N	N	N	N	N	N	N	N	N	N	N	N	N	N	N	N	N	N
RAB13	N	N	N	N	N	N	N	N	N	N	N	N	N	N	N	N	N	Y	N	N	N	N	N	N	N	N	N	N	N	N	N	N	N	N	N	N	N	N	N	N	N	N	N	N	N	N	N	N	N
BAZ1A	N	N	N	Y	N	N	N	N	N	N	N	N	N	N	N	N	N	N	N	N	N	N	N	N	N	N	N	N	N	N	N	N	N	N	N	N	N	N	N	N	N	N	N	N	N	N	N	N	N
CDKN1C	N	N	N	N	Y	N	N	N	N	N	N	N	N	N	N	N	N	N	N	N	N	N	N	N	N	N	N	N	N	N	N	N	N	N	N	N	N	N	N	N	N	N	N	N	N	N	N	N	N
RPL24P4	N	N	N	Y	N	N	N	N	N	N	N	N	N	N	N	N	N	N	N	N	N	N	N	N	N	N	N	N	N	N	N	N	N	N	N	N	N	N	N	N	N	N	N	N	N	N	N	N	N
SFTPA2	N	N	N	N	N	N	N	Y	N	N	N	N	N	N	N	N	N	N	N	N	N	N	N	N	N	N	N	N	N	N	N	N	N	N	N	N	N	N	N	N	N	N	N	N	N	N	N	N	N
IFNGR1	N	N	N	N	N	N	N	N	Y	N	N	N	N	N	N	N	N	N	N	N	N	N	N	N	N	N	N	N	N	N	N	N	N	N	N	N	N	N	N	N	N	N	N	N	N	N	N	N	N
COPB1	N	N	N	N	N	N	N	N	N	N	N	N	N	N	N	N	N	Y	N	N	N	N	N	N	N	N	N	N	N	N	N	N	N	N	N	N	N	N	N	N	N	N	N	N	N	N	N	N	N
MATN2	N	Y	N	N	N	N	N	N	N	N	N	N	N	N	N	N	N	N	N	N	N	N	N	N	N	N	N	N	N	N	N	N	N	N	N	N	N	N	N	N	N	N	N	N	N	N	N	N	N
FGFBP2	N	N	N	N	N	N	N	N	N	N	N	N	N	N	N	N	N	N	N	N	N	N	N	N	N	N	N	N	N	N	N	N	N	N	Y	N	N	N	N	N	N	N	N	N	N	N	N	N	N
IL33	N	N	Y	N	N	N	N	N	N	N	N	N	N	N	N	N	N	N	N	N	N	N	N	N	N	N	N	N	N	N	N	N	N	N	N	N	N	N	N	N	N	N	N	N	N	N	N	N	N
SLC38A1	N	N	N	Y	N	N	N	N	N	N	N	N	N	N	N	N	N	N	N	N	N	N	N	N	N	N	N	N	N	N	N	N	N	N	N	N	N	N	N	N	N	N	N	N	N	N	N	N	N
C19orf60	N	N	N	N	N	Y	N	N	N	N	N	N	N	N	N	N	N	N	N	N	N	N	N	N	N	N	N	N	N	N	N	N	N	N	N	N	N	N	N	N	N	N	N	N	N	N	N	N	N
CSRP2	N	N	N	N	N	N	N	N	N	N	N	N	N	N	N	N	N	Y	N	N	N	N	N	N	N	N	N	N	N	N	N	N	N	N	N	N	N	N	N	N	N	N	N	N	N	N	N	N	N
HIPK2	N	N	N	N	N	N	N	N	N	N	N	N	N	N	N	N	N	Y	N	N	N	N	N	N	N	N	N	N	N	N	N	N	N	N	N	N	N	N	N	N	N	N	N	N	N	N	N	N	N
APOBEC3G	N	N	N	N	N	N	N	Y	N	N	N	N	N	N	N	N	N	N	N	N	N	N	N	N	N	N	N	N	N	N	N	N	N	N	N	N	N	N	N	N	N	N	N	N	N	N	N	N	N
LINC01578	N	N	N	Y	N	N	N	N	N	N	N	N	N	N	N	N	N	N	N	N	N	N	N	N	N	N	N	N	N	N	N	N	N	N	N	N	N	N	N	N	N	N	N	N	N	N	N	N	N
MTCO3P12	Y	N	N	N	N	N	N	N	N	N	N	N	N	N	N	N	N	N	N	N	N	N	N	N	N	N	N	N	N	N	N	N	N	N	N	N	N	N	N	N	N	N	N	N	N	N	N	N	N
CLRN3	Y	N	N	N	N	N	N	N	N	N	N	N	N	N	N	N	N	N	N	N	N	N	N	N	N	N	N	N	N	N	N	N	N	N	N	N	N	N	N	N	N	N	N	N	N	N	N	N	N
GPRC5B	N	Y	N	N	N	N	N	N	N	N	N	N	N	N	N	N	N	N	N	N	N	N	N	N	N	N	N	N	N	N	N	N	N	N	N	N	N	N	N	N	N	N	N	N	N	N	N	N	N
TCF7	N	N	N	Y	N	N	N	N	N	N	N	N	N	N	N	N	N	N	N	N	N	N	N	N	N	N	N	N	N	N	N	N	N	N	N	N	N	N	N	N	N	N	N	N	N	N	N	N	N
DERL1	N	N	N	N	N	N	N	Y	N	N	N	N	N	N	N	N	N	N	N	N	N	N	N	N	N	N	N	N	N	N	N	N	N	N	N	N	N	N	N	N	N	N	N	N	N	N	N	N	N
CFP	N	N	N	N	N	N	N	N	N	N	N	N	N	N	N	N	N	N	N	N	N	N	N	N	N	N	N	N	N	N	N	N	N	N	N	N	N	N	Y	N	N	N	N	N	N	N	N	N	N
TPSD1	N	N	N	N	N	N	N	N	N	N	N	N	N	N	N	N	N	N	N	N	N	N	N	N	N	N	N	N	N	Y	N	N	N	N	N	N	N	N	N	N	N	N	N	N	N	N	N	N	N
CTHRC1	N	N	N	N	N	N	N	N	N	N	N	N	N	N	N	N	N	N	Y	N	N	N	N	N	N	N	N	N	N	N	N	N	N	N	N	N	N	N	N	N	N	N	N	N	N	N	N	N	N
GPC6	N	N	N	N	N	N	N	N	N	N	N	N	N	N	N	N	N	N	N	N	N	N	Y	N	N	N	N	N	N	N	N	N	N	N	N	N	N	N	N	N	N	N	N	N	N	N	N	N	N
WNK1	N	N	N	Y	N	N	N	N	N	N	N	N	N	N	N	N	N	N	N	N	N	N	N	N	N	N	N	N	N	N	N	N	N	N	N	N	N	N	N	N	N	N	N	N	N	N	N	N	N
TESC	N	N	Y	N	N	N	N	N	N	N	N	N	N	N	N	N	N	N	N	N	N	N	N	N	N	N	N	N	N	N	N	N	N	N	N	N	N	N	N	N	N	N	N	N	N	N	N	N	N
YTHDC1	N	N	N	N	N	Y	N	N	N	N	N	N	N	N	N	N	N	N	N	N	N	N	N	N	N	N	N	N	N	N	N	N	N	N	N	N	N	N	N	N	N	N	N	N	N	N	N	N	N
PNN	N	N	N	N	N	N	N	N	N	N	N	N	N	N	N	N	N	Y	N	N	N	N	N	N	N	N	N	N	N	N	N	N	N	N	N	N	N	N	N	N	N	N	N	N	N	N	N	N	N
HNRNPL	N	N	Y	N	N	N	N	N	N	N	N	N	N	N	N	N	N	N	N	N	N	N	N	N	N	N	N	N	N	N	N	N	N	N	N	N	N	N	N	N	N	N	N	N	N	N	N	N	N
RND1	N	N	N	N	N	N	N	N	N	N	N	N	N	N	Y	N	N	N	N	N	N	N	N	N	N	N	N	N	N	N	N	N	N	N	N	N	N	N	N	N	N	N	N	N	N	N	N	N	N
IGKV4-1	N	N	N	N	N	N	Y	N	N	N	N	N	N	N	N	N	N	N	N	N	N	N	N	N	N	N	N	N	N	N	N	N	N	N	N	N	N	N	N	N	N	N	N	N	N	N	N	N	N
SCG5	N	Y	N	N	N	N	N	N	N	N	N	N	N	N	N	N	N	N	N	N	N	N	N	N	N	N	N	N	N	N	N	N	N	N	N	N	N	N	N	N	N	N	N	N	N	N	N	N	N
HDC	N	N	N	N	N	N	N	N	N	N	N	N	N	N	N	N	N	N	N	N	N	N	N	N	N	N	N	N	N	Y	N	N	N	N	N	N	N	N	N	N	N	N	N	N	N	N	N	N	N
WAC	N	N	N	Y	N	N	N	N	N	N	N	N	N	N	N	N	N	N	N	N	N	N	N	N	N	N	N	N	N	N	N	N	N	N	N	N	N	N	N	N	N	N	N	N	N	N	N	N	N
SCML4	N	N	N	N	N	Y	N	N	N	N	N	N	N	N	N	N	N	N	N	N	N	N	N	N	N	N	N	N	N	N	N	N	N	N	N	N	N	N	N	N	N	N	N	N	N	N	N	N	N
TMED4	N	N	N	N	Y	N	N	N	N	N	N	N	N	N	N	N	N	N	N	N	N	N	N	N	N	N	N	N	N	N	N	N	N	N	N	N	N	N	N	N	N	N	N	N	N	N	N	N	N
CYP3A4	N	N	N	N	N	Y	N	N	N	N	N	N	N	N	N	N	N	N	N	N	N	N	N	N	N	N	N	N	N	N	N	N	N	N	N	N	N	N	N	N	N	N	N	N	N	N	N	N	N
SAR1B	N	Y	N	N	N	N	N	N	N	N	N	N	N	N	N	N	N	N	N	N	N	N	N	N	N	N	N	N	N	N	N	N	N	N	N	N	N	N	N	N	N	N	N	N	N	N	N	N	N
ATP2B1	N	N	N	N	N	N	Y	N	N	N	N	N	N	N	N	N	N	N	N	N	N	N	N	N	N	N	N	N	N	N	N	N	N	N	N	N	N	N	N	N	N	N	N	N	N	N	N	N	N
GARS	N	Y	N	N	N	N	N	N	N	N	N	N	N	N	N	N	N	N	N	N	N	N	N	N	N	N	N	N	N	N	N	N	N	N	N	N	N	N	N	N	N	N	N	N	N	N	N	N	N
CDX1	N	Y	N	N	N	N	N	N	N	N	N	N	N	N	N	N	N	N	N	N	N	N	N	N	N	N	N	N	N	N	N	N	N	N	N	N	N	N	N	N	N	N	N	N	N	N	N	N	N
FBLN5	N	N	N	N	N	N	N	N	N	N	N	N	N	N	N	N	N	N	N	N	N	N	N	N	N	N	N	N	N	N	Y	N	N	N	N	N	N	N	N	N	N	N	N	N	N	N	N	N	N
HAPLN1	N	N	N	N	N	N	N	N	N	N	N	N	N	N	N	N	N	N	N	N	N	N	N	N	N	N	N	N	N	N	N	N	N	N	Y	N	N	N	N	N	N	N	N	N	N	N	N	N	N
CNOT6L	N	N	N	Y	N	N	N	N	N	N	N	N	N	N	N	N	N	N	N	N	N	N	N	N	N	N	N	N	N	N	N	N	N	N	N	N	N	N	N	N	N	N	N	N	N	N	N	N	N
GSKIP	Y	N	N	N	N	N	N	N	N	N	N	N	N	N	N	N	N	N	N	N	N	N	N	N	N	N	N	N	N	N	N	N	N	N	N	N	N	N	N	N	N	N	N	N	N	N	N	N	N
SLC4A1	N	N	N	N	N	N	N	N	N	N	N	N	N	N	N	N	N	N	N	N	N	N	N	N	N	N	N	N	N	N	N	N	N	N	N	N	N	N	N	N	N	N	N	N	N	N	N	N	N
TKT	N	N	Y	N	N	N	N	N	N	N	N	N	N	N	N	N	N	N	N	N	N	N	N	N	N	N	N	N	N	N	N	N	N	N	N	N	N	N	N	N	N	N	N	N	N	N	N	N	N
ARRB2	N	N	N	N	N	N	N	Y	N	N	N	N	N	N	N	N	N	N	N	N	N	N	N	N	N	N	N	N	N	N	N	N	N	N	N	N	N	N	N	N	N	N	N	N	N	N	N	N	N
U2SURP	N	N	N	N	N	Y	N	N	N	N	N	N	N	N	N	N	N	N	N	N	N	N	N	N	N	N	N	N	N	N	N	N	N	N	N	N	N	N	N	N	N	N	N	N	N	N	N	N	N
NBPF12	N	N	N	N	Y	N	N	N	N	N	N	N	N	N	N	N	N	N	N	N	N	N	N	N	N	N	N	N	N	N	N	N	N	N	N	N	N	N	N	N	N	N	N	N	N	N	N	N	N
GDF15	N	N	N	N	Y	N	N	N	N	N	N	N	N	N	N	N	N	N	N	N	N	N	N	N	N	N	N	N	N	N	N	N	N	N	N	N	N	N	N	N	N	N	N	N	N	N	N	N	N
FXYD6	N	N	N	N	N	N	N	N	N	N	N	N	N	N	N	N	N	N	Y	N	N	N	N	N	N	N	N	N	N	N	N	N	N	N	N	N	N	N	N	N	N	N	N	N	N	N	N	N	N
CASP6	Y	N	N	N	N	N	N	N	N	N	N	N	N	N	N	N	N	N	N	N	N	N	N	N	N	N	N	N	N	N	N	N	N	N	N	N	N	N	N	N	N	N	N	N	N	N	N	N	N
ARF6	N	N	N	N	N	N	N	Y	N	N	N	N	N	N	N	N	N	N	N	N	N	N	N	N	N	N	N	N	N	N	N	N	N	N	N	N	N	N	N	N	N	N	N	N	N	N	N	N	N
B3GAT1	N	N	N	N	Y	N	N	N	N	N	N	N	N	N	N	N	N	N	N	N	N	N	N	N	N	N	N	N	N	N	N	N	N	N	N	N	N	N	N	N	N	N	N	N	N	N	N	N	N
[truncated: 366 more rows]
[truncated: 6 more columns]
