# Supplementary material for: Identification of Human Global, Tissue and Within-Tissue Cell-Specific Stably Expressed Genes at Single-Cell Resolution
Source: Int J Mol Sci. 2022 Sep 6;23(18):10214. doi: 10.3390/ijms231810214 (PMC9499411; doi:10.3390/ijms231810214)
Supplement: Supplementary file 1 [file ijms-23-10214-s001.zip › Dataset_S2.xlsx]

## Sheet: Tissue_SEGs
Artery	Bladder	Bone Marrow	Esophagus	Fallopian Tube	Gall Bladder	Heart	Intestine	Liver	PBMC	Pleura	Prostate	Spleen	Thyroid	Cord Blood	Spina Cord	Placenta	Brain	Adrenal Gland	Rib	Eye	Gonad	Chorionic Villus	Kidney	Muscle	Pancreas	Skin	Thymus	Lung	Stomach
RPS17	RPLP1	RPL36AL	RPL18	EEF1A1	OAZ1	RPL21	RPS13	RPS15A	RPL36A	CD63	SAT1	RPLP1	NDUFS5	ARPC3	HNRNPA2B1	PPP1R15A	GAPDH	ATP5E	RPLP0	SNHG8	UBA52	B2M	RPL32	RAN	UBB	RPS14	CD3D	ACTB	ACTG1
TMBIM6	RPL11	C14orf2	RPS18	H3F3B	COX7C	TMSB10	RPLP1	RPL37	RPS13	HNRNPA1	EIF1	SON	MYL6	GAPDH	AC104389.1	UBL5	MYL6	SERF2	RPL13A	DYNLL1	RPS16	RACK1	SNRPE	SNRPD2	UBA52	RPL29	PFDN5	ACTG1	ATP5E
H3F3B	RPS8	MYL6	RPL37A	NDUFA4	RPL29	RPL27	RPL27A	RPL12	RPS19	PSMB1	RPL23	RPL13	RPLP1	RPS9	EIF1	RPL35A	NDUFA4	RPL30	RPL7A	TPT1	RPL38	RPL13A	RPL35A	RPS15A	SERF2	RPL35	PSMB7	ANXA1	ATP5G2
RPL9	RPS3A	SERF2	RPS3	MYL6	RPS6	SERF2	RPS15	RPL26	EIF1	RPL21	RPLP0	RPS9	H3F3B	RPL15	COX6C	UBA52	FAU	EEF1A1	RPL13	RPS6	RPS17	TXN	RPS13	OST4	RPSA	RPS13	RPL23A	APLP2	ATP5L
PABPC1	BTF3	RPS15	RPL8	ATP5L	ACTB	H3F3B	RPL37A	COX7C	ARHGDIB	CD164	ATP5J2	RPL19	SNHG5	EIF1	PSMA7	RPL7	RPS14	RPS11	RPL38	RPL35A	RPL4	NPM1	TXN	ACTG1	RPS9	RPL23A	RPL31	ATP5E	B2M
RPL19	TMSB4X	EIF1	RPL27A	EEF1B2	RPLP1	RPL13A	RPL8	RPLP2	TPT1	EEF1A1	RPL13A	RPS13	RPL27	EEF1A1	UQCRH	ZFAS1	RPL38	UBB	RPL41	RPS29	RPL11	TPI1	RPLP2	PPIA	RPS8	RPS27A	C14orf166	ATP5L	BTF3
RPS7	FAU	B2M	RPL15	NACA	RPL8	RPS6	RPL37	RPS13	RPL7	TMBIM6	RPL26	RPL36AL	TPT1	PFN1	CFL1	OST4	RPL27	EIF1	GAS5	RPLP2	RPL27	HSPE1	RPL23	ATP5E	RPS7	RPS27	PRDX3	B2M	CALM1
GAPDH	RPL26	ATP5E	RPS15A	MTATP6P1	RPL37	RPS27	RPS23	RPS23	COX7C	ATP5E	RPS26	MTATP6P1	RPL7A	RPL30	COX6B1	UBB	EIF1	RPS14	COMMD6	UBL5	RPL23	ZFP36L1	HSPA8	RPL36A	RPS6	RPL7	HNRNPA1	BTF3	CFL1
RPLP0	RPL30	MTATP6P1	RPL34	DDX5	RPL3	ATP5E	RPL23A	RPS18	ATP5L	POMP	PTMA	RPS19	ATP5L	RPS27	MYL6	RPL13A	RPS6	H3F3B	RPL34	RPS8	RPL32	DDX5	RPS21	EEF1B2	RPS4X	IFITM3	RBM3	CALM1	COX6C
TMSB4X	RPL21	ATP5L	RPL39	PFDN5	MYL6	RPL13	RPS9	RPLP0	ARPC3	FAU	UBB	RPS7	SERF2	RPL38	SRP14	PABPC1	EIF4A2	MYL6	EIF1	RPS4X	RPL35	RPL18A	RPL24	RPL18A	RPS3A	RPL15	UBE2T	CALM2	COX7C
RPL6	RPL31	UBA52	RPS14	COX7C	ATP5E	RPS3A	RPL39	RPL8	RPS24	RPL30	RPL38	COX4I1	DDX3X	RPL36	RPL36AL	UBE2D3	RPS23	RPS27	S100A11	LDHB	SERF2	RPS19	PPIA	RPL29	RPS3	RPS17	MRPS21	CD63	DDX5
UBA52	RPL39	TPT1	RPL36	FAU	RPS9	RPS20	RPL26	RPS26	RPL27	NDUFA6	RPL39	PSMB1	B2M	NACA	RPL24	RPL30	RPLP1	RPL35A	TXN	RPL11	RPS27A	RPS27A	RPL21	PARK7	RPS29	RPS12	UBE2D3	CFL1	DNAJA1
RPS3	PTMA	COX7A2	HSP90AB1	HSP90AA1	RPS15	RPL11	RPL19	RPL28	RPS27A	YWHAE	SUB1	OST4	RPS14	RPS20	SHFM1	DDX5	HSP90AA1	RPL21	UQCRQ	EIF1	RPL41	RPS16	COMMD6	MYL6	RPS28	RPL32	RPL3	COX6C	EEF1A1
RACK1	RPL10A		RPL31	BTF3	PFN1	RPS25	RPS4X	RPL23A	UBA52	RPL7A	RPS13	RPS8	UBC	TPT1	UQCR11	MYL12B	TMA7	RPL6	SLIRP	RPS18	RPL5	PABPC1	RPS19	RPS28	RPS27A	RPL34	PARK7	COX7C	EEF1B2
PFDN5	TPT1		ACTB	EIF1	CFL1	RPL32	RPL5	RPS15	FAU	RPLP1	MYL12B	RPL6	TMBIM6	RPL28	ATP5E	DNAJA1	MORF4L1	RPL9	LRRC75A-AS1	MORF4L1	RPS4X	RPL31	MTATP6P1	RPL24	RPS27	HNRNPA1	SNHG8	DDX5	EIF1
ITM2B	RPL12		RPL12		CALM2	RPL15	ATP5L	RPL36AL	RPL19	EIF5A	RPL37	ARPC2	RPS4X	COX4I1	UBB	RPL21	HSBP1	RPL7	RP11-343H5.4	RPL36A	RPL15	ALDOA	EIF1	UBL5	RPS26	RPS23	COX7C	DUSP1	EIF4A2
RPS19	RPL13		RPS13		S100A6	RPS15	RPS18	RPL24	RPL11	RPS8	B2M	RPL3	OAZ1	RPL31	RBX1	RPS15A	SON	RPS25	ATP5L	RPS3	UBB	ARPC3	RPS25	SSR2	RPS25	RPL36	RP11-234A1.1	EEF1A1	FAU
MYL6	RPS20		EIF1		TPT1	RPL10	RPLP2	RPS4X	RPS8	SON	PRDX1	SEC62	RPLP2	RPL27	TPT1	RPL34	RPL34	RPL32	RPS15A	POLR2L	RPLP2	TMEM258	CALM2	SERF2	RPS24	PPIA	RACK1	EEF2	FOSB
RPL8	RPS3		RPL23A		RPL13	RPS14	RPS24	RPS17	SH3BGRL3	RPS6	RPS11	PABPC1	SELK	RPS14	COX7A2	SERF2	SUB1	RPS29	RPS19	RPL14	RPS28	PFDN5	RPS7	HNRNPA2B1	RPS23	RPL13	SNRPGP10	EIF1	FTH1
ATP5E	RPL36		RPS25		RPL18	RPL34	NACA	RPS3A	HLA-C	RHOA	RPS14	COX7C	RPS17	RPLP1	PFDN5	RPS7	RPS3	RPL3	RPS27A	NDUFS5	RPS8	RPLP0	RPL35	UBA52	RPS20	ATP5E	ANP32B	EIF4G2	GAPDH
UQCRB	PFDN5		RPL3		RPL28	RPLP1	RPL38	RPS7	RPS17	ARPC5	RPL18A	RPS16	CALM1	RPL35A	RPS26	UBC	RPL7	RPS7	NPM1	RPS25	RPS2	RPL5	RPL19	RPS3A	RPS19	RPS3	LSM6	FAU	GAS5
RPL37A	RPL7		RPS19		RPS29	RPS23	RPS27A	H3F3B	RPS28	RPL7	UQCR10	RPS11	RPLP0	RPL18	RPS27	RPS27	ATP5E	RPS18	ZFAS1	RPL34	RPS21	RPL7A	RPL3	TMEM258	RPS17	VIM	SOX4	FOS	GSTP1
RPL30	RPL22		RPS28		RPL23A	RPS13	RACK1	RPL39	RPL38	RPL35	NDUFA4	COX6C	RPL4	RPS10	H3F3B	RPL13	SUMO2	RPS3	RPSA	RPL22	RPS20	NDUFB2	RPS27	H3F3B	RPS16	RPS5	SF3B6	FTL	H3F3B
RPS9	RPL7A		H3F3B		SH3BGRL3	PTMA	MYL6	RPS28	PTMA	SERF2	RPS27A	RPS5	RPL37	RPL34	ATP5J	FOSB	RPL36	RPLP2	SHFM1	RPL29	RACK1	EEF1A1	RPL41	RPS4X	RPS15A	RPS8	HBA1	GAPDH	HNRNPA1
RPS12	RPL37		RPL35		FAU	RPS27A	RPS26	RPS12	RPL32	RPL4	UQCR11	RPS4X	HLA-B	PFDN5	C14orf2	EIF1	YWHAE	RPS8	NDUFA1	RPL10A	FAU	SRP14	TPT1	UQCR11	RPS14	RPL18A	RPL10	H3F3B	HNRNPA2B1
RPL18A	RPS18		RPL27		RPL35A	RPS11	RPL28	RPS19	RPL26	RPL18	RPS18	HNRNPK	RPS9	RPS11	UQCRQ	RPS11	CFL1	RPL13A	TCEB1	CD63	GAPDH	LAMTOR5	RPS15	HSP90AB1	RPS13	TMSB10	RPS18	HLA-A	HNRNPK
RPL27A	RPL15		RPS4X		FTL	EEF1A1	RPS20	RPL3	RPL37	HSP90AB1	ATP5J	RPL35A	RPS19	RPS13	SERF2	DYNLL1	TCEB2	RPL13	RPL10P9	RPL31	EIF1	IFITM3	ATP5E	ATP5G3	RPS12	FAU	ATP5B	HLA-B	HSP90AA1
MALAT1	MALAT1		RPL11		RPL9	RPS29	RPS6	RPL36	RPS11	RPS19	RPL30	RPL41	RPL34	CFL1	TMA7	RPL32	NDUFB1	RPL12	MEST	RPS9	RPS9	HINT1	RPL34	MORF4L1	RPS11	EIF1	HSPB11	HLA-C	HSP90AB1
RPS18	RPL19		RPS12		UBA52	RPL7	RPS28	NDUFA4	RPL35	RPL37A	H3F3B	TMA7	EEF1A1	RPS24	NDUFB1	RPL18	H3F3B	COX7C	RPS14	SON	RPL27A	MORF4L1	COX4I1	SEC61B	RPLP2	RPS6	USMG5	HNRNPA1	HSPE1
RPS21	ZFP36		RPS17		RPS17	RPL31	RPLP0	UBA52	RPL31	RPL5	RPL23A	DDX5	RPL28	PABPC1	COX7B	SEC62	RPL35A	RPS19	CD63	RPL37A	RPL9	OST4	RPL8	TXN	RPL9	RPL30	GAS5	HNRNPA2B1	MYL6
RPL13A	RPL35		RPL21		B2M	RPS18	H3F3B	TPT1	RPL23	JUNB	RPS16	RPS26	RPL10	RPL11	NDUFA1	RPL18A	ACTG1	RPS24	RPL19	RPS10	RPL18	CAP1	RPL31	RPS11	RPL8	RPL28	H3F3B	HSP90AA1	NACA
RPL22	RPLP0		RPL10		RPL36AL	RPL36	RPL6	RPL13A	ATP5E	FOSB	RPL32	RPL21	RPS23	TMA7	UQCRB	RPS20	HSPA8	RPL34	RPS29	RPS28	SRP14	PFN1	MYL12B	RPL30	RPL5	HSPA8	MYL12B	HSP90AB1	NDUFA4
RPL31	RPS27		RPL37		RPL27	RPS19	RPL21	RPL22	RPL10A	RPS3	DBI	NDUFA4	RPS26	RPS15	RPL21	NACA	MALAT1	RPS15	RPL9	ACTG1	RPL7A	RPLP2	RPL38	EIF1	RPL41	RPL11	SEC61G	ITM2B	OST4
RPL39	RPL36AL		RPS24		RPLP0	RPL35A	RPS27	EEF1A1	RPS20	MORF4L1	CD9	RPS15	RPL36AL	RPS29	NDUFA4	RPS29	MYL12B	RPL38	RP11-92K2.2	RPL41	RPL8	CALM1	HNRNPA1	EDF1	RPL4	RPLP0	SRI	LDHB	PABPC1
RPL27	RPS19		RPL19		RPS21	VIM	RPS12	FAU	RPS15A	RPL3	RPS3	RPL36	RPL21	ATP5L	USMG5	RPS3A	DYNLL1	RPL26	RPS28	ZFAS1	RPL39	PRDX3	SRP14	PFDN5	RPL39	RPL35A	RPS2	MALAT1	PFDN5
RPL21	RPS15A		MYL6		RPL10	B2M	RPL7A	PFDN5	RPLP1	RPL34	RPL21	RACK1	RPS16	UBA52	ATP5I	RPL11	PPIA	RPS13	RAN	RPL21	RPS24	RPL6	RPS4X	FAU	RPL38	LAPTM4A	AIF1	MYL12A	PPIA
RPLP1	RPS9		RPL7		GAPDH	LGALS1	RPS3A	RPL10	EEF1A1	RPL23A	RPL34	ATP5L	RPL31	RPLP2	UQCR10	MYL6	SRP14	RPS9	PSMA7	NACA	CFL1	RPL28	HSPE1	GSTP1	RPL37A	LGALS1	SRP9	MYL12B	PTMA
CD63	RPS6		RPL13A		RPS11	RPS3	RPL7	BTF3	B2M	NDUFB2	FAU	UBA52	RPL37A	ATP5E	RPL35A	RPS6	HSPE1	RPL7A	NACA	OST4	RPLP1	COX4I1	NACA	RPS9	RPL36	RPS3A	RPS7	MYL6	RACK1
RPL14	UQCRB		RPLP2		RPS19	SRP14	RPL29	DDX5	NACA	YWHAB	NACA	RPL7	EIF1	RPL24	RPLP2	RPS14	ATP5O	RPS23	DLK1	RPL18A	RPL30	CALM2	RPL13A	RPL38	RPL35A	FTH1	CSNK2B	NACA	RAN
RPS15A	UBB		RPL7A		RPL31	RPL38	SRP14	RPS25	RPL10	SEPT2	RPL24	PFDN5	RPL30	RPL8	ATP5L	FOS	RPS15	RPL10	RPLP1	MTATP6P1	RPL35A	RPL27A	EEF1A1	TRMT112	RPL35	RPS29	IL2RG	NDUFA4	SERF2
RPS13	RPL28		RPS27A		PTMA	RPL23A	RPL31	RPL38	RPL39	RPS7	RPL11	RPL27	HSPD1	RPL5	MTATP6P1	FAU	ATP5J	RPS15A	RPL26	RPL28	ACTG1	RPL21	RPLP0	RPL36	RPL34	RPL26	AC090498.1	NPM1	SNHG8
RPL41	ACTG1		RPS20		RPS13	RPL6	RPL4	RPL41	TMSB4X	COX5B	ATP5L	SRP14	EEF1B2	RPL7	UBL5	BTF3	PTMA	RPL28	RPL23	PPIA	RPL36	ARPC2	RPS14	COX7C	RPL32	EEF1A1	UGP2	PABPC1	SRP14
JUN	UBC		RPS6		RPLP2	RPL36A	RPL32	RPS9	COX4I1	RPL18A	RPL35A	RPL15	FAU	RPL9P9	COX7C	RPS19	RPL32	RPL27A	RPL36AL	BTF3	RPL28	RPL37	RPL18	RPS26	RPL31	MALAT1	COX6C	PFDN5	TMA7
HSPB1	RPL6		RPLP1		RPS3A	ATP5I	RPS21	TMA7	RPL15	H3F3B	TMBIM6	NDUFA1	RPL24	RPS8	FAU	RPL14	CALM2	UBA52	SON	MYL6	RPS11	SDCBP	HNRNPC	RPL31	RPL30	RPL18	HNRNPK	PPIA	TMSB10
RPL18	RPS21		RPL35A		RPS23	RPL37A	RPS2	RPL13	RPL6	HSPA8	RPS23	ARPC3	ATP5E	ARHGDIB	SON	RPL29	RPL5	RPL15	NDUFS5	TCEB2	COX7C	RPS27	RPS8	HNRNPA1	RPL3	HSP90AB1	TMEM14B	PTMA	TMSB4X
RPL35A	RPS27A		PABPC1		RPL32	CFL1	RPL23	RPL15	RPL30	RPL31	CALM2	RPL10	RPS3	RPL13A	UBA52	RPS26	TPT1	RPL11	HNRNPC	RPL6	RPL19	NDUFA6	NPM1	TOMM7	RPL28	RPS18	OAZ1	RACK1	TPT1
VIM	RPL27A		RPL28		LGALS1	RPS26	RPL12	RPS6	MYL6	HSBP1	TXN	TPT1	RPL35A	RPL32			NDUFS5	RPS12	SERF2	NPM1	RPS15	RPS20	OST4	NAP1L1	RPL27A	RPL9	HMGB1	RHOA	UBA52
RPL7A	RPL24		RPS23		RPL37A	RPL35	EEF1B2	RPL32	HLA-B	MYL6	SNRPG	RPS24	HSP90AB1	RPS26			RPL35	RPS28	RPS21	RPL23	RPS3	NDUFA4	COX6C	RPL21	RPL27	RPL36A	RPS27A	S100A6	UBB
RPL37	UBA52		RPL23		RPL15	OST4	BTF3	RPS16	RPL35A	UBB	RPL15	RPL24	HNRNPA1	RACK1			RPL30	RPS20	RPS3	RPL36	NDUFA4	RPS7	RPS16	RPL28	RPL26	ZFP36L1	IFI16	SERF2	ZFAS1
RPL5	RPS29		RPL9		RPS27A	ATP5L	HSPE1	RPS8	RPL27A	SFT2D1	RPL18	RPL18	RACK1	SLC25A6			UBL5	RPL23	RPS5	RPL13	CALM2	DNAJB1	RPL27A	RPL13	RPL24	RPLP1	LINC00493	SLC25A6	RPL10
RPL11	RPS16		RPS21		RPS14	RPL8	COX7C	RPL7	TMA7	RPSA	RPS15A	HINT1	RPS3A	BTF3			RPS29	RPL37	RP11-543P15.1	RPL27	RPS7	UQCRQ	C14orf2	EIF3E	RPL23	NACA	RHOA	SRP14	RPL10A
RPL35	RPL41		RPS29		RPL23	RPS5	FOS	SERF2	RPS26	UBE2D3	CHCHD2		RPL32	RPS18			HNRNPA2B1	RPS16	PPIB	RPLP0	TPT1	HNRNPA2B1	HSP90AB1	ACTB	RPL21	RPL4	ATP5J	TAGLN2	RPL10P9
RPL3	PABPC1		RPS3A		S100A11	RPL29	EIF1	RPS24	RPS3	RPL36	RPL6		RPS5	GAS5			RPL27A	RPLP1	RPL32	PFDN5	RPS13	UQCR11	RPS23	GNAS	RPL19	RPL37A	TBCA	TMA7	RPL11
RPL32	RPL27		FAU		UBB	FTH1	RPL35A	RPL27A	RPS23	ATP5J2	SRP14		PABPC1	RPL10A			RPL24	RPL35	RPS17	H3F3B	RPS19	RPL19	RPL27	SNRPE	RPL18	PSAP	EEF1E1	TMBIM6	RPL12
SERF2	RPL5		RPL13		RPS27	TMEM258	RPL18A	HLA-C	RPL5	CALM1	RPS28		YWHAZ	ACTB			RPL15	RPL27	RPL6	RPS11	RPS6	MYL12A	RPL37	MTATP6P1	RPL15	RPS15	UXT	TMSB10	RPL13
ACTG1	RPL9		EEF1A1		RPL30	RPL18	RPL3	UBL5	RPS10	B2M	RPS17		UBB	ATP5G2			TMEM258	RPL39	COX7C	RPS19		RPL18	PFDN5	ENO1	RPL13A	RPL3	RPL7P1	TMSB4X	RPL13A
RPL24	RPS11		RPS16		RPS25	RPL3	UBB	RPLP1	RPL18A	CALM3	RPL13		RPL23A	RPL26			UQCRQ	RPL18	COX7A2	RPL4		SLC25A6	HSP90AA1	SKP1	RPL13	UBB	NDUFA2	TPT1	RPL14
RPS27A	RPL37A		RPS15		DDX5	TMA7	RPS11	RPL35	RPS14	RPS27	ATP5E		DDX5	B2M			FTH1	RPL37A	RPS23	C14orf2		RPLP1	RPL12	RPLP1	RPL12	RPS11	EEF1A1	UBA52	RPL15
RPSA	RPL36A		RPL30		RPS26	RPS7	SERF2	SUB1	RPS9	RPS18	SERF2		RPS7	COX6C			ATP5I	RPL41	SNHG6	RPS15A		RPS3	COX7B	RPL5	RPL11	HSPA5	RPS20	UBB	RPL18
RPL4	RPL13A		RPS9		RPL36	MYL6	RPS16	RPL37A	RPL28	RACK1	COX7C		RPS12	PPIA			RPL31	RPS6	RPL18	RPL37		DNAJA1	ATP5L	TMSB10	RACK1	RPS9	RPL39	UBC	RPL18A
TPT1	FTH1		RPS8		RPS3	C14orf2	RPL10	UBB	MYL12A	UBC	RPS29		RPL9	COX6B1			NACA	RACK1	RPL15P3	RPS12		ATP5I	RPS20	RPL6	PTMA	ACTB	RPS27AP16	ZFP36L1	RPL19
RPS24	RPS25		UBC		RPL7	RPS4X	RPS8	RPL9	RPL41	RPS5	CFL1		CFL1	UBC			COX7A2	RPS27A	RPS25	UQCRB		COX6C	RPL26	RPS3	PPIA	RPL10A	HSPB1	RP11-466H18.1	RPL21
HSP90AB1	RPL23A		RPL26		EEF1A1	RPLP0	RPS19	UBC	RPL13A	RPLP0	RPS3A		MALAT1	RPS15A			HINT1	RPLP0	CFL1	RPS3A		GPX4	UBB	HNRNPDL	PFDN5	RPL27	RPS5	RPL10	RPL22
S100A6	RPL23		RPL5		SERF2	GAPDH	TPT1	HLA-B	RPL21	RPS3A	S100A11		RPL7	RPS19			COX6B1	RPL31	COX6C	CFL1		ANAPC11	NDUFS5	ATP5G2	PABPC1	PPP1R15A	RPL27	RPL10A	RPL23
S100A11	RPS4X		RPL32		S100A10	COX7A2	RPL35	RPL18A	RPS16	FOS	CD63		RPS20	GMFG			UBB	NACA	RPL23A	RPLP1		CFL1	MALAT1	RPL7A	NPM1	ANXA2	TOMM7	RPL11	RPL23A
EEF2	RPL34		RPS11		IER3	TPT1	RPL18	NACA	PABPC1	PPIA	DDX5		ID2	OST4			RPS27A	RPS17	UBC	FTL		RPS17	RPL5	RPL15	NACA	AC104389.1	SNRPC	RPL12	RPL24
RPS20	SERF2		RACK1		TMSB10	RPS24	RPS15A	MTATP6P1	RPL34	TCEB2	RPL10		HSP90AA1	RPL10			RPS27	RPL5	RPL14	COX7A2		RPS24	RPS28	RPLP0	HNRNPA1	H3F3B	SUMO1	RPL13	RPL26
EIF1	NACA		S100A6		RPS16	RPL18A	RPS14	RPL19	CFL1	TPI1	RPS25		HLA-C	ZFAS1			RPL21	RPL8	HSP90B1	RPS27A		HSP90AB1	ACTG1	RPL32	H3F3B	RPL10	HBA2	RPL13A	RPL27
SLC38A2	RPS23				RPL18A	POMP	RPL36	EIF1	RPL14	SHFM1	COX6B1		RPS15A	COMMD6			ATP5G2	RPL18A	RPL10	RPL3		RPL26	TMA7	RPS29	GAPDH	RPS4X	CLIC1	RPL14	RPL27A
HSP90B1	RPS12				RPL19	COX7B	PFDN5	RPL27	SERF2	SEC62	HSP90AB1		HNRNPA2B1	UBL5			RPL3	RPL24	RPL24	RPL5		RPL37A	RPL39	RPS27	EIF1	CALM2	TRBC2	RPL15	RPL28
DUSP1	RPL32				RPL34	COX6C	RPL11	RPS11	PFDN5	ATP5L	RPS19		RPL3	RPS23			SERF2	RPS3A	MIF	RPS20		RPS25	RPS17	ITM2B	EEF1A1	RPL13A	EIF3M	RPL18	RPL29
COX7C	RPS13				RPL11	RPS9	TMA7	RPL18	RPL12	UQCR11	TPT1		DNAJB1	RPL23A			HNRNPK	PFDN5	RPL35A	RPL35		ATP6V0E1	SKP1	RPS16	BTF3	EMP3	FAM96B	RPL18A	RPL3
RPS27	RPS14				TMSB4X	ATP5O	RPS29	RPS3	RPS4X	COX4I1	RPL41		RPS27A	RPL29			COX4I1	RPL19	RPS3A	RPL13A		ARPC5	USMG5	RPS17	ATP5L	CALM1	RPS17	RPL19	RPL30
ANXA2	RPS7				EIF1	NDUFA1	EEF1A1	PTMA	RPS15	UQCR10	RPL36		RPS6	RPL12			RPL13	COX4I1	RPL7P1	RPS16		ACTB	RPS24	RPS4Y1		JUNB	NEDD8	RPL21	RPL31
RPL26	RPLP2				RPS24	UQCR11	RPL34	HLA-A	RPL37A	RPL27A	ITM2B		UBL5	ACTG1			RPS13	RPS21	RPL9P9	RPL39		COX7A2	RPS3	RPL22		RPS15A	SKA2	RPL22	RPL32
RPS8	FOSB				RPL21	NDUFA4	RPL15	RPS14	RPS29	CPVL	ATP5I		RPL6	RPS16			ACTB	RPL36	MTATP6P1	TUBB		RPL36	MYL6	RPS25		PABPC1	RPS12	RPL23	RPL34
RPL23	RPL14				RPS20	GNG5	RPL27	MYL6	OST4	NDUFC2	OAZ1		UBE2D3	RPL6			SKP1	RPS5	RPL29	RPL30		HSPA8	BTF3	MRPS21		RPL31	RPL14	RPL23A	RPL35
NFKBIA	RPS24				RPL39	COX4I1	ATP5E	OST4	CALM2	LDHA	MTATP6P1			RPS4X			RPS9	UBC	RPL13AP5	ATP5I		RPL32	RPS29	TPI1		RPL6	RPS27	RPL24	RPL35A
RPLP2	RPS17				H3F3B	COX7C	RPL13	RPL23	RPL36	ARF1	RPL27			RPL41			RPL18	NDUFA4	RPL10A	RPL38		PSMB1	RPS11	SUMO2		SERF2	RP11-543P15.1	RPL26	RPL36
RPS11	RPL9P9				RPL35	NDUFB2	NDUFA4	RPL6	SRP14	TPM4	TMSB10			COX7C			EEF1A1	TPT1	PFDN5	RACK1		EIF1	RPLP1	SLC25A3		RPS19	ANAPC11	RPL27	RPL36A
RPL12	RPL10				UBC	PFN1	RPL41	RPL30	RACK1	RPS4X	COX7B			RP11-543P15.1			COX7C	ATP5L	RPL27	RPL26		RPS28	RPS5	COX7B		RPL21	VPS29	RPL27A	RPL36AL
RPL28	RPL18				PLIN2	COX6B1	RPL30	ARHGDIB	RPS25	DAD1	RPL36AL			H3F3B			RPS26	RPL29	RPL22	RPL7A		TMBIM6	RPL36	YBX1		B2M	RPS9	RPL28	RPL37
EEF1A1	RPL38				UQCRQ	RPL26	RPS5	RPS20	RPL13	MTATP6P1	RPL37A			RPL37			COX6C	RHOA	AC090498.1	ACTB		RPL10	RPL10	RPS5		RPL27A	RPS16	RPL29	RPL37A
RPS26	RPS2				TMBIM6	RPL41	RPL9	CFL1	RPL7A	TXN	RPL9			RPS28			BTF3	PPIA	HINT1	RP11-543P15.1		RPS29	RPS12	SUB1			GTF2A2	RPL3	RPL38
PTMA	RPL35A				COX6C	MTATP6P1	RPS25	TMSB10	RPLP2	RPS17	RPS6			RPL13			COX6A1	RPS4X	DNAJA1	RPS27		RPL13	RPS9	RPL35A			C8orf59	RPL30	RPL39
RPL7	RPS15				TXN	RPL37	RPL13A	GAPDH	RPL22	ENO1	OST4			RPL19			WDR83OS	FAU	RBM8A	ATP5E		RPL7	RPL7A	UQCRH			GNG5	RPL31	RPL4
HLA-B	RPL3				NDUFA4	RPL27A	RPS17	ACTB	ATP5G2	COX6C	MYL6			VAMP8			CANX	DNAJA1	RPL27A	UBB		CD63	COX7C	PPIB			COX7B	RPL32	RPL41
RPL38	DUSP1				TMA7	RPL39	UBA52	RPL35A	MTATP6P1	PSMB6	RPS15			COX5B			NDUFA3	HSP90AA1	FTH1	RPL10P9		RPL27	RPS27A	RPS18			C14orf2	RPL34	RPL5
RPS16	HSP90AA1				OST4	MALAT1	RPL24	PFN1	RPS12	RPL10A	UQCRQ			RPL35			OMG	MYL12B	RPS18	RPL32		RPL35	PTMA	RPL23			RPS4X	RPL35	RPL6
MTATP6P1	B2M				IFITM3	RPS12	FAU	RPL5	RPS21	COX7A2	RPS20			C14orf2			FTL	HNRNPA1	ACTG1	RPS23		HSP90B1	RPL11	RPS10			ERH	RPL35A	RPL7
UBC	CD63				HMOX1	RPS28	RPSA	ATP5E	LAPTM5	GAPDH	RPL19			HLA-C			GPM6B	PTMA	RPL12	RPL10		ANXA5	UBL5	USMG5			SUMO2	RPL36	RPL7A
RPL10A	ITM2B				CD63	HLA-B	RPL14	RPS21	PPIA	ANAPC11	RPL3			RPL37A			MPC1	SRP14	ATP5E	RPL12		RPL15	RPL37A	HNRNPK			MTATP6P1	RPL36A	RPL8
UBB	JUNB				MYL12A	RPLP2	OST4	SAT1	RPS3A	RPS12	EEF1A1			COX7A2			RPS27L	ACTB	RPL39	TXN		RPL24	GAPDH	RPL3			SEC62	RPL37	RPL9
RPS23	EEF1A1				ATP5L	TMSB4X	MTATP6P1	MYL12A	ARPC2	RPL29	RPL27A			SH3BGRL3			PLLP	HSP90AB1	TPT1	GAS5		RPL23A	RPL9	EEF1D			RPS15A	RPL37A	RPL9P9
RPL34	EIF1				ANXA2	IFITM3	RPL9P9	UQCRB	RPL3	TMEM258	RPS12			TMSB4X			HMGN3	CFL1	RPL11	RPL24		TPT1	COX7A2	SLC25A6			NACA	RPL38	RPLP0
RPS14	JUN				SKP1	OAZ1	HSP90AA1	RPL14	RPL8	PABPC1	RPL31			RPL4			PEBP1	GAPDH	RPS4X	RPL23A		MYL12B	NDUFA4	EIF4A2			PABPC1	RPL39	RPLP1
TMSB10	COX7C				COX7A2	EIF1	RPS10	B2M	RPL36AL	NPM1	RPS27			TMSB10			DYNC1I2	ACTG1	RPL7P9	COX6C		RPS12	RPL4	TMA7			TXN	RPL4	RPLP2
RPL13	ATP5E				SSR4	RPL30	FTL	RPS27A	YWHAB	RPL39	COX7A2			EEF1D			UBC	BTF3	COX7B	COX7C		RPL8	RPL23A	RPL8			DUT	RPL41	RPS10
NACA	H3F3B				ANXA5	CD63	EIF4A2	RACK1	RPL18	RPS2	RPL35			PSMA7			PRNP	RPL14	NDUFB1	HNRNPA1		UBC	RPL15	RHOA			RPS24	RPL5	RPS11
RPL36	FOS				ATP6V0E1	ACTG1	RPL36AL	FOS	RPS7	MYL12A	RPS24			RPS3			FAIM2	RPL23A	RPL3	HINT1		CAPZB	RPL28	PTMA			ENY2	RPL6	RPS12
RPS6					CST3	RPS15A	B2M	RPL11	OAZ1	RPL10	RPL7			RPSA			ALDOA	RPL22	H3F3B	RPS21		FTH1	RPL14	RPL19			RPS28	RPL7	RPS13
GNAS					DBI	UBC	MALAT1		GMFG	RPL15	RPS9			FTL			DSTN	POMP	HSPA8	RPL18		RHOA	RPL30	RPL35			ATP5O	RPL7A	RPS14
SNHG5					POLR2L	RPS16	HSP90AB1		MYL12B	HNRNPK	RPLP1			OAZ1			EDF1	SUB1	FAU	EIF4A2		ATP5J2	H3F3B	GNG5			UQCRB	RPL8	RPS15
RPS3A							UQCRB		RPS2	RPL23	RPLP2			RPS27A			SRSF5	TPI1	GPC3	EEF1A1		RPL11	FAU	GAPDH			DNAJC19	RPL9	RPS15A
COX6C							TMEM258		ACTB	CALM2	USMG5			UQCR11			HNRNPDL	PFN1	HNRNPA2B1	RPS24		RPL3	CFL1	COX6C			RPS3A	RPL9P9	RPS16
RPS5							SKP1		PFN1	RPL26	CLIC1			MALAT1			HMGB1	CD63	RPS27	RPL27A		RPS3A	RPS15A	RPL23A			RPL9	RPLP0	RPS17
RPS4X							CFL1		RPS6	RPL19	GAPDH			PTMA			DNER	GSTP1	MALAT1	NDUFA4		ACTG1	RACK1	ATP5L			NDUFC2	RPLP1	RPS18
RPS28							ACTG1		BTF3	ACTB				RHOA			UQCR10	COX7A2	EPYC	COMMD6		OAZ1	SERF2	RPL41			OCIAD2	RPLP2	RPS19
RPL23A							RPS7		RPL9	CLIC1				UBB			PMP22	ATP5I	UBL5	SKP1		ATP5L	RPL6	NDUFA4			RPS25	RPS10	RPS2
RPL36A							RPL10A		H3F3B	HSP90B1				HNRNPA1			GABARAPL2	HNRNPA2B1	RPL35	ATP5L		ATP5J	RPS3A	RPL14			COX17	RPS11	RPS20
RPL15							GAPDH		TMSB10	RPS11				RPS7			GUK1	SLIRP	RPS13	RPS17		RPL4	RPS26	TCEB2			MRPL22	RPS12	RPS21
RHOA							PPIA		RPLP0	ARPC3				RPS2			RPL8	RAN	GSTP1	RPS7		PTMA	RPL10A	NPM1			RPA3	RPS13	RPS23
RPL10							HNRNPA1		SON	RPL8				RPL36A			TUBA1A	C14orf2	S100A10	UBA52		HSPA5	RPL18A	COX5B			RPL36A	RPS14	RPS24
FAU							RPS3		UBB	ZFP36L1				SNHG6			FEZ1	DDX5	LAPTM4A	RPL8		RPS21	RPL22	BEX3			RPL11	RPS15	RPS25
RPS29							GSTP1		RPL24	RPS14				SRP14			LAMP2	RPL10A	RPS16	FAU		RPS5	NDUFA1	NDUFS5			MAGOH	RPS15A	RPS26
RPS25							RPL36A		COX6B1	HLA-E				UQCRB			SCARB2	PSMA7	BTF3	PTMA		RPS8	HSP90B1	RPL9P9			ROMO1	RPS16	RPS27
RPS15							NPM1		TXNIP	SEC61G				UQCRH			PCMT1	SKP1	RPL28	MDK		COX5B	HNRNPA2B1	RPS24			LSM5	RPS17	RPS27A
DDX5							ACTB		PSMA7	CFL1				RPS25			SEPW1	RPL36A	MYL6	RPL9P9		GAPDH	UBA52	UBC			EDF1	RPS18	RPS28
B2M							LRRC75A-AS1		HLA-E	RPL11				RPL14			PSMA7	SON	OST4	RPL7		RPS6	SNRPD2	RPS14			EEF1D	RPS19	RPS29
							COMMD6		GAPDH	ATP5J				NDUFA4			NAA38	FTH1	C2orf40	RPS13		RPL9	RPSA	LRRC75A-AS1			DNAJC15	RPS2	RPS3
							RPL22		ITM2B	RPL37				RPS12			CHCHD2	UQCRB	SEC61B	RPS15		C14orf2	ZFAS1	SRP14			POLR2K	RPS20	RPS3A
							LDHB		DDX5	RPL13A				TAGLN2			TUBA1B	OST4	SRP14	RPL15		LSM3	SON	PABPC1			RPS19	RPS21	RPS4X
							FTH1		EEF1D	RPS26				RPL27A			GATM	GAS5	RPS24	RPS5		RPS26	POMP	RPS27A			HMGN1	RPS23	RPS5
							COX7A2		COX7A2	RPS27A				RPL22			SEC62	COX7B	RPLP2	RPS26		MALAT1	RPS18	RPS23			RPLP1	RPS24	RPS6
							COX4I1		COX7B	PFDN5				CALM1			MGST3	TMA7	RPS11	RPL19		TMA7	SNRPG	MYL12B			HNRNPDL	RPS25	RPS7
							UQCRQ		SNHG5	RPS9				ENO1			PRDX2	HNRNPK	RPS2	RPS14		CLIC1	TMSB10	RPL10A			TRDC	RPS26	RPS8
							COX6C		UQCRB	PFN1				RPLP0			CBR1	UBL5	TMEM258	MALAT1		NACA	TMEM258	RPL37			RP11-620J15.3	RPS27	RPS9
							TMSB10		COX6C	NPC2				AIF1			EID1	UQCRQ	RPS3AP26	GAPDH		HNRNPK	ATP6V1G1	SNRPB2			RPL3P4	RPS27A	RPSA
							UQCRH		RPS27	YWHAZ				HINT1			SCD5	TCEB2	RP4-765C7.2	BEX3		PSMB6	RPL36A	GAS5			DDX5	RPS28
							HINT1		UBL5	RPL32				RPS6			UQCR11	USMG5	RPL36A	SERF2		RPS4X	UQCR10	HNRNPC			PAIP2	RPS29
							DBI		RPS5	RPS21				EEF1B2			LAMTOR5	COX6C	UBB	TMA7		UQCR10	SEC62	FOS			SRSF7	RPS3
							PTMA		RPL4	LAMTOR5				EEF2			PEA15	HSPA8	RPS6	SRP14		RPS11	UQCRH	UQCRQ			PCNA	RPS3A
							ATP5J		RPS18	ANXA5				LRRC75A-AS1			PCBP1	H2AFZ	SNRPD2	MYL12B		SKP1	COX6B1	COX8A			SUB1	RPS4X
							GAS5		NDUFA4	RPS24				RPL7A			NDUFB4	SNRPG	DDX5	RPL9		ATP5E	HSBP1	PFN1			MRPS36	RPS5
							ZFAS1		RPL23A	RPS20				RPL3			CD63	PABPC1	COL11A1			HNRNPA1	ACTB	RPL7			DDX18	RPS6
							S100A10		SLC25A6	SEC61B							NDUFB9	TMSB4X	POLR2L			RPS18	TCEB2	RPL12			PAICS	RPS7
							SHFM1		ACTG1	RPL9							TMEM59	MALAT1	HNRNPA1			ATP5F1	SHFM1	SNHG5			NOP10	RPS8
							ATP5I		RPL29	ALDOA							PTGES3	B2M	LDHA			EIF4G2	UQCRQ	RPL27			CACYBP	RPS9
							ATP5G2		HLA-A	RPS16							CD82		RPS26			PRDX1	ATP5G3	RPL34			CCDC167	RPSA
							HMGB1		RPL9P9	PTMA							SARAF		RPS7			RPS23	ATP5O	FTH1			NDUFA3
							ATP5O			SDCBP							GSTP1		PRDX1			SERF2	DNAJA1	EEF1A1			POMP
							TMSB4X			RPLP2							SPP1		ATP5G2			H3F3B	MORF4L1	RPL4			EIF2S2
							FABP1			RPL14							S100B		RPL37			ECH1	RPL7	LDHB			LDHB
							SLC25A5			KLF6							CALM1		TMA7			UBA52	DYNLL1	RACK1			ARPC2
							CALM2			RPL13							PSAP		RPL36			CTSL	BEX3	HNRNPD			LRRC75A-AS1
							USMG5			FKBP1A							SOD1		ANXA2			RAN	RPL29	COX6B1			TPI1
							RPL10P9			GNG5							TMBIM6		RPS12			RPL34	SUB1	RPL10			FAU
							NDUFA1			RPL6							POMP		UBA52			RPS14	ATP5J	RPSA			PTGES3
							CALM1			RPS13							CSRP1		RPS3AP6			RPS15	UQCRB	CHCHD2			CKLF
							STMN1			NACA							GPRC5B		LECT1			RPL38	SUMO2	COX7A2			RP11-466H18.1
							UQCR10			SKP1							HTRA1		CALM2			PSMA7	ITM2C	EEF2			PSMA4
							RAN			PPP1R15A							RTN3		RPL30			SAT1	TCEAL9	HSP90B1			HMGB2
							TPI1			RPL28							TBCB		RPL31			RPL30	SLIRP	RPL13A			EXOSC8
							HNRNPK			RPS23							PTGDS		RP11-234A1.1			ENO1	HNRNPK	CFL1			ATP5H
							TXN			NOP10							CIRBP		HSP90AA1			TMSB10	TRMT112	COMMD6			UQCRH
							CD63			RPL27							PSMB5		NDUFA4			RPL36AL	CD63	ATP5C1			HINT1
							HLA-B			HLA-C							DDX5		RPL7			UBB	COX8A	RPL26			ARPC3
							JUN			SERP1							PFN1		RPS20			SHFM1	NOP10	CALM2			SLC25A6
							TCEB2			S100A6							CD9		FTL			RPS13	EIF4A2	ATP5A1			RPL32
							SPCS1			RPS25							NDUFS7		RACK1			POMP	WDR83OS	RPL11			RPL22L1
							SON			EIF4G2							TSC22D4		RPS8			PPIA	PSMB1	COX4I1			PPIB
							UBC			RPS29							OAZ1		RPL21			FOS	RPL36AL	RPS8			ESD
							HLA-C			PKM							YWHAB		SKP1			RPL29	FTH1	RPS15			TMEM258
							TMEM59			OAZ1							VAMP2		VIM			TCEB1	ATPIF1	RPS13			VDAC1
							SEC62			PRDX1							WBP2		RPS15			RPL35A	ATP5J2	RPS12			TPRKB
							DNAJB1			ACTG1							C4orf48		RPL18A			ATP5O	PABPC1	RPL27A			ATP5I
							EEF1D			GPX4							SLIRP		RPL5			GSTP1	RPL13	TPT1			NDUFB1
							UBL5			DDX5							RDH11		SEC61G			MYL6	NDUFB2	BTF3			CD8B
							TOMM7			RPS15							NCAM1		ITM2A			FAU	RPL9P9	ATP5I			DNAJC8
							TMBIM6			SRP14							GPX4		RPL15				TBCA	RPS21			RPL21
							SSR2			EIF1							COX5B		RPL8				DNAJB1	UBB			NDUFB4
							SMDT1			TMA7							RHOA		EEF1A1				SOD1	NACA			RPS3AP6
							SERP1			CAPZB							NDUFA1		RPS10				IFITM3	RPL18			ACYP1
							ROMO1										PARK7		RP11-475C16.1				GAS5	HINT1			ATP6V1G1
							PSME1										MARCKSL1		SRP9				SEC61B	RPL39			HSP90AB1
							PPIB										ITM2B		ARF4				DDX5	RPL36AL			H2AFV
							POLR2L										ROMO1		RPL37A				SRP9	SNHG6			CDK1
							OAZ1										NDUFC2		GAPDH				SOX4	PSMA7			RPL30
							NDUFB11										TMSB4X		FOSB				UBC	DYNLL1			RPL27A
							NDUFA3										RPS3A		RPS9				TMBIM6	VIM			SHFM1
							HSPA8										RPL37A		HSP90AB1				RAN	RPS20			LDHA
							GUK1										RPL10		RPL4				HINT1	RPL37A			CKS2
							GNAS										UBA52		AC004453.8				GSTP1	LAPTM4A			CHCHD2
							EIF5										RPS12		UQCRB				COX6A1	RPS19			NDUFA12
							EIF2S2										TMSB10		RPL18AP3				ATP5G2	ATP5O			HMGN3
							EEF2										RPS15A		PTMA					RPS6			SEC61B
							DDX5										RPL6		SUB1					C14orf2			SRP14
							DAD1										RPL39							RPS7			RPS10
							COPE										RPS11							CD63			NPM1
							CNBP										RPL11							RPS2			RNASEH2B
																	SHFM1							SON			MORF4L1
																	RPL10A							SHFM1			RPL19
																	RPS5							ZFAS1			COX6A1
																	C14orf2							RPLP2			MYL12A
																	RPS7							RPL9			COX4I1
																	RPL23A										ATP5F1
																	RPL23										PRDX2
																	RPL7A										GSTP1
																	RPS28										SSB
																	PRDX1										ADA
																	USMG5										EIF5B
																	RPS20										RPL10A
																	COX7B										XRCC6
																	RBX1										SIVA1
																	RPL37										SOD1
																	RPL19										TMEM261
																	RPL18A										MRPS18C
																	RPSA										CWC15
																	COMMD6										RPL4
																	RACK1										TIMM8B
																	RPS8										SH3BGRL
																	RPS18										MRPL33
																	RPS21										FTL
																	RPS17										RPL28
																	RPS16										HSP90AA1
																	RPL41										TUBA1B
																	RPLP2										RANBP1
																	PFDN5										CENPW
																	RPL26										SNRPF
																	RPS24										AC016739.2
																	RPS19										ATP5G3
																	RPL22										RAN
																	RPS4X										MYL6
																	HNRNPA1										HSPD1
																	RPL13A										HBG2
																	ZFAS1										CFL1
																	RPL12										SF3B5
																	RPS25										LSM7
																	SNRPG										BANF1
																	STMN1										UQCR10
																	RPL4										C4orf3
																	RPLP0										PSME1
																	RPL14										CD1B
																	RPL9										RPL23AP42
																	ATP5L										S100A11
																	ATP5J2										RPL26P19
																	TXN										NDUFA11
																	LDHB										KIAA0101
																	RPL28										CD3E
																	UQCRH										RP11-144L1.4
																	RPS10										UBA52
																	UQCRB										NUDT5
																	SNHG6										TMSB4X
																	OST4										COX7A2
																	MTATP6P1										DECR1
																	SNRPD2										NDUFB6
																	HNRNPC										RPL6
																	ATP5G3										UBE2V2
																	SEC61G										RPS13
																	RPL29										COMMD6
																	NPM1										YBX1
																	RPL9P9										NDUFAB1
																	HSP90AB1										ACTB
																	RPL36A										RPLP0
																											RBMX
																											NDUFB3
																											EIF3E
																											SRSF3
																											FABP5
																											RPL37
																											MDH1
																											RPLP2
																											ATP5C1
																											NDUFS6
																											HSBP1
																											PET100
																											PLAC8
																											LSM3
																											SNRPB2
																											TIMM10
																											TMA7
																											RPL13
																											RPL26
																											RPS27L
																											NDUFB9
																											SSBP1
																											GAPDH
																											ZFAS1
																											SLIRP
																											COX8A
																											NREP
																											MRPS14
																											COPS9
																											HMGB3
																											RSL24D1
																											RPL13A
																											TMSB4XP8
																											HNRNPD
																											MAD2L1
																											SMC4
																											H2AFZ
																											PTTG1
																											FKBP3
																											PSMB6
																											RPL35
																											TRMT112
																											NUCB2
																											NDUFC1
																											15-Sep
																											ALDOA
																											POLR2L
																											NDUFB2
																											POLR2G
																											SNU13
																											FTH1
																											HNRNPH3
																											RBX1
																											CD52
																											RPL12
																											PSMA3
																											ARHGDIB
																											CD99
																											MRPL52
																											TUBB
																											B2M
																											MRPS6
																											C11orf58
																											FKBP1A
																											RPS26
																											UBB
																											HSPA8
																											RPL37A
																											AC004453.8
																											RPS15
																											ANP32A
																											RPL39P3
																											COX6B1
																											C19orf53
																											RPL34
																											SDHD
																											DYNLL1
																											SNRPD3
																											RPL41
																											RP11-475C16.1
																											GTF3C6
																											NDUFA1
																											NASP
																											PPIH
																											PFDN4
																											CKS1B
																											RPS11
																											HNRNPA2B1
																											BTF3
																											ATP5G1
																											UQCR11
																											SERF2
																											TCEB2
																											ANAPC16
																											CHCHD7
																											BRK1
																											CNBP
																											CBX3
																											RPS29
																											ATP5E
																											ATP5L
																											PSME2
																											MRPL20
																											MRPL57
																											RP11-92K2.2
																											ITM2A
																											HMGA1
																											RPL29
																											SDHC
																											RPL23
																											PSMB2
																											PSMA7
																											SNRPE
																											STMN1
																											NDUFA4
																											SKP1
																											CD1E
																											RPL9P9
																											SH3BGRL3
																											RPSA
																											RPS8
																											RPS21
																											RPS14
																											LAMTOR5
																											RBM8A
																											EIF3K
																											PSMA1
																											SUPT4H1
																											RPS23
																											SPCS2
																											EEF1B2
																											SNHG5
																											HSPE1
																											WDR83OS
																											TMSB10
																											CALM2
																											RPL8
																											RPL35A
																											PPIA
																											ATP5J2
																											SNRPG
																											SNRPB
																											RPL5
																											MIF
																											YWHAB
																											THOC7
																											NAP1L1
																											PFN1
																											POLR2J
																											TCEB1
																											RPL36AL
																											NUTF2
																											PGK1
																											NDUFB8
																											NME1
																											UBL5
																											MRPL13
																											TXNDC17
																											GTF2H5
																											PSMB3
																											RPL18AP3
																											SNHG6
																											MRPL51
																											RPL7
																											SON
																											MCTS1
																											UQCRQ
																											SLC25A5
																											UBE2L3
																											COX5A
																											MINOS1
																											NDUFB11
																											RPL22
																											TPT1
																											GMFG
																											ENO1
																											ZWINT
																											ATP5A1
																											SNRPD1
																											EIF1
																											CCT8
																											RPL38
																											RPS6
																											RPS3
																											PSMA5
																											NDUFA6
																											RPL18
																											COX5B
																											RPL18A
																											RPL36
																											ATPIF1
																											OST4
																											PTMA
																											ACTG1
																											NDUFS5
																											ABRACL
																											RPL15
																											LUC7L3
																											SNRPD2
																											RPL7A
																											PSMB1
																											HNRNPC
																											SRSF5
																											HNRNPA3
																											DBI
																											PRDX1
																											RP11-425L10.1
																											HMGN2
																											RPL24
																											TMBIM6
																											CYCS
																											TRBC1
																											ATP5G2
																											SAP18
																											BEX3
																											HAUS1
																											LSM8
																											MZB1

## Sheet: Within_Tissue_Cell_Marker_SEGs
Gene	Tissue	Cell_Type
ARL4C	Adipose	M2_Macrophage
ARRB2	Adipose	M2_Macrophage
C1QB	Adipose	M2_Macrophage
CD68	Adipose	M2_Macrophage
CD86	Adipose	M2_Macrophage
CPVL	Adipose	M2_Macrophage
CYTH1	Adipose	M2_Macrophage
DUSP6	Adipose	M2_Macrophage
FCGBP	Adipose	M2_Macrophage
GGTA1P	Adipose	M2_Macrophage
GNAI2	Adipose	M2_Macrophage
GRB2	Adipose	M2_Macrophage
HLA-DMB	Adipose	M2_Macrophage
HLA-DRB6	Adipose	M2_Macrophage
IL10RA	Adipose	M2_Macrophage
LAPTM5	Adipose	M2_Macrophage
LCP1	Adipose	M2_Macrophage
MDFIC	Adipose	M2_Macrophage
MEF2A	Adipose	M2_Macrophage
MERTK	Adipose	M2_Macrophage
MPEG1	Adipose	M2_Macrophage
MTSS1	Adipose	M2_Macrophage
MYO5A	Adipose	M2_Macrophage
NCKAP1L	Adipose	M2_Macrophage
NLRP3	Adipose	M2_Macrophage
PLAUR	Adipose	M2_Macrophage
PLEK	Adipose	M2_Macrophage
RASGEF1B	Adipose	M2_Macrophage
RNF144B	Adipose	M2_Macrophage
SLC15A3	Adipose	M2_Macrophage
SLC1A3	Adipose	M2_Macrophage
SYK	Adipose	M2_Macrophage
TBXAS1	Adipose	M2_Macrophage
TMIGD3	Adipose	M2_Macrophage
ABCA8	Adipose	Stromal
ACKR3	Adipose	Stromal
ADAMTS1	Adipose	Stromal
ADAMTS5	Adipose	Stromal
ALDH1A3	Adipose	Stromal
C10orf10	Adipose	Stromal
C11orf96	Adipose	Stromal
C12orf57	Adipose	Stromal
C1R	Adipose	Stromal
C1S	Adipose	Stromal
C3	Adipose	Stromal
C7	Adipose	Stromal
CALD1	Adipose	Stromal
CAV1	Adipose	Stromal
CCDC80	Adipose	Stromal
CFH	Adipose	Stromal
CILP	Adipose	Stromal
CLU	Adipose	Stromal
COL1A1	Adipose	Stromal
COL1A2	Adipose	Stromal
COL3A1	Adipose	Stromal
COL4A1	Adipose	Stromal
COL4A2	Adipose	Stromal
COL6A1	Adipose	Stromal
COL6A2	Adipose	Stromal
CTSK	Adipose	Stromal
CXCL14	Adipose	Stromal
CYP4B1	Adipose	Stromal
CYR61	Adipose	Stromal
EFEMP1	Adipose	Stromal
ELN	Adipose	Stromal
FBLN1	Adipose	Stromal
FBLN2	Adipose	Stromal
FBLN5	Adipose	Stromal
FBN1	Adipose	Stromal
FGF7	Adipose	Stromal
FSTL1	Adipose	Stromal
GALNT15	Adipose	Stromal
GAS1	Adipose	Stromal
GPC3	Adipose	Stromal
HIGD1A	Adipose	Stromal
HSPG2	Adipose	Stromal
IGFBP4	Adipose	Stromal
IGFBP6	Adipose	Stromal
IGFBP7	Adipose	Stromal
IL6	Adipose	Stromal
LAMA2	Adipose	Stromal
LAMB1	Adipose	Stromal
LAMC1	Adipose	Stromal
LDHA	Adipose	Stromal
LIMA1	Adipose	Stromal
LUM	Adipose	Stromal
MEDAG	Adipose	Stromal
MFAP5	Adipose	Stromal
MFGE8	Adipose	Stromal
MXRA8	Adipose	Stromal
MYC	Adipose	Stromal
NEGR1	Adipose	Stromal
NFIB	Adipose	Stromal
NID1	Adipose	Stromal
NOX4	Adipose	Stromal
NUPR1	Adipose	Stromal
OLFML3	Adipose	Stromal
OSR2	Adipose	Stromal
PCDH18	Adipose	Stromal
PDGFRA	Adipose	Stromal
PDPN	Adipose	Stromal
PLAC9	Adipose	Stromal
PLPP3	Adipose	Stromal
PPIB	Adipose	Stromal
PRELP	Adipose	Stromal
RAMP2	Adipose	Stromal
RASD1	Adipose	Stromal
S100A13	Adipose	Stromal
SCARA5	Adipose	Stromal
SERPINA3	Adipose	Stromal
SERPINF1	Adipose	Stromal
SERPINH1	Adipose	Stromal
SLC39A14	Adipose	Stromal
SPARCL1	Adipose	Stromal
SRPX	Adipose	Stromal
STEAP1	Adipose	Stromal
SVEP1	Adipose	Stromal
TGFBR3	Adipose	Stromal
TMEM45A	Adipose	Stromal
UAP1	Adipose	Stromal
VCAN	Adipose	Stromal
VIT	Adipose	Stromal
WISP2	Adipose	Stromal
APLP1	Adrenal_Gland	Chromaffin
C14orf132	Adrenal_Gland	Chromaffin
CHRNA3	Adrenal_Gland	Chromaffin
CRMP1	Adrenal_Gland	Chromaffin
DCTN3	Adrenal_Gland	Chromaffin
DPYSL2	Adrenal_Gland	Chromaffin
GAL	Adrenal_Gland	Chromaffin
GDI1	Adrenal_Gland	Chromaffin
GNAO1	Adrenal_Gland	Chromaffin
HAND2	Adrenal_Gland	Chromaffin
HAND2-AS1	Adrenal_Gland	Chromaffin
INA	Adrenal_Gland	Chromaffin
KIF21A	Adrenal_Gland	Chromaffin
KIF5C	Adrenal_Gland	Chromaffin
KLC1	Adrenal_Gland	Chromaffin
MAB21L1	Adrenal_Gland	Chromaffin
MAPT	Adrenal_Gland	Chromaffin
NBEA	Adrenal_Gland	Chromaffin
NCAM1	Adrenal_Gland	Chromaffin
NDRG4	Adrenal_Gland	Chromaffin
PCBP4	Adrenal_Gland	Chromaffin
PHOX2B	Adrenal_Gland	Chromaffin
PRKACB	Adrenal_Gland	Chromaffin
RUFY3	Adrenal_Gland	Chromaffin
STMN3	Adrenal_Gland	Chromaffin
SYT1	Adrenal_Gland	Chromaffin
SYT11	Adrenal_Gland	Chromaffin
TMEM35A	Adrenal_Gland	Chromaffin
GPR183	Adrenal_Gland	Dendritic
SERPINA1	Adrenal_Gland	Dendritic
ADGRL4	Adrenal_Gland	Endothelial
APOLD1	Adrenal_Gland	Endothelial
C2CD4B	Adrenal_Gland	Endothelial
C8orf4	Adrenal_Gland	Endothelial
CALCRL	Adrenal_Gland	Endothelial
CLDN5	Adrenal_Gland	Endothelial
COL4A2	Adrenal_Gland	Endothelial
CRIM1	Adrenal_Gland	Endothelial
CXorf36	Adrenal_Gland	Endothelial
DUSP6	Adrenal_Gland	Endothelial
ECSCR	Adrenal_Gland	Endothelial
EGFL7	Adrenal_Gland	Endothelial
ELK3	Adrenal_Gland	Endothelial
EMCN	Adrenal_Gland	Endothelial
EPAS1	Adrenal_Gland	Endothelial
EPHB4	Adrenal_Gland	Endothelial
ERG	Adrenal_Gland	Endothelial
ESAM	Adrenal_Gland	Endothelial
ETS1	Adrenal_Gland	Endothelial
F2R	Adrenal_Gland	Endothelial
F8	Adrenal_Gland	Endothelial
FLT1	Adrenal_Gland	Endothelial
GALNT15	Adrenal_Gland	Endothelial
GIMAP6	Adrenal_Gland	Endothelial
GJA1	Adrenal_Gland	Endothelial
GPM6A	Adrenal_Gland	Endothelial
HSPG2	Adrenal_Gland	Endothelial
HYAL2	Adrenal_Gland	Endothelial
ICAM2	Adrenal_Gland	Endothelial
IGFBP4	Adrenal_Gland	Endothelial
IGFBP5	Adrenal_Gland	Endothelial
IL1R1	Adrenal_Gland	Endothelial
IL33	Adrenal_Gland	Endothelial
IRX3	Adrenal_Gland	Endothelial
ITM2A	Adrenal_Gland	Endothelial
JUP	Adrenal_Gland	Endothelial
KDR	Adrenal_Gland	Endothelial
KLF2	Adrenal_Gland	Endothelial
LDB2	Adrenal_Gland	Endothelial
LIFR	Adrenal_Gland	Endothelial
LIMS2	Adrenal_Gland	Endothelial
MMRN2	Adrenal_Gland	Endothelial
MYCT1	Adrenal_Gland	Endothelial
NEDD9	Adrenal_Gland	Endothelial
NOTCH4	Adrenal_Gland	Endothelial
NPDC1	Adrenal_Gland	Endothelial
PCAT19	Adrenal_Gland	Endothelial
PDE2A	Adrenal_Gland	Endothelial
PECAM1	Adrenal_Gland	Endothelial
PLVAP	Adrenal_Gland	Endothelial
PTPRM	Adrenal_Gland	Endothelial
RND1	Adrenal_Gland	Endothelial
S100A16	Adrenal_Gland	Endothelial
SDPR	Adrenal_Gland	Endothelial
SLC2A3	Adrenal_Gland	Endothelial
SOX18	Adrenal_Gland	Endothelial
SOX7	Adrenal_Gland	Endothelial
SPRY1	Adrenal_Gland	Endothelial
STC1	Adrenal_Gland	Endothelial
STOM	Adrenal_Gland	Endothelial
TEK	Adrenal_Gland	Endothelial
TFPI	Adrenal_Gland	Endothelial
TGFBR2	Adrenal_Gland	Endothelial
TGM2	Adrenal_Gland	Endothelial
TIE1	Adrenal_Gland	Endothelial
TMEM255B	Adrenal_Gland	Endothelial
TMEM88	Adrenal_Gland	Endothelial
WWTR1	Adrenal_Gland	Endothelial
DMBT1	Adrenal_Gland	Epithelial
HMGCS2	Adrenal_Gland	Epithelial
KLF5	Adrenal_Gland	Epithelial
KRT19	Adrenal_Gland	Epithelial
TPD52	Adrenal_Gland	Epithelial
TRIB1	Adrenal_Gland	Epithelial
AHSP	Adrenal_Gland	Erythroid
FECH	Adrenal_Gland	Erythroid
GYPA	Adrenal_Gland	Erythroid
GYPB	Adrenal_Gland	Erythroid
GYPE	Adrenal_Gland	Erythroid
HBM	Adrenal_Gland	Erythroid
HEMGN	Adrenal_Gland	Erythroid
HMBS	Adrenal_Gland	Erythroid
MYL4	Adrenal_Gland	Erythroid
NFE2	Adrenal_Gland	Erythroid
RHAG	Adrenal_Gland	Erythroid
SELENBP1	Adrenal_Gland	Erythroid
SLC4A1	Adrenal_Gland	Erythroid
TFRC	Adrenal_Gland	Erythroid
TMEM56	Adrenal_Gland	Erythroid
AADAC	Adrenal_Gland	Hepatocyte-like
ACE2	Adrenal_Gland	Hepatocyte-like
AGPAT2	Adrenal_Gland	Hepatocyte-like
AIG1	Adrenal_Gland	Hepatocyte-like
ANPEP	Adrenal_Gland	Hepatocyte-like
ANXA3	Adrenal_Gland	Hepatocyte-like
ASS1	Adrenal_Gland	Hepatocyte-like
C19orf33	Adrenal_Gland	Hepatocyte-like
CCL25	Adrenal_Gland	Hepatocyte-like
CES2	Adrenal_Gland	Hepatocyte-like
CFI	Adrenal_Gland	Hepatocyte-like
CHP2	Adrenal_Gland	Hepatocyte-like
CIDEB	Adrenal_Gland	Hepatocyte-like
CLDN6	Adrenal_Gland	Hepatocyte-like
CLRN3	Adrenal_Gland	Hepatocyte-like
CPS1	Adrenal_Gland	Hepatocyte-like
CRYZ	Adrenal_Gland	Hepatocyte-like
CYP2C18	Adrenal_Gland	Hepatocyte-like
CYP2W1	Adrenal_Gland	Hepatocyte-like
DEFB1	Adrenal_Gland	Hepatocyte-like
DNASE1	Adrenal_Gland	Hepatocyte-like
DPP4	Adrenal_Gland	Hepatocyte-like
EPHX2	Adrenal_Gland	Hepatocyte-like
ETHE1	Adrenal_Gland	Hepatocyte-like
F2RL1	Adrenal_Gland	Hepatocyte-like
FABP1	Adrenal_Gland	Hepatocyte-like
FABP2	Adrenal_Gland	Hepatocyte-like
FBP1	Adrenal_Gland	Hepatocyte-like
FLJ22763	Adrenal_Gland	Hepatocyte-like
FOLH1	Adrenal_Gland	Hepatocyte-like
GCHFR	Adrenal_Gland	Hepatocyte-like
GOLT1A	Adrenal_Gland	Hepatocyte-like
GSTA1	Adrenal_Gland	Hepatocyte-like
GSTA2	Adrenal_Gland	Hepatocyte-like
HEPH	Adrenal_Gland	Hepatocyte-like
HSBP1L1	Adrenal_Gland	Hepatocyte-like
HSD17B2	Adrenal_Gland	Hepatocyte-like
KHK	Adrenal_Gland	Hepatocyte-like
LGALS2	Adrenal_Gland	Hepatocyte-like
LGALS4	Adrenal_Gland	Hepatocyte-like
MEP1A	Adrenal_Gland	Hepatocyte-like
MS4A8	Adrenal_Gland	Hepatocyte-like
MT1F	Adrenal_Gland	Hepatocyte-like
MT1G	Adrenal_Gland	Hepatocyte-like
MTTP	Adrenal_Gland	Hepatocyte-like
MUC13	Adrenal_Gland	Hepatocyte-like
NR0B2	Adrenal_Gland	Hepatocyte-like
NR1H4	Adrenal_Gland	Hepatocyte-like
OTC	Adrenal_Gland	Hepatocyte-like
PBLD	Adrenal_Gland	Hepatocyte-like
PNP	Adrenal_Gland	Hepatocyte-like
PRR15L	Adrenal_Gland	Hepatocyte-like
PRSS3	Adrenal_Gland	Hepatocyte-like
PRSS8	Adrenal_Gland	Hepatocyte-like
RARRES1	Adrenal_Gland	Hepatocyte-like
RBP2	Adrenal_Gland	Hepatocyte-like
REEP6	Adrenal_Gland	Hepatocyte-like
RP3-417L20.4	Adrenal_Gland	Hepatocyte-like
S100A14	Adrenal_Gland	Hepatocyte-like
SCT	Adrenal_Gland	Hepatocyte-like
SI	Adrenal_Gland	Hepatocyte-like
SLC15A1	Adrenal_Gland	Hepatocyte-like
SLC26A3	Adrenal_Gland	Hepatocyte-like
SLC2A2	Adrenal_Gland	Hepatocyte-like
SLC37A4	Adrenal_Gland	Hepatocyte-like
SLC39A4	Adrenal_Gland	Hepatocyte-like
SLC39A5	Adrenal_Gland	Hepatocyte-like
SLC3A1	Adrenal_Gland	Hepatocyte-like
SLC9A3R1	Adrenal_Gland	Hepatocyte-like
SMIM24	Adrenal_Gland	Hepatocyte-like
SMLR1	Adrenal_Gland	Hepatocyte-like
SULT1B1	Adrenal_Gland	Hepatocyte-like
SULT1C2	Adrenal_Gland	Hepatocyte-like
TDP2	Adrenal_Gland	Hepatocyte-like
TM4SF20	Adrenal_Gland	Hepatocyte-like
TM4SF5	Adrenal_Gland	Hepatocyte-like
TMEM176A	Adrenal_Gland	Hepatocyte-like
TMEM37	Adrenal_Gland	Hepatocyte-like
TMEM45B	Adrenal_Gland	Hepatocyte-like
TOM1L1	Adrenal_Gland	Hepatocyte-like
TTR	Adrenal_Gland	Hepatocyte-like
UGT2A3	Adrenal_Gland	Hepatocyte-like
ADA	Adrenal_Gland	Lymphocyte
TNFAIP6	Adrenal_Gland	Lymphocyte
ADAP2	Adrenal_Gland	Macrophage
BRI3	Adrenal_Gland	Macrophage
C10orf54	Adrenal_Gland	Macrophage
C1QC	Adrenal_Gland	Macrophage
CCL4L2	Adrenal_Gland	Macrophage
CD14	Adrenal_Gland	Macrophage
CD163	Adrenal_Gland	Macrophage
CD300A	Adrenal_Gland	Macrophage
CD84	Adrenal_Gland	Macrophage
CEBPB	Adrenal_Gland	Macrophage
CECR1	Adrenal_Gland	Macrophage
CSF1R	Adrenal_Gland	Macrophage
CTSZ	Adrenal_Gland	Macrophage
CYBB	Adrenal_Gland	Macrophage
FCGR2A	Adrenal_Gland	Macrophage
FCGR3A	Adrenal_Gland	Macrophage
FOLR2	Adrenal_Gland	Macrophage
FPR3	Adrenal_Gland	Macrophage
FYB	Adrenal_Gland	Macrophage
GPR34	Adrenal_Gland	Macrophage
IRF8	Adrenal_Gland	Macrophage
ITGB2	Adrenal_Gland	Macrophage
JAML	Adrenal_Gland	Macrophage
KCTD12	Adrenal_Gland	Macrophage
LAIR1	Adrenal_Gland	Macrophage
LGALS9	Adrenal_Gland	Macrophage
MARCO	Adrenal_Gland	Macrophage
MPEG1	Adrenal_Gland	Macrophage
MRC1	Adrenal_Gland	Macrophage
MSR1	Adrenal_Gland	Macrophage
NR4A2	Adrenal_Gland	Macrophage
RGS1	Adrenal_Gland	Macrophage
RNASE6	Adrenal_Gland	Macrophage
RNASET2	Adrenal_Gland	Macrophage
SAMHD1	Adrenal_Gland	Macrophage
SLAMF8	Adrenal_Gland	Macrophage
SLC1A3	Adrenal_Gland	Macrophage
SLC7A7	Adrenal_Gland	Macrophage
TGFBI	Adrenal_Gland	Macrophage
TMIGD3	Adrenal_Gland	Macrophage
KYNU	Adrenal_Gland	Myeloid
S100A12	Adrenal_Gland	Myeloid
SERPINB2	Adrenal_Gland	Myeloid
PLP1	Adrenal_Gland	Neuroendocrine
S100B	Adrenal_Gland	Neuroendocrine
CARTPT	Adrenal_Gland	Neuron
DBH	Adrenal_Gland	Neuron
DDC	Adrenal_Gland	Neuron
HTATSF1	Adrenal_Gland	Neuron
PENK	Adrenal_Gland	Neuron
RAMP1	Adrenal_Gland	Neuron
TH	Adrenal_Gland	Neuron
AURKB	Adrenal_Gland	Proliferating
CCNB1	Adrenal_Gland	Proliferating
CDC20	Adrenal_Gland	Proliferating
CDK1	Adrenal_Gland	Proliferating
PBK	Adrenal_Gland	Proliferating
RRM2	Adrenal_Gland	Proliferating
UBE2C	Adrenal_Gland	Proliferating
ACTA2	Adrenal_Gland	Smooth_muscle_cell
ADIRF	Adrenal_Gland	Smooth_muscle_cell
CNN1	Adrenal_Gland	Smooth_muscle_cell
CSRP1	Adrenal_Gland	Smooth_muscle_cell
MFGE8	Adrenal_Gland	Smooth_muscle_cell
MYH11	Adrenal_Gland	Smooth_muscle_cell
PLN	Adrenal_Gland	Smooth_muscle_cell
PRKCDBP	Adrenal_Gland	Smooth_muscle_cell
RERGL	Adrenal_Gland	Smooth_muscle_cell
SELM	Adrenal_Gland	Smooth_muscle_cell
TAGLN	Adrenal_Gland	Smooth_muscle_cell
CXCL14	Adrenal_Gland	Stromal
PODN	Adrenal_Gland	Stromal
CCL5	Adrenal_Gland	T_cell
TRBC2	Adrenal_Gland	T_cell
CLRN1	Adrenal_Gland	Zona_fasciculata
INHA	Adrenal_Gland	Zona_fasciculata
MRAP	Adrenal_Gland	Zona_fasciculata
SULT2A1	Adrenal_Gland	Zona_fasciculata
ACKR1	Artery	Endothelial
ADAMTS4	Artery	Endothelial
ADAMTS9	Artery	Endothelial
ADGRG1	Artery	Endothelial
ADGRL4	Artery	Endothelial
ANGPT2	Artery	Endothelial
CALCRL	Artery	Endothelial
CD93	Artery	Endothelial
CLEC2B	Artery	Endothelial
CNKSR3	Artery	Endothelial
COL15A1	Artery	Endothelial
CSF3	Artery	Endothelial
DUSP6	Artery	Endothelial
ESAM	Artery	Endothelial
ETS1	Artery	Endothelial
ETS2	Artery	Endothelial
GJA1	Artery	Endothelial
IL6	Artery	Endothelial
JAG1	Artery	Endothelial
MCTP1	Artery	Endothelial
NCOA7	Artery	Endothelial
PCAT19	Artery	Endothelial
PLVAP	Artery	Endothelial
PNP	Artery	Endothelial
S1PR1	Artery	Endothelial
SAV1	Artery	Endothelial
SELE	Artery	Endothelial
SERPINE1	Artery	Endothelial
STC1	Artery	Endothelial
SWAP70	Artery	Endothelial
TCF4	Artery	Endothelial
YES1	Artery	Endothelial
COL6A3	Artery	Fibroblast
DPT	Artery	Fibroblast
FMO2	Artery	Fibroblast
LAMB1	Artery	Fibroblast
MYOC	Artery	Fibroblast
NEGR1	Artery	Fibroblast
PTGDS	Artery	Fibroblast
SERPINA3	Artery	Fibroblast
BCAT1	Artery	Macrophage
G0S2	Artery	Macrophage
LHFPL2	Artery	Macrophage
PIK3AP1	Artery	Macrophage
PLEK	Artery	Macrophage
RBM47	Artery	Macrophage
SLC16A10	Artery	Macrophage
CPA3	Artery	Mast
IL1RL1	Artery	Mast
TPSAB1	Artery	Mast
TPSB2	Artery	Mast
COL4A2	Artery	Myofibroblast
COL8A1	Artery	Myofibroblast
DKK3	Artery	Myofibroblast
F2R	Artery	Myofibroblast
HTRA1	Artery	Myofibroblast
IGFBP2	Artery	Myofibroblast
IGFBP3	Artery	Myofibroblast
ITGBL1	Artery	Myofibroblast
LTBP1	Artery	Myofibroblast
LTBP2	Artery	Myofibroblast
MYH10	Artery	Myofibroblast
NOV	Artery	Myofibroblast
PDLIM3	Artery	Myofibroblast
POSTN	Artery	Myofibroblast
PRSS23	Artery	Myofibroblast
SULF1	Artery	Myofibroblast
THBS2	Artery	Myofibroblast
TPM1	Artery	Myofibroblast
ANKRD28	Artery	Plasmocyte
CREB3L2	Artery	Plasmocyte
CYTIP	Artery	Plasmocyte
DERL3	Artery	Plasmocyte
DNAAF1	Artery	Plasmocyte
DNAJB9	Artery	Plasmocyte
EIF2AK3	Artery	Plasmocyte
FAM107B	Artery	Plasmocyte
FKBP11	Artery	Plasmocyte
HERPUD1	Artery	Plasmocyte
HIPK2	Artery	Plasmocyte
IGHG1	Artery	Plasmocyte
IGHG3	Artery	Plasmocyte
IGHG4	Artery	Plasmocyte
LINC00152	Artery	Plasmocyte
MZB1	Artery	Plasmocyte
PRDX4	Artery	Plasmocyte
SEC11C	Artery	Plasmocyte
SEC24A	Artery	Plasmocyte
SLAMF7	Artery	Plasmocyte
TBCEL	Artery	Plasmocyte
C11orf96	Artery	Smooth_muscle_cell
MYH11	Artery	Smooth_muscle_cell
MYLK	Artery	Smooth_muscle_cell
NOTCH3	Artery	Smooth_muscle_cell
PLN	Artery	Smooth_muscle_cell
RGS5	Artery	Smooth_muscle_cell
ACP5	Artery	T_cell
AKR1B1	Artery	T_cell
APOE	Artery	T_cell
C1QA	Artery	T_cell
C1QC	Artery	T_cell
CAPG	Artery	T_cell
CD83	Artery	T_cell
CPM	Artery	T_cell
CTSZ	Artery	T_cell
FCGR3A	Artery	T_cell
FPR3	Artery	T_cell
GM2A	Artery	T_cell
GRN	Artery	T_cell
H2AFY	Artery	T_cell
HLA-DMB	Artery	T_cell
HLA-DQA1	Artery	T_cell
HLA-DQB1	Artery	T_cell
HS3ST2	Artery	T_cell
ITGB2	Artery	T_cell
LAPTM5	Artery	T_cell
LIPA	Artery	T_cell
LYZ	Artery	T_cell
MFSD1	Artery	T_cell
MS4A4A	Artery	T_cell
MS4A6A	Artery	T_cell
MSR1	Artery	T_cell
NR4A2	Artery	T_cell
PLD3	Artery	T_cell
S100A9	Artery	T_cell
SERPINA1	Artery	T_cell
TYROBP	Artery	T_cell
VAMP8	Artery	T_cell
VSIG4	Artery	T_cell
ACKR1	Bladder	Endothelial
APOLD1	Bladder	Endothelial
EMCN	Bladder	Endothelial
ESAM	Bladder	Endothelial
IFI27	Bladder	Endothelial
LIFR	Bladder	Endothelial
COL14A1	Bladder	Fibroblast
SERPINF1	Bladder	Fibroblast
SERPING1	Bladder	Fibroblast
SFRP2	Bladder	Fibroblast
C1QB	Bladder	Macrophage
C1QC	Bladder	Macrophage
CD163	Bladder	Macrophage
CTSS	Bladder	Macrophage
F13A1	Bladder	Macrophage
FCER1G	Bladder	Macrophage
FGL2	Bladder	Macrophage
FOLR2	Bladder	Macrophage
ITGB2	Bladder	Macrophage
LAPTM5	Bladder	Macrophage
MPEG1	Bladder	Macrophage
MRC1	Bladder	Macrophage
MS4A4A	Bladder	Macrophage
MS4A6A	Bladder	Macrophage
RGS2	Bladder	Macrophage
STAB1	Bladder	Macrophage
TYROBP	Bladder	Macrophage
VSIG4	Bladder	Macrophage
CSRP1	Bladder	Smooth_muscle_cell
MYH11	Bladder	Smooth_muscle_cell
MYL9	Bladder	Smooth_muscle_cell
MYLK	Bladder	Smooth_muscle_cell
PLN	Bladder	Smooth_muscle_cell
RGS5	Bladder	Smooth_muscle_cell
SORBS2	Bladder	Smooth_muscle_cell
TAGLN	Bladder	Smooth_muscle_cell
TPM1	Bladder	Smooth_muscle_cell
TPM2	Bladder	Smooth_muscle_cell
ABCA8	Bladder	Stromal
BASP1	Bladder	Stromal
C1QTNF7	Bladder	Stromal
COL12A1	Bladder	Stromal
COL3A1	Bladder	Stromal
COL6A2	Bladder	Stromal
DDR2	Bladder	Stromal
DRAM1	Bladder	Stromal
ECM1	Bladder	Stromal
FEZ1	Bladder	Stromal
FGF7	Bladder	Stromal
GEM	Bladder	Stromal
GFPT2	Bladder	Stromal
GPC3	Bladder	Stromal
HAS2	Bladder	Stromal
HSD11B1	Bladder	Stromal
HSPB6	Bladder	Stromal
ITGBL1	Bladder	Stromal
LINC01082	Bladder	Stromal
AGR2	Bladder	Urothelial
AQP3	Bladder	Urothelial
BTBD16	Bladder	Urothelial
C19orf33	Bladder	Urothelial
CLDN4	Bladder	Urothelial
CSTA	Bladder	Urothelial
CTD-2262B20.1	Bladder	Urothelial
CXADR	Bladder	Urothelial
DSG2	Bladder	Urothelial
DUSP2	Bladder	Urothelial
DUSP4	Bladder	Urothelial
DUSP5	Bladder	Urothelial
ELF3	Bladder	Urothelial
FAM3B	Bladder	Urothelial
FBP1	Bladder	Urothelial
FOXQ1	Bladder	Urothelial
FXYD3	Bladder	Urothelial
GADD45A	Bladder	Urothelial
GPX2	Bladder	Urothelial
HCAR3	Bladder	Urothelial
IRF6	Bladder	Urothelial
KLF5	Bladder	Urothelial
KRT13	Bladder	Urothelial
KRT17	Bladder	Urothelial
KRT18	Bladder	Urothelial
KRT19	Bladder	Urothelial
KRT8	Bladder	Urothelial
MIR205HG	Bladder	Urothelial
MPZL2	Bladder	Urothelial
MSMO1	Bladder	Urothelial
NDFIP2	Bladder	Urothelial
OVOL1	Bladder	Urothelial
PHLDA2	Bladder	Urothelial
PIM1	Bladder	Urothelial
PIM3	Bladder	Urothelial
PMAIP1	Bladder	Urothelial
SDC1	Bladder	Urothelial
SERPINB5	Bladder	Urothelial
SFN	Bladder	Urothelial
SHROOM1	Bladder	Urothelial
SLC20A1	Bladder	Urothelial
SLC2A1	Bladder	Urothelial
SMIM22	Bladder	Urothelial
SOWAHC	Bladder	Urothelial
SPINK1	Bladder	Urothelial
SPINT2	Bladder	Urothelial
TACSTD2	Bladder	Urothelial
TNFRSF21	Bladder	Urothelial
TP53TG1	Bladder	Urothelial
TRIM29	Bladder	Urothelial
TSPAN1	Bladder	Urothelial
TSTD1	Bladder	Urothelial
DERL3	Bone_Marrow	B_cell
FKBP11	Bone_Marrow	B_cell
HERPUD1	Bone_Marrow	B_cell
IGLC3	Bone_Marrow	B_cell
ISG20	Bone_Marrow	B_cell
MZB1	Bone_Marrow	B_cell
PLPP5	Bone_Marrow	B_cell
PRDX4	Bone_Marrow	B_cell
SEC11C	Bone_Marrow	B_cell
XBP1	Bone_Marrow	B_cell
AP1S2	Bone_Marrow	Dendritic
CD53	Bone_Marrow	Dendritic
CPVL	Bone_Marrow	Dendritic
FGL2	Bone_Marrow	Dendritic
HLA-DPA1	Bone_Marrow	Dendritic
HLA-DPB1	Bone_Marrow	Dendritic
IFITM3	Bone_Marrow	Dendritic
TXNIP	Bone_Marrow	Dendritic
ADD2	Bone_Marrow	Erythroid
ANK1	Bone_Marrow	Erythroid
CD36	Bone_Marrow	Erythroid
FHL2	Bone_Marrow	Erythroid
GATA1	Bone_Marrow	Erythroid
GFI1B	Bone_Marrow	Erythroid
HBQ1	Bone_Marrow	Erythroid
HEBP1	Bone_Marrow	Erythroid
IFI27	Bone_Marrow	Erythroid
KCNH2	Bone_Marrow	Erythroid
KLF1	Bone_Marrow	Erythroid
LMNA	Bone_Marrow	Erythroid
MINPP1	Bone_Marrow	Erythroid
NARF	Bone_Marrow	Erythroid
OAT	Bone_Marrow	Erythroid
RFESD	Bone_Marrow	Erythroid
RHAG	Bone_Marrow	Erythroid
SMIM1	Bone_Marrow	Erythroid
SNCA	Bone_Marrow	Erythroid
TMEM14B	Bone_Marrow	Erythroid
TMEM14C	Bone_Marrow	Erythroid
TUBG1	Bone_Marrow	Erythroid
UBAC1	Bone_Marrow	Erythroid
PEBP1	Bone_Marrow	HSPC
MS4A6A	Bone_Marrow	Monocyte
ACTN1	Bone_Marrow	Neutrophil
APP	Bone_Marrow	Neutrophil
B4GALT5	Bone_Marrow	Neutrophil
CD24	Bone_Marrow	Neutrophil
CEACAM6	Bone_Marrow	Neutrophil
CEBPE	Bone_Marrow	Neutrophil
CSF3R	Bone_Marrow	Neutrophil
FAM107B	Bone_Marrow	Neutrophil
GRK2	Bone_Marrow	Neutrophil
LAIR1	Bone_Marrow	Neutrophil
MFSD10	Bone_Marrow	Neutrophil
MIR223	Bone_Marrow	Neutrophil
MS4A3	Bone_Marrow	Neutrophil
NSUN5	Bone_Marrow	Neutrophil
PRAM1	Bone_Marrow	Neutrophil
RAB13	Bone_Marrow	Neutrophil
RGL4	Bone_Marrow	Neutrophil
VSTM1	Bone_Marrow	Neutrophil
CCL5	Bone_Marrow	T_cell
CD3D	Bone_Marrow	T_cell
IFITM1	Bone_Marrow	T_cell
IL32	Bone_Marrow	T_cell
TRAC	Bone_Marrow	T_cell
TRBC2	Bone_Marrow	T_cell
AGT	Brain	Astrocyte
ATP1B2	Brain	Astrocyte
CAMK2G	Brain	Astrocyte
CDC42EP4	Brain	Astrocyte
CHN1	Brain	Astrocyte
CLDN10	Brain	Astrocyte
CTSH	Brain	Astrocyte
CXCL14	Brain	Astrocyte
CYSTM1	Brain	Astrocyte
DKK3	Brain	Astrocyte
EFEMP1	Brain	Astrocyte
EPHX1	Brain	Astrocyte
ETNPPL	Brain	Astrocyte
FGFR3	Brain	Astrocyte
GABRA2	Brain	Astrocyte
GABRB1	Brain	Astrocyte
GFAP	Brain	Astrocyte
HOPX	Brain	Astrocyte
LGALS3	Brain	Astrocyte
LRIG1	Brain	Astrocyte
MLC1	Brain	Astrocyte
MT1E	Brain	Astrocyte
MT1G	Brain	Astrocyte
PLPP3	Brain	Astrocyte
SDC4	Brain	Astrocyte
SELENBP1	Brain	Astrocyte
SFXN5	Brain	Astrocyte
SLC1A2	Brain	Astrocyte
SLC25A18	Brain	Astrocyte
SLC9A3R1	Brain	Astrocyte
TMEM176A	Brain	Astrocyte
TPD52L1	Brain	Astrocyte
WIF1	Brain	Astrocyte
ABCG2	Brain	Endothelial
APOLD1	Brain	Endothelial
BST2	Brain	Endothelial
CLDN5	Brain	Endothelial
CRIP2	Brain	Endothelial
EGFL7	Brain	Endothelial
ENG	Brain	Endothelial
EPAS1	Brain	Endothelial
FLT1	Brain	Endothelial
GPCPD1	Brain	Endothelial
GPR85	Brain	Endothelial
HERPUD1	Brain	Endothelial
ICAM2	Brain	Endothelial
IFI27	Brain	Endothelial
IFI6	Brain	Endothelial
ITM2A	Brain	Endothelial
LY6E	Brain	Endothelial
MT1X	Brain	Endothelial
PECAM1	Brain	Endothelial
PODXL	Brain	Endothelial
SDPR	Brain	Endothelial
SLC2A1	Brain	Endothelial
SLC38A5	Brain	Endothelial
SLC7A5	Brain	Endothelial
SLCO2B1	Brain	Endothelial
STOM	Brain	Endothelial
TGM2	Brain	Endothelial
TM4SF1	Brain	Endothelial
VWF	Brain	Endothelial
C11orf88	Brain	Ependymal
C1orf194	Brain	Ependymal
C2orf40	Brain	Ependymal
C9orf24	Brain	Ependymal
CAPSL	Brain	Ependymal
FAM183A	Brain	Ependymal
FOLR1	Brain	Ependymal
KIF9	Brain	Ependymal
PCP4	Brain	Ependymal
PIFO	Brain	Ependymal
PLTP	Brain	Ependymal
SERPINF1	Brain	Ependymal
TRPM3	Brain	Ependymal
WFIKKN2	Brain	Ependymal
AHSP	Brain	Erythroid
ALAS2	Brain	Erythroid
BLVRB	Brain	Erythroid
BPGM	Brain	Erythroid
GYPA	Brain	Erythroid
GYPB	Brain	Erythroid
HBG1	Brain	Erythroid
HBM	Brain	Erythroid
SLC25A37	Brain	Erythroid
CBLN3	Brain	Excitatory_neuron
CHGB	Brain	Excitatory_neuron
NEUROD1	Brain	Excitatory_neuron
ADGRA2	Brain	Fibroblast
AHNAK	Brain	Fibroblast
AKAP12	Brain	Fibroblast
ANXA2	Brain	Fibroblast
ARL4A	Brain	Fibroblast
CFH	Brain	Fibroblast
COL1A2	Brain	Fibroblast
COL3A1	Brain	Fibroblast
COL5A1	Brain	Fibroblast
COL5A2	Brain	Fibroblast
COL6A1	Brain	Fibroblast
COL6A3	Brain	Fibroblast
FBLN1	Brain	Fibroblast
FBN1	Brain	Fibroblast
FBN2	Brain	Fibroblast
FOXC1	Brain	Fibroblast
FSTL1	Brain	Fibroblast
GLT8D2	Brain	Fibroblast
GPC6	Brain	Fibroblast
GPX8	Brain	Fibroblast
IGFBP4	Brain	Fibroblast
ISLR	Brain	Fibroblast
LAMA4	Brain	Fibroblast
LAMB1	Brain	Fibroblast
LRP1	Brain	Fibroblast
LRRC17	Brain	Fibroblast
LUM	Brain	Fibroblast
MSX1	Brain	Fibroblast
NID2	Brain	Fibroblast
OGN	Brain	Fibroblast
PLAC9	Brain	Fibroblast
PPIC	Brain	Fibroblast
SLC6A13	Brain	Fibroblast
CSPG5	Brain	Glial
GPNMB	Brain	Glial
APOC1	Brain	Microglia
BHLHE41	Brain	Microglia
BTG2	Brain	Microglia
C1QC	Brain	Microglia
C3	Brain	Microglia
CPVL	Brain	Microglia
CSF1R	Brain	Microglia
CX3CR1	Brain	Microglia
FCER1G	Brain	Microglia
FOLR2	Brain	Microglia
FTLP3	Brain	Microglia
GPR34	Brain	Microglia
P2RY12	Brain	Microglia
P2RY13	Brain	Microglia
RGS1	Brain	Microglia
RGS10	Brain	Microglia
TREM2	Brain	Microglia
VSIG4	Brain	Microglia
NEUROD2	Brain	Neuron
SYT1	Brain	Neuron
ACSL1	Brain	Neutrophil
ANXA11	Brain	Neutrophil
ARRB2	Brain	Neutrophil
BCL2A1	Brain	Neutrophil
BIN2	Brain	Neutrophil
C10orf54	Brain	Neutrophil
C5AR1	Brain	Neutrophil
CARD16	Brain	Neutrophil
CD37	Brain	Neutrophil
CD55	Brain	Neutrophil
CLEC4E	Brain	Neutrophil
CORO1A	Brain	Neutrophil
CXCL8	Brain	Neutrophil
CXCR4	Brain	Neutrophil
CYTIP	Brain	Neutrophil
EVI2B	Brain	Neutrophil
FGL2	Brain	Neutrophil
FGR	Brain	Neutrophil
FPR1	Brain	Neutrophil
FTH1P10	Brain	Neutrophil
FYB	Brain	Neutrophil
GLIPR1	Brain	Neutrophil
GLIPR2	Brain	Neutrophil
GMFG	Brain	Neutrophil
GPSM3	Brain	Neutrophil
HCK	Brain	Neutrophil
HCLS1	Brain	Neutrophil
HLA-DRB1	Brain	Neutrophil
ICAM3	Brain	Neutrophil
IGSF6	Brain	Neutrophil
IQGAP1	Brain	Neutrophil
ITGB2	Brain	Neutrophil
JAML	Brain	Neutrophil
LAT2	Brain	Neutrophil
LCP1	Brain	Neutrophil
LILRB3	Brain	Neutrophil
LIMD2	Brain	Neutrophil
LINC01272	Brain	Neutrophil
LRRFIP1	Brain	Neutrophil
LSP1	Brain	Neutrophil
LST1	Brain	Neutrophil
LYST	Brain	Neutrophil
MCL1	Brain	Neutrophil
MIR223	Brain	Neutrophil
MNDA	Brain	Neutrophil
MSRB1	Brain	Neutrophil
MYO1F	Brain	Neutrophil
NCF1C	Brain	Neutrophil
NCF2	Brain	Neutrophil
NUP214	Brain	Neutrophil
PILRA	Brain	Neutrophil
PLBD1	Brain	Neutrophil
PLEK	Brain	Neutrophil
PNRC1	Brain	Neutrophil
PTPN6	Brain	Neutrophil
PTPRC	Brain	Neutrophil
PYCARD	Brain	Neutrophil
PYGL	Brain	Neutrophil
QPCT	Brain	Neutrophil
RAC2	Brain	Neutrophil
RGS19	Brain	Neutrophil
RILPL2	Brain	Neutrophil
S100A12	Brain	Neutrophil
SELPLG	Brain	Neutrophil
SERPINA1	Brain	Neutrophil
SERPINB1	Brain	Neutrophil
SHKBP1	Brain	Neutrophil
SIRPB1	Brain	Neutrophil
SLC11A1	Brain	Neutrophil
SOD2	Brain	Neutrophil
SPI1	Brain	Neutrophil
STXBP2	Brain	Neutrophil
THEMIS2	Brain	Neutrophil
TNFRSF1B	Brain	Neutrophil
TNFSF13B	Brain	Neutrophil
TREM1	Brain	Neutrophil
UBE2D1	Brain	Neutrophil
WAS	Brain	Neutrophil
ZYX	Brain	Neutrophil
ANGPTL2	Brain	Oligodendrocyte_progenitor
BCHE	Brain	Oligodendrocyte_progenitor
C5orf15	Brain	Oligodendrocyte_progenitor
COL9A1	Brain	Oligodendrocyte_progenitor
COL9A2	Brain	Oligodendrocyte_progenitor
FGF12	Brain	Oligodendrocyte_progenitor
NAXE	Brain	Oligodendrocyte_progenitor
NEU4	Brain	Oligodendrocyte_progenitor
OLIG2	Brain	Oligodendrocyte_progenitor
PLPPR1	Brain	Oligodendrocyte_progenitor
RP11-161M6.2	Brain	Oligodendrocyte_progenitor
RTKN	Brain	Oligodendrocyte_progenitor
SLC22A17	Brain	Oligodendrocyte_progenitor
SNX22	Brain	Oligodendrocyte_progenitor
SOX8	Brain	Oligodendrocyte_progenitor
THY1	Brain	Oligodendrocyte_progenitor
TNK2	Brain	Oligodendrocyte_progenitor
TNR	Brain	Oligodendrocyte_progenitor
CA4	Brain	Pericyte
GGT5	Brain	Pericyte
GPER1	Brain	Pericyte
HIGD1B	Brain	Pericyte
ISYNA1	Brain	Pericyte
ITIH5	Brain	Pericyte
LHFP	Brain	Pericyte
MFGE8	Brain	Pericyte
NDUFA4L2	Brain	Pericyte
PDGFRB	Brain	Pericyte
RERGL	Brain	Pericyte
RGS5	Brain	Pericyte
SLC6A12	Brain	Pericyte
SMOC2	Brain	Pericyte
AURKB	Brain	Proliferating_cell
BIRC5	Brain	Proliferating_cell
CCNB2	Brain	Proliferating_cell
CDC20	Brain	Proliferating_cell
CDCA3	Brain	Proliferating_cell
CENPF	Brain	Proliferating_cell
DLGAP5	Brain	Proliferating_cell
FAM64A	Brain	Proliferating_cell
KIF2C	Brain	Proliferating_cell
KNSTRN	Brain	Proliferating_cell
NUF2	Brain	Proliferating_cell
NUSAP1	Brain	Proliferating_cell
PBK	Brain	Proliferating_cell
RACGAP1	Brain	Proliferating_cell
RTKN2	Brain	Proliferating_cell
SMC4	Brain	Proliferating_cell
TOP2A	Brain	Proliferating_cell
TTK	Brain	Proliferating_cell
SOX3	Brain	ProliferatingRadialGlia
ANOS1	Calvaria	Fibroblast
ANTXR1	Calvaria	Fibroblast
CD34	Calvaria	Fibroblast
COL21A1	Calvaria	Fibroblast
GPC3	Calvaria	Fibroblast
LINC01133	Calvaria	Fibroblast
MMP16	Calvaria	Fibroblast
PI16	Calvaria	Fibroblast
POSTN	Calvaria	Fibroblast
POU3F3	Calvaria	Fibroblast
PVALB	Calvaria	Fibroblast
RTN4	Calvaria	Fibroblast
CENPK	Calvaria	Proliferating
CENPN	Calvaria	Proliferating
KIAA0101	Calvaria	Proliferating
TMSB15A	Calvaria	Proliferating
TYMS	Calvaria	Proliferating
FGFBP1	Cervix	CD8T_cell
GJB2	Cervix	CD8T_cell
IRF6	Cervix	CD8T_cell
KRT17	Cervix	CD8T_cell
KRT5	Cervix	CD8T_cell
S100A16	Cervix	CD8T_cell
SERPINB2	Cervix	CD8T_cell
SERPINB5	Cervix	CD8T_cell
SFN	Cervix	CD8T_cell
SH3BGRL3	Cervix	CD8T_cell
TACSTD2	Cervix	CD8T_cell
AGR2	Cervix	Cervical
CD24	Cervix	Cervical
CLU	Cervix	Cervical
ELF3	Cervix	Cervical
FCGBP	Cervix	Cervical
KLF5	Cervix	Cervical
KRT19	Cervix	Cervical
KRT8	Cervix	Cervical
PIGR	Cervix	Cervical
WFDC2	Cervix	Cervical
CALCRL	Cervix	Endocervix
CD93	Cervix	Endocervix
HLA-DRB5	Cervix	Endocervix
NCOA7	Cervix	Endocervix
PCAT19	Cervix	Endocervix
SASH1	Cervix	Endocervix
CEBPD	Cervix	Endothelial
KCNE4	Cervix	Endothelial
RGS5	Cervix	Endothelial
CXCR4	Cervix	M1_macrophage
IL7R	Cervix	M1_macrophage
PTPRC	Cervix	M1_macrophage
SRGN	Cervix	M1_macrophage
CD83	Cervix	Stromal
MPC2	Chorionic_Villus	Cytotrophoblast
SPINT1	Chorionic_Villus	Cytotrophoblast
SPINT2	Chorionic_Villus	Cytotrophoblast
ACP5	Chorionic_Villus	Dendirtic
ACSL1	Chorionic_Villus	Dendirtic
ADRM1	Chorionic_Villus	Dendirtic
ANAPC16	Chorionic_Villus	Dendirtic
ANKRD10	Chorionic_Villus	Dendirtic
APH1A	Chorionic_Villus	Dendirtic
APOE	Chorionic_Villus	Dendirtic
AQP9	Chorionic_Villus	Dendirtic
AUP1	Chorionic_Villus	Dendirtic
BLOC1S2	Chorionic_Villus	Dendirtic
BTG1	Chorionic_Villus	Dendirtic
C15orf48	Chorionic_Villus	Dendirtic
C1orf162	Chorionic_Villus	Dendirtic
CCDC47	Chorionic_Villus	Dendirtic
CD163	Chorionic_Villus	Dendirtic
CD44	Chorionic_Villus	Dendirtic
CD47	Chorionic_Villus	Dendirtic
CD52	Chorionic_Villus	Dendirtic
CD68	Chorionic_Villus	Dendirtic
CD81	Chorionic_Villus	Dendirtic
CD83	Chorionic_Villus	Dendirtic
CDKN1A	Chorionic_Villus	Dendirtic
CIB1	Chorionic_Villus	Dendirtic
CKLF	Chorionic_Villus	Dendirtic
CLEC2B	Chorionic_Villus	Dendirtic
CMTM6	Chorionic_Villus	Dendirtic
CTSH	Chorionic_Villus	Dendirtic
CYBA	Chorionic_Villus	Dendirtic
CYC1	Chorionic_Villus	Dendirtic
DLD	Chorionic_Villus	Dendirtic
DNASE2	Chorionic_Villus	Dendirtic
DPP7	Chorionic_Villus	Dendirtic
DRAP1	Chorionic_Villus	Dendirtic
DUSP2	Chorionic_Villus	Dendirtic
FABP5	Chorionic_Villus	Dendirtic
FCGR3A	Chorionic_Villus	Dendirtic
GCHFR	Chorionic_Villus	Dendirtic
GNPTG	Chorionic_Villus	Dendirtic
GPR183	Chorionic_Villus	Dendirtic
GSTK1	Chorionic_Villus	Dendirtic
HADHB	Chorionic_Villus	Dendirtic
HAVCR2	Chorionic_Villus	Dendirtic
HCLS1	Chorionic_Villus	Dendirtic
HIGD2A	Chorionic_Villus	Dendirtic
HLA-DMA	Chorionic_Villus	Dendirtic
HNMT	Chorionic_Villus	Dendirtic
HSPA9	Chorionic_Villus	Dendirtic
HSPB11	Chorionic_Villus	Dendirtic
IL1RN	Chorionic_Villus	Dendirtic
IRF8	Chorionic_Villus	Dendirtic
LAIR1	Chorionic_Villus	Dendirtic
LGALS9	Chorionic_Villus	Dendirtic
LIMS1	Chorionic_Villus	Dendirtic
LINC01272	Chorionic_Villus	Dendirtic
LIPA	Chorionic_Villus	Dendirtic
LSP1	Chorionic_Villus	Dendirtic
LTA4H	Chorionic_Villus	Dendirtic
LYZ	Chorionic_Villus	Dendirtic
MAFB	Chorionic_Villus	Dendirtic
MNDA	Chorionic_Villus	Dendirtic
MOB1A	Chorionic_Villus	Dendirtic
MSR1	Chorionic_Villus	Dendirtic
NCF2	Chorionic_Villus	Dendirtic
NDUFA2	Chorionic_Villus	Dendirtic
NDUFB10	Chorionic_Villus	Dendirtic
NDUFB5	Chorionic_Villus	Dendirtic
NDUFS8	Chorionic_Villus	Dendirtic
NFE2L2	Chorionic_Villus	Dendirtic
NR4A2	Chorionic_Villus	Dendirtic
NUCB1	Chorionic_Villus	Dendirtic
OLR1	Chorionic_Villus	Dendirtic
PHLDA1	Chorionic_Villus	Dendirtic
PLA2G7	Chorionic_Villus	Dendirtic
PLEKHB2	Chorionic_Villus	Dendirtic
PLIN3	Chorionic_Villus	Dendirtic
PLXDC2	Chorionic_Villus	Dendirtic
PPIF	Chorionic_Villus	Dendirtic
PPP4C	Chorionic_Villus	Dendirtic
PSMB8	Chorionic_Villus	Dendirtic
RGS1	Chorionic_Villus	Dendirtic
RMDN3	Chorionic_Villus	Dendirtic
RSU1	Chorionic_Villus	Dendirtic
RTN3	Chorionic_Villus	Dendirtic
S100A8	Chorionic_Villus	Dendirtic
SAMHD1	Chorionic_Villus	Dendirtic
SCPEP1	Chorionic_Villus	Dendirtic
SDHB	Chorionic_Villus	Dendirtic
SDS	Chorionic_Villus	Dendirtic
SERPINA1	Chorionic_Villus	Dendirtic
SF3B5	Chorionic_Villus	Dendirtic
SLC11A1	Chorionic_Villus	Dendirtic
SLC31A1	Chorionic_Villus	Dendirtic
SLC43A3	Chorionic_Villus	Dendirtic
SMCO4	Chorionic_Villus	Dendirtic
SNX10	Chorionic_Villus	Dendirtic
STXBP2	Chorionic_Villus	Dendirtic
SYNGR2	Chorionic_Villus	Dendirtic
TMEM147	Chorionic_Villus	Dendirtic
TMEM176B	Chorionic_Villus	Dendirtic
TMX1	Chorionic_Villus	Dendirtic
TREM2	Chorionic_Villus	Dendirtic
TUBA1A	Chorionic_Villus	Dendirtic
TYMP	Chorionic_Villus	Dendirtic
UBE2L6	Chorionic_Villus	Dendirtic
UCP2	Chorionic_Villus	Dendirtic
UQCRFS1	Chorionic_Villus	Dendirtic
VAT1	Chorionic_Villus	Dendirtic
VKORC1	Chorionic_Villus	Dendirtic
ZFP36L2	Chorionic_Villus	Dendirtic
ZNF267	Chorionic_Villus	Dendirtic
ZNF331	Chorionic_Villus	Dendirtic
ADAM19	Chorionic_Villus	Extravillous_trophoblast
CLN5	Chorionic_Villus	Extravillous_trophoblast
HSPG2	Chorionic_Villus	Extravillous_trophoblast
IFI27	Chorionic_Villus	Extravillous_trophoblast
FCGR2A	Chorionic_Villus	Macrophage
LCP2	Chorionic_Villus	Macrophage
CCL3L3	Chorionic_Villus	Proliferating_monocyte
CCL4L2	Chorionic_Villus	Proliferating_monocyte
F13A1	Chorionic_Villus	Proliferating_monocyte
FOLR2	Chorionic_Villus	Proliferating_monocyte
HPGDS	Chorionic_Villus	Proliferating_monocyte
MRC1	Chorionic_Villus	Proliferating_monocyte
STMN1	Chorionic_Villus	Proliferating_monocyte
TOP2A	Chorionic_Villus	Proliferating_monocyte
VSIG4	Chorionic_Villus	Proliferating_monocyte
BMP4	Chorionic_Villus	Stromal
C1orf198	Chorionic_Villus	Stromal
C3orf58	Chorionic_Villus	Stromal
CFD	Chorionic_Villus	Stromal
CNN3	Chorionic_Villus	Stromal
COL1A2	Chorionic_Villus	Stromal
CRIM1	Chorionic_Villus	Stromal
CRYAB	Chorionic_Villus	Stromal
CSRP2	Chorionic_Villus	Stromal
CTGF	Chorionic_Villus	Stromal
CTHRC1	Chorionic_Villus	Stromal
DES	Chorionic_Villus	Stromal
DLK1	Chorionic_Villus	Stromal
EFEMP2	Chorionic_Villus	Stromal
EGFL6	Chorionic_Villus	Stromal
ENPP2	Chorionic_Villus	Stromal
F3	Chorionic_Villus	Stromal
FBLN5	Chorionic_Villus	Stromal
FBXO8	Chorionic_Villus	Stromal
FGL2	Chorionic_Villus	Stromal
FLNA	Chorionic_Villus	Stromal
FMOD	Chorionic_Villus	Stromal
FRZB	Chorionic_Villus	Stromal
HAPLN1	Chorionic_Villus	Stromal
HGF	Chorionic_Villus	Stromal
HSD17B2	Chorionic_Villus	Stromal
HSPB6	Chorionic_Villus	Stromal
ITGA1	Chorionic_Villus	Stromal
LTBP1	Chorionic_Villus	Stromal
MATN2	Chorionic_Villus	Stromal
MDK	Chorionic_Villus	Stromal
MFAP4	Chorionic_Villus	Stromal
MGP	Chorionic_Villus	Stromal
MME	Chorionic_Villus	Stromal
MYL9	Chorionic_Villus	Stromal
NRP2	Chorionic_Villus	Stromal
OGN	Chorionic_Villus	Stromal
OLFML3	Chorionic_Villus	Stromal
PCOLCE	Chorionic_Villus	Stromal
PDLIM7	Chorionic_Villus	Stromal
PITX2	Chorionic_Villus	Stromal
PKIG	Chorionic_Villus	Stromal
PLAC1	Chorionic_Villus	Stromal
PLAC9	Chorionic_Villus	Stromal
PLAGL1	Chorionic_Villus	Stromal
PLOD2	Chorionic_Villus	Stromal
PLPP3	Chorionic_Villus	Stromal
PPIC	Chorionic_Villus	Stromal
PTGDS	Chorionic_Villus	Stromal
RARRES2	Chorionic_Villus	Stromal
RBP7	Chorionic_Villus	Stromal
SLC40A1	Chorionic_Villus	Stromal
SOCS3	Chorionic_Villus	Stromal
TAGLN	Chorionic_Villus	Stromal
THY1	Chorionic_Villus	Stromal
TIMP3	Chorionic_Villus	Stromal
TPM2	Chorionic_Villus	Stromal
VTN	Chorionic_Villus	Stromal
WNT2	Chorionic_Villus	Stromal
ADA	Chorionic_Villus	Villous_trophoblast
BCAR4	Chorionic_Villus	Villous_trophoblast
CLDN7	Chorionic_Villus	Villous_trophoblast
CTSV	Chorionic_Villus	Villous_trophoblast
EBI3	Chorionic_Villus	Villous_trophoblast
HAPLN3	Chorionic_Villus	Villous_trophoblast
MT1X	Chorionic_Villus	Villous_trophoblast
MXRA8	Chorionic_Villus	Villous_trophoblast
NOTUM	Chorionic_Villus	Villous_trophoblast
PGF	Chorionic_Villus	Villous_trophoblast
SERPINB7	Chorionic_Villus	Villous_trophoblast
SYT8	Chorionic_Villus	Villous_trophoblast
TNNI2	Chorionic_Villus	Villous_trophoblast
CD79A	Cord_Blood	B_cell
CD79B	Cord_Blood	B_cell
IGKC	Cord_Blood	B_cell
IGLC2	Cord_Blood	B_cell
MS4A1	Cord_Blood	B_cell
TCL1A	Cord_Blood	B_cell
GPR183	Cord_Blood	Dendritic
AC004791.2	Cord_Blood	Eosinophil
MS4A3	Cord_Blood	Eosinophil
EPB42	Cord_Blood	Erythroid
FECH	Cord_Blood	Erythroid
HBQ1	Cord_Blood	Erythroid
SLC25A37	Cord_Blood	Erythroid
SLC2A1	Cord_Blood	Erythroid
MSI2	Cord_Blood	HSPC
CD2	Cord_Blood	T_cell
CD3D	Cord_Blood	T_cell
CD7	Cord_Blood	T_cell
ETS1	Cord_Blood	T_cell
IFITM1	Cord_Blood	T_cell
LINC00861	Cord_Blood	T_cell
PRF1	Cord_Blood	T_cell
CD79A	Esophagus	B_cell
ACTN1	Esophagus	Basal
EPHA2	Esophagus	Basal
ITGB4	Esophagus	Basal
SOX7	Esophagus	Basal
FCGR2A	Esophagus	Dendritic
HLA-DMA	Esophagus	Dendritic
HLA-DQA1	Esophagus	Dendritic
HLA-DQA2	Esophagus	Dendritic
HLA-DQB1	Esophagus	Dendritic
HLA-DRB6	Esophagus	Dendritic
RNASET2	Esophagus	Dendritic
ACKR1	Esophagus	Endothelial
ADAMTS4	Esophagus	Endothelial
ADIRF	Esophagus	Endothelial
AQP1	Esophagus	Endothelial
CAV1	Esophagus	Endothelial
CLEC2B	Esophagus	Endothelial
CLIC4	Esophagus	Endothelial
CLU	Esophagus	Endothelial
CNN3	Esophagus	Endothelial
CPE	Esophagus	Endothelial
EMCN	Esophagus	Endothelial
EPAS1	Esophagus	Endothelial
GJA1	Esophagus	Endothelial
GNG11	Esophagus	Endothelial
ICAM1	Esophagus	Endothelial
ID3	Esophagus	Endothelial
IFITM1	Esophagus	Endothelial
IGFBP4	Esophagus	Endothelial
IGFBP7	Esophagus	Endothelial
NNMT	Esophagus	Endothelial
PCAT19	Esophagus	Endothelial
PLVAP	Esophagus	Endothelial
RCAN1	Esophagus	Endothelial
RND1	Esophagus	Endothelial
SELE	Esophagus	Endothelial
SOCS3	Esophagus	Endothelial
SPARC	Esophagus	Endothelial
SPARCL1	Esophagus	Endothelial
TGFBR2	Esophagus	Endothelial
TSPAN7	Esophagus	Endothelial
VWF	Esophagus	Endothelial
ADH7	Esophagus	Epithelial
CLDN7	Esophagus	Epithelial
GBP6	Esophagus	Epithelial
LGALS7	Esophagus	Epithelial
PTGR1	Esophagus	Epithelial
SDC1	Esophagus	Epithelial
AGR2	Esophagus	Goblet
ALDH1A1	Esophagus	Goblet
AQP5	Esophagus	Goblet
AZGP1	Esophagus	Goblet
BPIFB2	Esophagus	Goblet
CD24	Esophagus	Goblet
CEACAM6	Esophagus	Goblet
CLDN10	Esophagus	Goblet
CRISP3	Esophagus	Goblet
FAM3B	Esophagus	Goblet
FAM3D	Esophagus	Goblet
FMOD	Esophagus	Goblet
FOLR1	Esophagus	Goblet
GOLM1	Esophagus	Goblet
KLK11	Esophagus	Goblet
MUC5B	Esophagus	Goblet
NKX3-1	Esophagus	Goblet
NUCB2	Esophagus	Goblet
PIGR	Esophagus	Goblet
PRR4	Esophagus	Goblet
SLC12A2	Esophagus	Goblet
SMIM22	Esophagus	Goblet
TCEA3	Esophagus	Goblet
TCN1	Esophagus	Goblet
TFF3	Esophagus	Goblet
TSPAN1	Esophagus	Goblet
TSPAN13	Esophagus	Goblet
TSPAN3	Esophagus	Goblet
TSPAN8	Esophagus	Goblet
ADH5	Esophagus	Kerationcyte
CCL20	Esophagus	Kerationcyte
CXCL1	Esophagus	Kerationcyte
CXCL2	Esophagus	Kerationcyte
CXCL3	Esophagus	Kerationcyte
CYSTM1	Esophagus	Kerationcyte
EDN1	Esophagus	Kerationcyte
GADD45A	Esophagus	Kerationcyte
GBP1	Esophagus	Kerationcyte
GPNMB	Esophagus	Kerationcyte
HCAR3	Esophagus	Kerationcyte
IRF1	Esophagus	Kerationcyte
KRT19	Esophagus	Kerationcyte
NR1D1	Esophagus	Kerationcyte
PLAU	Esophagus	Kerationcyte
SNHG15	Esophagus	Kerationcyte
TES	Esophagus	Kerationcyte
TNFAIP8	Esophagus	Kerationcyte
AIF1	Esophagus	Macrophage
C1QA	Esophagus	Macrophage
C1QB	Esophagus	Macrophage
C1QC	Esophagus	Macrophage
CCL4	Esophagus	Macrophage
CD163	Esophagus	Macrophage
FCGRT	Esophagus	Macrophage
FOLR2	Esophagus	Macrophage
LYVE1	Esophagus	Macrophage
MS4A7	Esophagus	Macrophage
RBPJ	Esophagus	Macrophage
ADCYAP1	Esophagus	Mast
BIRC3	Esophagus	Mast
CPA3	Esophagus	Mast
IL1RL1	Esophagus	Mast
KIT	Esophagus	Mast
KMT2E	Esophagus	Mast
RAC2	Esophagus	Mast
TPSAB1	Esophagus	Mast
TPSB2	Esophagus	Mast
VWA5A	Esophagus	Mast
ACSL1	Esophagus	Neutrophil
AQP9	Esophagus	Neutrophil
BASP1	Esophagus	Neutrophil
BCL2A1	Esophagus	Neutrophil
FPR1	Esophagus	Neutrophil
G0S2	Esophagus	Neutrophil
MXD1	Esophagus	Neutrophil
S100A12	Esophagus	Neutrophil
SELL	Esophagus	Neutrophil
SLC11A1	Esophagus	Neutrophil
TNFRSF1B	Esophagus	Neutrophil
CCL5	Esophagus	T_cell
CREM	Esophagus	T_cell
PTPRC	Esophagus	T_cell
COL5A1	Eye	Fibroblast
FSTL1	Eye	Fibroblast
ITM2A	Eye	Fibroblast
POSTN	Eye	Fibroblast
S100A6	Eye	Fibroblast
ACAT2	Eye	Ganglion
ARL4C	Eye	Ganglion
BASP1	Eye	Ganglion
BNIP3	Eye	Ganglion
C3orf14	Eye	Ganglion
C4orf48	Eye	Ganglion
CADM1	Eye	Ganglion
CARHSP1	Eye	Ganglion
CD24	Eye	Ganglion
CNTN2	Eye	Ganglion
CRIP2	Eye	Ganglion
CRMP1	Eye	Ganglion
DCLK1	Eye	Ganglion
DCX	Eye	Ganglion
ELAVL4	Eye	Ganglion
ENO2	Eye	Ganglion
FGF13	Eye	Ganglion
GAP43	Eye	Ganglion
GNG3	Eye	Ganglion
HMGCS1	Eye	Ganglion
HN1	Eye	Ganglion
INA	Eye	Ganglion
MAB21L1	Eye	Ganglion
MIAT	Eye	Ganglion
MLLT11	Eye	Ganglion
NEFL	Eye	Ganglion
NEFM	Eye	Ganglion
NHLH2	Eye	Ganglion
NSG1	Eye	Ganglion
OLFM1	Eye	Ganglion
PCSK1N	Eye	Ganglion
PKIA	Eye	Ganglion
RGS10	Eye	Ganglion
RTN1	Eye	Ganglion
SCG3	Eye	Ganglion
SCG5	Eye	Ganglion
SCHIP1	Eye	Ganglion
SCN3A	Eye	Ganglion
SEZ6L2	Eye	Ganglion
SNCG	Eye	Ganglion
STMN2	Eye	Ganglion
STMN4	Eye	Ganglion
SYT4	Eye	Ganglion
TAGLN3	Eye	Ganglion
TSPAN13	Eye	Ganglion
TSPAN7	Eye	Ganglion
TUBB2A	Eye	Ganglion
TUBB2B	Eye	Ganglion
UCHL1	Eye	Ganglion
VAMP2	Eye	Ganglion
CCDC34	Eye	Proliferating
CCNB1	Eye	Proliferating
CDK1	Eye	Proliferating
CKS1B	Eye	Proliferating
CKS2	Eye	Proliferating
H2AFV	Eye	Proliferating
PTTG1	Eye	Proliferating
TOP2A	Eye	Proliferating
UBE2C	Eye	Proliferating
ASAH1	Eye	Retinal_pigment_epithelial
DCT	Eye	Retinal_pigment_epithelial
EEF1D	Eye	Retinal_pigment_epithelial
GJA1	Eye	Retinal_pigment_epithelial
GNG11	Eye	Retinal_pigment_epithelial
HSD17B2	Eye	Retinal_pigment_epithelial
HSPB1	Eye	Retinal_pigment_epithelial
ITM2B	Eye	Retinal_pigment_epithelial
PCP4	Eye	Retinal_pigment_epithelial
PMEL	Eye	Retinal_pigment_epithelial
SERPINF1	Eye	Retinal_pigment_epithelial
SLC2A1	Eye	Retinal_pigment_epithelial
TFPI2	Eye	Retinal_pigment_epithelial
TRPM3	Eye	Retinal_pigment_epithelial
TYR	Eye	Retinal_pigment_epithelial
TYRP1	Eye	Retinal_pigment_epithelial
MFAP4	Eye	Stromal
PCOLCE	Eye	Stromal
DERL3	Fallopian_Tube	B_cell
FKBP11	Fallopian_Tube	B_cell
IGHG4	Fallopian_Tube	B_cell
MZB1	Fallopian_Tube	B_cell
AC092580.4	Fallopian_Tube	CD8_T
CCL5	Fallopian_Tube	CD8_T
CD3D	Fallopian_Tube	CD8_T
IL32	Fallopian_Tube	CD8_T
AKAP14	Fallopian_Tube	Ciliated
ARMC3	Fallopian_Tube	Ciliated
C10orf107	Fallopian_Tube	Ciliated
C11orf88	Fallopian_Tube	Ciliated
C11orf97	Fallopian_Tube	Ciliated
C1orf194	Fallopian_Tube	Ciliated
C20orf85	Fallopian_Tube	Ciliated
C5orf49	Fallopian_Tube	Ciliated
C6	Fallopian_Tube	Ciliated
C9orf116	Fallopian_Tube	Ciliated
C9orf135	Fallopian_Tube	Ciliated
C9orf24	Fallopian_Tube	Ciliated
CAPSL	Fallopian_Tube	Ciliated
CCDC146	Fallopian_Tube	Ciliated
CCDC17	Fallopian_Tube	Ciliated
CCDC170	Fallopian_Tube	Ciliated
CDHR3	Fallopian_Tube	Ciliated
CFAP126	Fallopian_Tube	Ciliated
CFAP157	Fallopian_Tube	Ciliated
CFAP43	Fallopian_Tube	Ciliated
CFAP52	Fallopian_Tube	Ciliated
DNAH12	Fallopian_Tube	Ciliated
DNALI1	Fallopian_Tube	Ciliated
DPCD	Fallopian_Tube	Ciliated
DYDC2	Fallopian_Tube	Ciliated
DYNLRB2	Fallopian_Tube	Ciliated
EFCAB10	Fallopian_Tube	Ciliated
ENKUR	Fallopian_Tube	Ciliated
FAIM	Fallopian_Tube	Ciliated
FAM166B	Fallopian_Tube	Ciliated
FAM174A	Fallopian_Tube	Ciliated
FAM183A	Fallopian_Tube	Ciliated
FAM216B	Fallopian_Tube	Ciliated
FAM229B	Fallopian_Tube	Ciliated
FAM81B	Fallopian_Tube	Ciliated
FOXJ1	Fallopian_Tube	Ciliated
GON7	Fallopian_Tube	Ciliated
GSTA3	Fallopian_Tube	Ciliated
IFT22	Fallopian_Tube	Ciliated
IFT27	Fallopian_Tube	Ciliated
IFT43	Fallopian_Tube	Ciliated
IFT57	Fallopian_Tube	Ciliated
IK	Fallopian_Tube	Ciliated
LRRC23	Fallopian_Tube	Ciliated
LRRC46	Fallopian_Tube	Ciliated
MGLL	Fallopian_Tube	Ciliated
MLF1	Fallopian_Tube	Ciliated
MORN5	Fallopian_Tube	Ciliated
MRLN	Fallopian_Tube	Ciliated
NME5	Fallopian_Tube	Ciliated
NPHP1	Fallopian_Tube	Ciliated
ODF2L	Fallopian_Tube	Ciliated
OSCP1	Fallopian_Tube	Ciliated
PFN2	Fallopian_Tube	Ciliated
PIFO	Fallopian_Tube	Ciliated
C1R	Fallopian_Tube	Fibroblast
CCDC80	Fallopian_Tube	Fibroblast
DPT	Fallopian_Tube	Fibroblast
EFEMP1	Fallopian_Tube	Fibroblast
FBLN1	Fallopian_Tube	Fibroblast
GPX3	Fallopian_Tube	Fibroblast
IGFBP6	Fallopian_Tube	Fibroblast
MFAP4	Fallopian_Tube	Fibroblast
A2M	Fallopian_Tube	Macrophage
ABL2	Fallopian_Tube	Macrophage
ACSL1	Fallopian_Tube	Macrophage
AKR1B1	Fallopian_Tube	Macrophage
APOC1	Fallopian_Tube	Macrophage
APOE	Fallopian_Tube	Macrophage
ARFGAP3	Fallopian_Tube	Macrophage
ARL8B	Fallopian_Tube	Macrophage
ATF5	Fallopian_Tube	Macrophage
ATP13A3	Fallopian_Tube	Macrophage
ATP6V1B2	Fallopian_Tube	Macrophage
ATP6V1C1	Fallopian_Tube	Macrophage
B3GNT5	Fallopian_Tube	Macrophage
BCL2	Fallopian_Tube	Macrophage
C15orf48	Fallopian_Tube	Macrophage
C1orf162	Fallopian_Tube	Macrophage
C1orf54	Fallopian_Tube	Macrophage
C1QA	Fallopian_Tube	Macrophage
C1QB	Fallopian_Tube	Macrophage
C1QC	Fallopian_Tube	Macrophage
C3AR1	Fallopian_Tube	Macrophage
CASP1	Fallopian_Tube	Macrophage
CCL3	Fallopian_Tube	Macrophage
CCL3L3	Fallopian_Tube	Macrophage
CCL4	Fallopian_Tube	Macrophage
CCL4L2	Fallopian_Tube	Macrophage
CCR5	Fallopian_Tube	Macrophage
CCRL2	Fallopian_Tube	Macrophage
CD14	Fallopian_Tube	Macrophage
CD163	Fallopian_Tube	Macrophage
CD4	Fallopian_Tube	Macrophage
CD40	Fallopian_Tube	Macrophage
CD86	Fallopian_Tube	Macrophage
CDK1	Fallopian_Tube	Macrophage
CFLAR	Fallopian_Tube	Macrophage
CLEC7A	Fallopian_Tube	Macrophage
CLN8	Fallopian_Tube	Macrophage
COTL1	Fallopian_Tube	Macrophage
CPM	Fallopian_Tube	Macrophage
CSF1R	Fallopian_Tube	Macrophage
CSF2RA	Fallopian_Tube	Macrophage
CXCL16	Fallopian_Tube	Macrophage
CYBB	Fallopian_Tube	Macrophage
CYFIP1	Fallopian_Tube	Macrophage
DOCK4	Fallopian_Tube	Macrophage
DSE	Fallopian_Tube	Macrophage
DUSP6	Fallopian_Tube	Macrophage
EIF4E	Fallopian_Tube	Macrophage
ELMO1	Fallopian_Tube	Macrophage
FABP5	Fallopian_Tube	Macrophage
FAM26F	Fallopian_Tube	Macrophage
FAM49A	Fallopian_Tube	Macrophage
FCER1A	Fallopian_Tube	Macrophage
FCGR2B	Fallopian_Tube	Macrophage
FGD4	Fallopian_Tube	Macrophage
FGL2	Fallopian_Tube	Macrophage
FNIP2	Fallopian_Tube	Macrophage
FYB	Fallopian_Tube	Macrophage
G0S2	Fallopian_Tube	Macrophage
GK	Fallopian_Tube	Macrophage
GLRX	Fallopian_Tube	Macrophage
GM2A	Fallopian_Tube	Macrophage
GNA13	Fallopian_Tube	Macrophage
GPR183	Fallopian_Tube	Macrophage
GPR34	Fallopian_Tube	Macrophage
HAMP	Fallopian_Tube	Macrophage
HCK	Fallopian_Tube	Macrophage
HCLS1	Fallopian_Tube	Macrophage
HLA-DMB	Fallopian_Tube	Macrophage
HPGDS	Fallopian_Tube	Macrophage
IL10RA	Fallopian_Tube	Macrophage
IL1A	Fallopian_Tube	Macrophage
IL1RN	Fallopian_Tube	Macrophage
INHBA	Fallopian_Tube	Macrophage
IRAK2	Fallopian_Tube	Macrophage
IRF8	Fallopian_Tube	Macrophage
KMO	Fallopian_Tube	Macrophage
LAIR1	Fallopian_Tube	Macrophage
LAT2	Fallopian_Tube	Macrophage
LCP2	Fallopian_Tube	Macrophage
LGMN	Fallopian_Tube	Macrophage
LILRB4	Fallopian_Tube	Macrophage
LPAR6	Fallopian_Tube	Macrophage
LPCAT2	Fallopian_Tube	Macrophage
LY86	Fallopian_Tube	Macrophage
MCOLN2	Fallopian_Tube	Macrophage
METRNL	Fallopian_Tube	Macrophage
MFSD1	Fallopian_Tube	Macrophage
MFSD2A	Fallopian_Tube	Macrophage
MIR29A	Fallopian_Tube	Macrophage
MIR3142HG	Fallopian_Tube	Macrophage
MMP9	Fallopian_Tube	Macrophage
MPP1	Fallopian_Tube	Macrophage
MS4A4A	Fallopian_Tube	Macrophage
MS4A6A	Fallopian_Tube	Macrophage
MS4A7	Fallopian_Tube	Macrophage
MSR1	Fallopian_Tube	Macrophage
NFKB1	Fallopian_Tube	Macrophage
NINJ1	Fallopian_Tube	Macrophage
NLRP3	Fallopian_Tube	Macrophage
NRP2	Fallopian_Tube	Macrophage
OGFRL1	Fallopian_Tube	Macrophage
OLR1	Fallopian_Tube	Macrophage
PDE4B	Fallopian_Tube	Macrophage
PHLDA1	Fallopian_Tube	Macrophage
PLEK	Fallopian_Tube	Macrophage
PLEKHF2	Fallopian_Tube	Macrophage
PLIN2	Fallopian_Tube	Macrophage
AQP9	Fallopian_Tube	Neutrophil
ABO	Fallopian_Tube	Oviductal_epithelial
AHCY	Fallopian_Tube	Oviductal_epithelial
ALCAM	Fallopian_Tube	Oviductal_epithelial
ARSD	Fallopian_Tube	Oviductal_epithelial
ASRGL1	Fallopian_Tube	Oviductal_epithelial
ASS1	Fallopian_Tube	Oviductal_epithelial
BCAM	Fallopian_Tube	Oviductal_epithelial
C19orf33	Fallopian_Tube	Oviductal_epithelial
CCND1	Fallopian_Tube	Oviductal_epithelial
CCNG1	Fallopian_Tube	Oviductal_epithelial
CD82	Fallopian_Tube	Oviductal_epithelial
CDH1	Fallopian_Tube	Oviductal_epithelial
CFI	Fallopian_Tube	Oviductal_epithelial
CHI3L1	Fallopian_Tube	Oviductal_epithelial
CILP	Fallopian_Tube	Oviductal_epithelial
CLDN1	Fallopian_Tube	Oviductal_epithelial
CLDN10	Fallopian_Tube	Oviductal_epithelial
CP	Fallopian_Tube	Oviductal_epithelial
CRIP2	Fallopian_Tube	Oviductal_epithelial
CTNND1	Fallopian_Tube	Oviductal_epithelial
CXADR	Fallopian_Tube	Oviductal_epithelial
CXCL17	Fallopian_Tube	Oviductal_epithelial
CYP3A5	Fallopian_Tube	Oviductal_epithelial
DAPL1	Fallopian_Tube	Oviductal_epithelial
DDR1	Fallopian_Tube	Oviductal_epithelial
DEFB1	Fallopian_Tube	Oviductal_epithelial
DSG2	Fallopian_Tube	Oviductal_epithelial
DUSP23	Fallopian_Tube	Oviductal_epithelial
DUSP5	Fallopian_Tube	Oviductal_epithelial
EDN1	Fallopian_Tube	Oviductal_epithelial
EFNA1	Fallopian_Tube	Oviductal_epithelial
EFNB2	Fallopian_Tube	Oviductal_epithelial
EGR3	Fallopian_Tube	Oviductal_epithelial
ELF3	Fallopian_Tube	Oviductal_epithelial
EPHA2	Fallopian_Tube	Oviductal_epithelial
ESR1	Fallopian_Tube	Oviductal_epithelial
F11R	Fallopian_Tube	Oviductal_epithelial
F2RL1	Fallopian_Tube	Oviductal_epithelial
FAM107A	Fallopian_Tube	Oviductal_epithelial
FAM3B	Fallopian_Tube	Oviductal_epithelial
FBXO21	Fallopian_Tube	Oviductal_epithelial
FGGY	Fallopian_Tube	Oviductal_epithelial
FRMD4B	Fallopian_Tube	Oviductal_epithelial
GADD45A	Fallopian_Tube	Oviductal_epithelial
GRAMD3	Fallopian_Tube	Oviductal_epithelial
HMGA1	Fallopian_Tube	Oviductal_epithelial
HSPB8	Fallopian_Tube	Oviductal_epithelial
ID4	Fallopian_Tube	Oviductal_epithelial
ISYNA1	Fallopian_Tube	Oviductal_epithelial
ITGB8	Fallopian_Tube	Oviductal_epithelial
KIAA1324	Fallopian_Tube	Oviductal_epithelial
KLF5	Fallopian_Tube	Oviductal_epithelial
KRT19	Fallopian_Tube	Oviductal_epithelial
KRT7	Fallopian_Tube	Oviductal_epithelial
KRTCAP3	Fallopian_Tube	Oviductal_epithelial
LAPTM4B	Fallopian_Tube	Oviductal_epithelial
LCN2	Fallopian_Tube	Oviductal_epithelial
LINC01133	Fallopian_Tube	Oviductal_epithelial
LYPD1	Fallopian_Tube	Oviductal_epithelial
MAL2	Fallopian_Tube	Oviductal_epithelial
MMP7	Fallopian_Tube	Oviductal_epithelial
MPZL2	Fallopian_Tube	Oviductal_epithelial
MSLN	Fallopian_Tube	Oviductal_epithelial
MUC1	Fallopian_Tube	Oviductal_epithelial
MYOF	Fallopian_Tube	Oviductal_epithelial
NCOA7	Fallopian_Tube	Oviductal_epithelial
OBP2A	Fallopian_Tube	Oviductal_epithelial
OCIAD2	Fallopian_Tube	Oviductal_epithelial
OVGP1	Fallopian_Tube	Oviductal_epithelial
PAEP	Fallopian_Tube	Oviductal_epithelial
PAX8	Fallopian_Tube	Oviductal_epithelial
PDZK1IP1	Fallopian_Tube	Oviductal_epithelial
PKP2	Fallopian_Tube	Oviductal_epithelial
PODXL	Fallopian_Tube	Oviductal_epithelial
AGR2	Gall_Bladder	Cholangiocyte
ANXA4	Gall_Bladder	Cholangiocyte
CD24	Gall_Bladder	Cholangiocyte
CLDN4	Gall_Bladder	Cholangiocyte
CRP	Gall_Bladder	Cholangiocyte
CYB5A	Gall_Bladder	Cholangiocyte
CYSTM1	Gall_Bladder	Cholangiocyte
DEFB1	Gall_Bladder	Cholangiocyte
EPCAM	Gall_Bladder	Cholangiocyte
FXYD3	Gall_Bladder	Cholangiocyte
GC	Gall_Bladder	Cholangiocyte
GPX2	Gall_Bladder	Cholangiocyte
KRT18	Gall_Bladder	Cholangiocyte
KRT19	Gall_Bladder	Cholangiocyte
KRT8	Gall_Bladder	Cholangiocyte
LCN2	Gall_Bladder	Cholangiocyte
LGALS4	Gall_Bladder	Cholangiocyte
MGST2	Gall_Bladder	Cholangiocyte
MMP1	Gall_Bladder	Cholangiocyte
MMP7	Gall_Bladder	Cholangiocyte
MUC5B	Gall_Bladder	Cholangiocyte
NQO1	Gall_Bladder	Cholangiocyte
PERP	Gall_Bladder	Cholangiocyte
PHLDA2	Gall_Bladder	Cholangiocyte
SERPINA3	Gall_Bladder	Cholangiocyte
SFN	Gall_Bladder	Cholangiocyte
SPINK1	Gall_Bladder	Cholangiocyte
TCN1	Gall_Bladder	Cholangiocyte
TFF3	Gall_Bladder	Cholangiocyte
TM4SF1	Gall_Bladder	Cholangiocyte
TM4SF4	Gall_Bladder	Cholangiocyte
TSPAN8	Gall_Bladder	Cholangiocyte
CLEC10A	Gall_Bladder	DC_cell
FCER1A	Gall_Bladder	DC_cell
HLA-DQA1	Gall_Bladder	DC_cell
HLA-DQA2	Gall_Bladder	DC_cell
ADH1B	Gall_Bladder	Fibroblast
C3	Gall_Bladder	Fibroblast
CD34	Gall_Bladder	Fibroblast
CYBRD1	Gall_Bladder	Fibroblast
EGR1	Gall_Bladder	Fibroblast
FBLN5	Gall_Bladder	Fibroblast
GPNMB	Gall_Bladder	Fibroblast
GPX3	Gall_Bladder	Fibroblast
GSN	Gall_Bladder	Fibroblast
IGFBP7	Gall_Bladder	Fibroblast
ITM2A	Gall_Bladder	Fibroblast
PODN	Gall_Bladder	Fibroblast
PRELP	Gall_Bladder	Fibroblast
SFRP2	Gall_Bladder	Fibroblast
TIMP3	Gall_Bladder	Fibroblast
C1QA	Gall_Bladder	Macrophage
C1QB	Gall_Bladder	Macrophage
CD163	Gall_Bladder	Macrophage
RNASE1	Gall_Bladder	Macrophage
VSIG4	Gall_Bladder	Macrophage
C15orf48	Gall_Bladder	Neutrophil
CXCL1	Gall_Bladder	Neutrophil
CCL5	Gall_Bladder	T_cell
NKG7	Gall_Bladder	T_cell
TRBC2	Gall_Bladder	T_cell
ALOX5AP	Gonad	Conventional_dendritic
ANXA1	Gonad	Conventional_dendritic
ARHGDIB	Gonad	Conventional_dendritic
ARPC1B	Gonad	Conventional_dendritic
BCL2A1	Gonad	Conventional_dendritic
CD53	Gonad	Conventional_dendritic
CD83	Gonad	Conventional_dendritic
CMTM6	Gonad	Conventional_dendritic
CTSB	Gonad	Conventional_dendritic
CTSS	Gonad	Conventional_dendritic
CXCL8	Gonad	Conventional_dendritic
FCER1G	Gonad	Conventional_dendritic
FPR1	Gonad	Conventional_dendritic
G0S2	Gonad	Conventional_dendritic
GMFG	Gonad	Conventional_dendritic
GPR183	Gonad	Conventional_dendritic
HLA-DMA	Gonad	Conventional_dendritic
HLA-DMB	Gonad	Conventional_dendritic
HLA-DPA1	Gonad	Conventional_dendritic
HLA-DPB1	Gonad	Conventional_dendritic
HLA-DQB1	Gonad	Conventional_dendritic
HLA-DRB1	Gonad	Conventional_dendritic
HLA-DRB6	Gonad	Conventional_dendritic
IER3	Gonad	Conventional_dendritic
IL1B	Gonad	Conventional_dendritic
KLF6	Gonad	Conventional_dendritic
LAPTM5	Gonad	Conventional_dendritic
LITAF	Gonad	Conventional_dendritic
LSP1	Gonad	Conventional_dendritic
LST1	Gonad	Conventional_dendritic
MS4A6A	Gonad	Conventional_dendritic
PLAUR	Gonad	Conventional_dendritic
PSME2	Gonad	Conventional_dendritic
RGS1	Gonad	Conventional_dendritic
RILPL2	Gonad	Conventional_dendritic
S100A4	Gonad	Conventional_dendritic
VAMP8	Gonad	Conventional_dendritic
KIAA0101	Gonad	Epithelial_mesenchymal_transition
AC104389.1	Gonad	Erythroid
AC104389.2	Gonad	Erythroid
ADIPOR1	Gonad	Erythroid
ALAS2	Gonad	Erythroid
BCL2L1	Gonad	Erythroid
CCNDBP1	Gonad	Erythroid
DCAF12	Gonad	Erythroid
EPB41	Gonad	Erythroid
FAM46C	Gonad	Erythroid
GMPR	Gonad	Erythroid
HAGH	Gonad	Erythroid
HBB	Gonad	Erythroid
HBG1	Gonad	Erythroid
HBQ1	Gonad	Erythroid
HBZ	Gonad	Erythroid
KRT1	Gonad	Erythroid
MPP1	Gonad	Erythroid
OSBP2	Gonad	Erythroid
PCGF5	Gonad	Erythroid
PHOSPHO1	Gonad	Erythroid
PIP4K2A	Gonad	Erythroid
R3HDM4	Gonad	Erythroid
RBM38	Gonad	Erythroid
RNF224	Gonad	Erythroid
RUNDC3A	Gonad	Erythroid
SLC14A1	Gonad	Erythroid
SLC25A37	Gonad	Erythroid
SLC25A39	Gonad	Erythroid
SMIM1	Gonad	Erythroid
SMOX	Gonad	Erythroid
SNCA	Gonad	Erythroid
STRADB	Gonad	Erythroid
TANGO2	Gonad	Erythroid
TCP11L2	Gonad	Erythroid
CITED1	Gonad	Fetal_leydig
CMTR1	Gonad	Fetal_leydig
FATE1	Gonad	Fetal_leydig
FHOD3	Gonad	Fetal_leydig
MMP15	Gonad	Fetal_leydig
PRND	Gonad	Fetal_leydig
REEP6	Gonad	Fetal_leydig
SOX9	Gonad	Fetal_leydig
HIGD1B	Gonad	Smooth_muscle_cell
MYL9	Gonad	Smooth_muscle_cell
NDUFA4L2	Gonad	Smooth_muscle_cell
RGS5	Gonad	Smooth_muscle_cell
TAGLN	Gonad	Smooth_muscle_cell
KRT19	Gonad	Spermatocyte
AURKAIP1	Gonad	Theca_cell
PSMG4	Gonad	Theca_cell
CCL3	Heart	DC_cell
CCL3L3	Heart	DC_cell
CD83	Heart	DC_cell
CXCL3	Heart	DC_cell
DUSP2	Heart	DC_cell
IER3	Heart	DC_cell
IL1B	Heart	DC_cell
JUND	Heart	DC_cell
NR4A2	Heart	DC_cell
RGS1	Heart	DC_cell
SGK1	Heart	DC_cell
CGNL1	Heart	Endocardial
COLEC11	Heart	Endocardial
EDNRB	Heart	Endocardial
FOXC1	Heart	Endocardial
FXYD5	Heart	Endocardial
LEPR	Heart	Endocardial
PROCR	Heart	Endocardial
ADAM15	Heart	Endothelial
ADGRF5	Heart	Endothelial
AFAP1L1	Heart	Endothelial
C2CD4B	Heart	Endothelial
CD93	Heart	Endothelial
CDH5	Heart	Endothelial
CLEC14A	Heart	Endothelial
EGFL7	Heart	Endothelial
ELK3	Heart	Endothelial
FLT1	Heart	Endothelial
ITGA6	Heart	Endothelial
KDR	Heart	Endothelial
PODXL	Heart	Endothelial
SLC9A3R2	Heart	Endothelial
TIE1	Heart	Endothelial
TM4SF18	Heart	Endothelial
VWF	Heart	Endothelial
AHSP	Heart	Erythoid
ALAS2	Heart	Erythoid
HBG1	Heart	Erythoid
HBM	Heart	Erythoid
SLC25A39	Heart	Erythoid
SNCA	Heart	Erythoid
ABCA6	Heart	Fibroblast
C1R	Heart	Fibroblast
GLT8D2	Heart	Fibroblast
PDGFRA	Heart	Fibroblast
SCARA5	Heart	Fibroblast
SERPINF1	Heart	Fibroblast
SPON2	Heart	Fibroblast
APOBEC3A	Heart	M1_Macrophage
CASP1	Heart	M1_Macrophage
FGL2	Heart	M1_Macrophage
SERPINA1	Heart	M1_Macrophage
C3AR1	Heart	M2_Macrophage
CTSD	Heart	M2_Macrophage
F13A1	Heart	M2_Macrophage
FCGBP	Heart	M2_Macrophage
FCGR2B	Heart	M2_Macrophage
FOLR2	Heart	M2_Macrophage
LILRB5	Heart	M2_Macrophage
LYVE1	Heart	M2_Macrophage
MAF	Heart	M2_Macrophage
MRC1	Heart	M2_Macrophage
MS4A4A	Heart	M2_Macrophage
MSR1	Heart	M2_Macrophage
STAB1	Heart	M2_Macrophage
CSF1R	Heart	Macro
CFP	Heart	Neutrophil
COTL1	Heart	Neutrophil
FPR1	Heart	Neutrophil
NINJ1	Heart	Neutrophil
OLR1	Heart	Neutrophil
PPIF	Heart	Neutrophil
SAMSN1	Heart	Neutrophil
TNFRSF1B	Heart	Neutrophil
CDK1	Heart	Proliferating_cell
CKS1B	Heart	Proliferating_cell
KIAA0101	Heart	Proliferating_cell
TMPO	Heart	Proliferating_cell
TOP2A	Heart	Proliferating_cell
TUBA1C	Heart	Proliferating_cell
TYMS	Heart	Proliferating_cell
UBE2C	Heart	Proliferating_cell
SCRG1	Heart	Proliferating_fibroblast
FRZB	Heart	Smooth_muscle_cell
KCNAB1	Heart	Smooth_muscle_cell
KCNMB1	Heart	Smooth_muscle_cell
MT1L	Heart	Smooth_muscle_cell
MYH11	Heart	Smooth_muscle_cell
MYLK	Heart	Smooth_muscle_cell
TBX2	Heart	Smooth_muscle_cell
CCL5	Heart	T_cell
CREM	Heart	T_cell
CST7	Heart	T_cell
CTSW	Heart	T_cell
GNLY	Heart	T_cell
GZMB	Heart	T_cell
GZMH	Heart	T_cell
HSPA6	Heart	T_cell
IL2RG	Heart	T_cell
NKG7	Heart	T_cell
TRBC2	Heart	T_cell
ACTN2	Heart	Ventricle_cardiomyocyte
ADPRHL1	Heart	Ventricle_cardiomyocyte
APOBEC2	Heart	Ventricle_cardiomyocyte
CAP2	Heart	Ventricle_cardiomyocyte
CKMT2	Heart	Ventricle_cardiomyocyte
CORIN	Heart	Ventricle_cardiomyocyte
FGF12	Heart	Ventricle_cardiomyocyte
FITM1	Heart	Ventricle_cardiomyocyte
MYZAP	Heart	Ventricle_cardiomyocyte
PERP	Heart	Ventricle_cardiomyocyte
SDHA	Heart	Ventricle_cardiomyocyte
SH3BGR	Heart	Ventricle_cardiomyocyte
SMYD1	Heart	Ventricle_cardiomyocyte
TECRL	Heart	Ventricle_cardiomyocyte
TRDN	Heart	Ventricle_cardiomyocyte
MNDA	Spinal_Cord	Dendirtic
SRGN	Spinal_Cord	Dendirtic
TYROBP	Spinal_Cord	Dendirtic
CPOX	Spinal_Cord	Erythroid
GYPB	Spinal_Cord	Erythroid
MYL4	Spinal_Cord	Erythroid
RFESD	Spinal_Cord	Erythroid
RHAG	Spinal_Cord	Erythroid
AHNAK	Spinal_Cord	Fibroblast
ANXA5	Spinal_Cord	Fibroblast
[truncated: 1,645 more rows]
